# Supplementary material for: Demyelination-induced glutamatergic imbalance mediates hippocampal Hyperexcitability
Source: Neurobiol Dis. Author manuscript; Available in PMC 2026 Mar 30. (PMC13034454; doi:10.1016/j.nbd.2025.107125)
Supplement: RNA Gene List [file NIHMS2128388-supplement-RNA_Gene_List.xlsx]

## Sheet: Supplementary Table 1 
Supplementary Table 1: Antibody List
	Antibody	Manufacturer	Catalog #	RRID	Dilution
	MBP	Millipore	AB9348	AB_2140366	1:500
	NeuN	Millipore	ABN78	AB_10807945	1:500
	PV	Sigma-Aldrich	ZRB1218	AB_2893272	1:400
	GFAP	Millipore	AB5541	AB_177521	1:750
	GLT-1	Millipore	AB1783	AB_90949	1:500
	GLAST	Abcam	AB416	AB_304334	1:500
	VGLUT1	Millipore	AB5905	AB_2301751	1:500
	AQP4	Novus	NBP1-87679	AB_11006038	1:500
	GS	Abcam	AB64613	AB_1140869	1:500
	GAD67	Millipore	MAB5406	AB_2278725	1:500
	Alexa Fluor Plus 555	Thermo Fisher Scientific	A32732	AB_2633281	1:500
	Alexa Fluor Plus 555	Thermo Fisher Scientific	A32727	AB_2633276	1:500
	Alexa Fluor Plus 647	Thermo Fisher Scientific	A21244	AB_2535812	1:500
	Alexa Fluor Plus 647	Thermo Fisher Scientific	A32728TR	AB_2866490	1:500
	Alexa Fluor Plus 647	Thermo Fisher Scientific	A21449	AB_2535866	1:750

## Sheet: Supplementary Table 2A (2)
Supplementary Table 2A: NanoString Gene and Probe Details
nCounter® Mouse Glial Profiling Panel - Gene and Probe Details
Official Symbol	Accession	Alias / Previous Symbol	Target Sequence	Official Full Name	Other targets or Isoform Information
Abca1	NM_013454.3	ABC1,ATP-binding cassette 1,ATP-binding cassette, sub-family A (ABC1), member 1,Abc1,Abca1,MGD-MRK-16392	CTCCTTGTCATCTCTAGCCAGGATATTCAGCATCCTCTCCCAGAGCAAAAAGCGACTCCACATAGAAGACTACTCTGTCTCTCAGACAACACTTGACCAA	ATP-binding cassette, sub-family A (ABC1), member 1
Abcb1a	NM_011076.1	ATP-binding cassette, sub-family B (MDR/TAP), member 1A,Abcb1a,Evi32,MDR3,MGD-MRK-13285,MGD-MRK-13288,MGI:1928146,Mdr1a,P glycoprotein 3,P-glycoprotein,P-gp,Pgp,Pgy-3,Pgy3,ecotropic viral integration site 32,mdr-3,multiple drug resistant 1a	AAGGGGCTACAGGGTCTAGGCTTGCTGTGATTTTCCAGAACATAGCAAATCTTGGGACAGGAATCATCATATCCCTAATCTATGGCTGGCAACTAACACT	ATP-binding cassette, sub-family B (MDR/TAP), member 1A
Abcc3	NM_029600.3	1700019L09Rik,ATP-binding cassette, sub-family C (CFTR/MRP), member 3,Abcc3,MRP3,RIKEN cDNA 1700019L09 gene	CTACGAGGTCCGCAAGCAGTTCATGAGAGAGATGAGCTCCTTGTCTTCTGAAGGGGAGGTCCAGAACCGGACTATGCCCAAGAAACACACAAATTCATTG	ATP-binding cassette, sub-family C (CFTR/MRP), member 3
Abcc8	NM_011510.3	ATP-binding cassette, sub-family C (CFTR/MRP), member 8,Abcc8,D930031B21Rik,MGD-MRK-33673,MGI:105993,MGI:3036285,RIKEN cDNA D930031B21 gene,SUR1,Sur,sulfonylurea receptor	GCTGCCGTCCTCATTACCTTTGTGGGCCACGTCAGCTTCTTCAAAGAGTCAGACTTCTCACCCTCGGTGGCCTTTGCCTCTCTCTCTCTCTTCCACATCC	ATP-binding cassette, sub-family C (CFTR/MRP), member 8
Abce1	NM_015751.2	ATP-binding cassette, sub-family E (OABP), member 1,Abce1,C79080,MGI:2139480,Oabp,RNS4l (Eye),Rnaseli,expressed sequence C79080,ribonuclease L (2', 5'-oligoisoadenylate synthetase-dependent) inhibitor	GGAGAAGTGCCAGTTCTAAATGTCAGTTATAAGCCACAGAAAATCAGTCCCAAATCAACAGGAAGTGTTCGCCAGTTACTGCATGAAAAGATCAGAGATG	ATP-binding cassette, sub-family E (OABP), member 1
Abcg2	NM_011920.3	AI428558,ATP binding cassette subfamily G member 2 (Junior blood group),Abcg2,Bcrp,MGI:2141405,expressed sequence AI428558	TGTCACCAGCTCCGATGGATTGCCAGGCGCTCATTTAAAAACTTGCTCGGGAACCCTCAAGCTTCTGTTGCTCAGTTAATTGTTACAGTCATACTGGGGC	ATP binding cassette subfamily G member 2 (Junior blood group)
Abi2	NM_001198570.1	8430425M24Rik,AI839867,Abi2,MGD-MRK-35374,MGI:1918752,MGI:2138331,RIKEN cDNA 8430425M24 gene,abl-interactor 2,expressed sequence AI839867	GGCGCCAAGGGCTTACTTGGAAAAGGTTGTGGCAATTTATGATTATACAAAAGACAAGGAAGATGAGCTGTCCTTTCAGGAAGGAGCCATTATATATGTC	abl-interactor 2
Acadm	NM_007382.5	AU018656,Acadm,MCAD,MGD-MRK-1024,MGI:2139874,acyl-Coenzyme A dehydrogenase, medium chain,expressed sequence AU018656	TTAATTACCGAAGAGTTGGCGTATGGGTGTACAGGGGTGCAAACTGCTATTGAAGCAAATTCTTTGGGGCAAATGCCTGTGATTCTTGCTGGAAATGATC	acyl-Coenzyme A dehydrogenase, medium chain
Acadsb	NM_025826.4	1300003O09Rik,Acadsb,BB066609,MGI:2142281,RIKEN cDNA 1300003O09 gene,acyl-Coenzyme A dehydrogenase, short/branched chain,expressed sequence BB066609	AAAGCTGGTTACAGAAAAATTAGGGAGCTTTTGCCTCTCTGAAGCTGGAGCCGGTAGCGACTCTTTCGCTATGAAAACAAGAGCTGATAAAAGTGGAAAT	acyl-Coenzyme A dehydrogenase, short/branched chain
Acat1	NM_144784.3	6330585C21Rik,Acat,Acat1,MGD-MRK-1027,MGD-MRK-1028,MGI:2443107,RIKEN cDNA 6330585C21 gene,acetyl coenzyme A acetyltransferase,acetyl-Coenzyme A acetyltransferase 1	CATCACCATCTCAGTGAAAGGTAAACCAGATGTGGTGGTGAAAGAAGATGAAGAATACAAGCGTGTTGACTTTAGTAAAGTGCCAAAGCTCAAGACCGTG	acetyl-Coenzyme A acetyltransferase 1
Acat2	NM_009338.3	AW742799,Acat2,MGD-MRK-1029,MGD-MRK-14817,MGD-MRK-14828,MGI:2147098,MGI:98537,Tcp-1x,Tcp1-rs1,acetyl-Coenzyme A acetyltransferase 2,expressed sequence AW742799,t-complex protein 1, related sequence 1	ACAGGACAAGGCTGAGAGCTAGCAGAGACCAGAGCGACAAGATGAATGCGGGCTCAGACCCCGTGGTCATCGTCTCAGCGGCGCGCACCGCTATAGGCTC	acetyl-Coenzyme A acetyltransferase 2
Acly	NM_001199296.1	A730098H14Rik,ATP citrate lyase,AW538652,Acly,MGD-MRK-24127,MGI:2144554,MGI:2443004,RIKEN cDNA A730098H14 gene,expressed sequence AW538652	TGATGGGAGAAGTTGGGAAGACCACTGGGATCCCCATCCATGTCTTTGGCACAGAAACTCACATGACGGCCATTGTGGGCATGGCCCTGGGCCACCGGCC	ATP citrate lyase
Acot13	NM_025790.2	0610006O17Rik,Acot13,RIKEN cDNA 0610006O17 gene,Them2,acyl-CoA thioesterase 13,thioesterase superfamily member 2	GCATGACCCAGAACCTACGAGAAGTAATGAAGGTTATGTTCAAAGTTCCCGGTTTTGATAGAGTTTTGGAAAAGGTGACGCTTGTCTCGGCTGCTCCTGA	acyl-CoA thioesterase 13
Acsl3	NM_001136222.1	fatty acid Coenzyme A ligase, long chain 3,2610510B12Rik,Acsl3,C85929,Facl3,MGI:2138711,RIKEN cDNA 2610510B12 gene,acyl-CoA synthetase long-chain family member 3,expressed sequence C85929,fatty acid Coenzyme A ligase, long chain 3	CCATTGTTCATGGACTGAATGAGACAGAGGTGACCAACATCATTACTAGCAAAGAACTCTTGCAAACAAAGCTGAAGGATATAGTCTCTTTGGTCCCACG	acyl-CoA synthetase long-chain family member 3
Acsl4	NM_207625.2	9430020A05Rik,ACS4,AU018108,Acsl4,Facl4,Lacs4,MGI:2147955,RIKEN cDNA 9430020A05 gene,acyl-CoA synthetase long-chain family member 4,expressed sequence AU018108,fatty acid-Coenzyme A ligase, long chain 4	GGAAGTCCATATCGCTCTGTCACACACTTCGACTCACTAGCTGTCATAGACATCCCTGGAGCAGATACTCTGGATAAATTATTTGACCATGCTGTAGCCA	acyl-CoA synthetase long-chain family member 4
Adam22	NM_001007220.2	2900022I03Rik,AI854032,Adam22,MDC2,MGI:1920099,MGI:2141002,RIKEN cDNA 2900022I03 gene,a disintegrin and metallopeptidase domain 22,expressed sequence AI854032	AAGGCAAGCTTCCGGGTGGACGCCTTTGGAACCTCTTTCGTTCTCGACGTCCTGCTGAACCACGAGTTGCTGTCGTCAGGTTATGTAGAGAGACAGATTG	a disintegrin and metallopeptidase domain 22
Adamts1	NM_009621.4	ADAM-TS1,ADAMTS-1,Adamts1,METH-1,METH1,MGD-MRK-38294,a disintegrin-like and metallopeptidase (reprolysin type) with thrombospondin type 1 motif, 1	CTGATGGTACCTATATTCTGAATGGAAACTTCACTCTGTCCACACTAGAGCAAGACCTCACCTACAAAGGTACTGTCTTAAGGTACAGTGGTTCCTCGGC	a disintegrin-like and metallopeptidase (reprolysin type) with thrombospondin type 1 motif, 1
Adar	NM_001038587.3	ADAR1,AV242451,Adar,Adar1p110,Adar1p150,MGI:2139942,adenosine deaminase, RNA-specific,expressed sequence AV242451,mZaADAR	GTTGGAGTACGCCCGATCTCATGGCTTTGCTGCTGAGTTCAAGCTCATTGACCAGTCTGGACCTCCTCACGAACCCAAGTTTGTTTACCAAGCAAAAGTT	adenosine deaminase, RNA-specific
Adcy1	NM_009622.2	AC1,Adcy1,D11Bwg1392e,DNA segment, Chr 11, Brigham & Women's Genetics 1392 expressed,I-AC,MGD-MRK-16462,MGD-MRK-33713,MGD-MRK-34052,MGI:106029,MGI:106360,adenylate cyclase 1,barrelless,brl	CTATGCACACTGGCAGACTTCGCCATCGACATGTTTGATGTTCTGGATGAAATCAACTACCAGTCCTACAACGACTTTGTTCTCCGAGTTGGCATCAACG	adenylate cyclase 1
Adcy5	NM_001012765.4	AC5,AW121902,Adcy5,MGD-MRK-16458,MGI:2146623,adenylate cyclase 5,expressed sequence AW121902	CACATCAAGGCTATTGCAGACTTCGCTATGAAGCTGATGGACCAAATGAAGTACATCAATGAGCACTCCTTCAACAACTTCCAGATGAAGATTGGGCTCA	adenylate cyclase 5
Adcyap1r1	NM_001025372.2	2900024I10Rik,AI846590,Adcyap1r1,MGD-MRK-37493,MGI:1920204,MGI:2141492,PAC1,PAC1R,PACAP1-R,RIKEN cDNA 2900024I10 gene,adenylate cyclase activating polypeptide 1 receptor 1,expressed sequence AI846590	GGAAGCTGCACTGTACCCGTAACTTCATCCACATGAACCTGTTTGTATCCTTCATGCTGAGAGCTATCTCTGTCTTCATCAAAGACTGGATCTTGTATGC	adenylate cyclase activating polypeptide 1 receptor 1
Adgra2	NM_054044.2	8430414O08Rik,9530074E10Rik,Adgra2,G protein-coupled receptor 124,Gpr124,MGI:1918709,RIKEN cDNA 8430414O08 gene,RIKEN cDNA 9530074E10 gene,Tem5,adhesion G protein-coupled receptor A2,mKIAA1531	GGTGTGGCGTCCAAGCCTTGGTGCCTTCTACATACCGGTGGCGTTGATTCTGCCTATCACCTGGATCTACTTCTTGTGTGCAGGCCTTCACTTACGGAGC	adhesion G protein-coupled receptor A2
Adgrg1	NM_018882.3	Adgrg1,Cyt28,G protein-coupled receptor 56,Gpr56,adhesion G protein-coupled receptor G1	TCCGGCACCTTCCAGCTTGTCATCCTCTACCTCTTCAGCATCATAACTTCCTTCCAAGGCTTCCTCATCTTCCTGTGGTACTGGTCCATGCGGTTCCAGG	adhesion G protein-coupled receptor G1
Adgrl4	NM_133222.3	1110033N21Rik,Adgrl4,EGF, latrophilin seven transmembrane domain containing 1,EGF-TM7 receptor,Eltd1,Etl,MGI:1923571,RIKEN cDNA 1110033N21 gene,adhesion G protein-coupled receptor L4	GCTGCACATGGCACAACTGGCAATGTAGTAGTTGCATTCCTCTGCTATAAGAGCATTGGTCCCTTGCTATCCTCATCTGACAACTTCTTACTGGACACTC	adhesion G protein-coupled receptor L4
Adh5	NM_007410.3	Adh-5,Adh3,Adh5,GSNOR,MGD-MRK-1119,MGD-MRK-1128,S-nitrosoglutathione reductase,alcohol dehydrogenase 5 (class III), chi polypeptide	TGACGAATTTGTGACCGGCAATCTCTCCTTCGACCAAATTAACCAAGCCTTTGATCTGATGCACTCGGGAGACAGCATTCGAACTGTTCTAAAGATGTAA	alcohol dehydrogenase 5 (class III), chi polypeptide
Adora1	NM_001008533.3	A1-AR,A1AR,A1R,AA1R,AI848715,ARA1,Adora1,BB176431,MGD-MRK-16162,MGI:2138349,MGI:2138644,Ri,adenosine A1 receptor,expressed sequence AI848715,expressed sequence BB176431	AAGTGTGAGTTCGAGAAGGTTATCAGCATGGAGTACATGGTCTACTTCAACTTCTTCGTCTGGGTGCTGCCGCCATTGCTCCTCATGGTTCTTATCTACC	adenosine A1 receptor
Adora2b	NM_007413.4	A2BAR,A2BR,A2b,A2b, Rs,AA2BR,AI480866,AI605384,ARA2B,Adora2b,MGD-MRK-16164,MGI:2144194,MGI:2144239,adenosine A2b receptor,expressed sequence AI480866,expressed sequence AI605384	GAGCTACATGGTGTATTTCAACTTCTTTGGGTGTGTCCTTCCTCCACTGCTCATAATGCTGGTGATCTACATCAAAATCTTCATGGTGGCCTGCAAGCAG	adenosine A2b receptor
Adora3	NM_009631.4	1700001D09Rik,4930578J19Rik,A3AR,A3R,AA3R,ARA3,Adora3,G-protein coupled receptor 2,Gpcr 2,Gpcr2,MGD-MRK-16343,MGD-MRK-28143,MGI:1916546,MGI:1923096,MGI:99563,RIKEN cDNA 1700001D09 gene,RIKEN cDNA 4930578J19 gene,adenosine A3 receptor	GGTCACACCTTTGGCCATTGCTGTCAGCCTGCAAGTCAAGATGCACTTCTATGCCTGCCTTTTCATGTCCTGTGTGCTGCTGATCTTCACCCATGCTTCC	adenosine A3 receptor
Adrb1	NM_007419.3	Adrb-1,Adrb1,MGD-MRK-1143,MGD-MRK-1146,adrenergic receptor, beta 1,beta 1-AR	ATGTGCTGTGTGTGACGGCCAGCATTGAGACCCTGTGTGTCATCGCCCTGGACCGCTACCTCGCCATCACGTCGCCCTTTCGCTACCAGAGTTTGCTGAC	adrenergic receptor, beta 1
Agmo	NM_178767.5	A530016O06Rik,AI790538,Agmo,MGI:2144885,RIKEN cDNA A530016O06 gene,Tmem195,alkylglycerol monooxygenase,expressed sequence AI790538,transmembrane protein 195	ACTACAGACTTTTGGAATTGCCTTGGGATTCTACCTGGACGTGGTATTTCACTTTCTTAGGAGTTGACTTTGGCTACTACTGGTTCCACCGCATGGCTCA	alkylglycerol monooxygenase
Ahcyl1	NM_001357113.1	1110034F20Rik,AA409031,AA414901,Ahcy-rs3,Ahcyl1,DCAL,EST AA409031,IRBIT,MGD-MRK-36379,MGI:107802,MGI:1353558,MGI:1920996,MGI:2139575,RIKEN cDNA 1110034F20 gene,S-adenosylhomocysteine hydrolase, related sequence 3,S-adenosylhomocysteine hydrolase-like 1,expressed sequence AA414901	ACGGGTCGTCCTTCTAGCAGAGGGCCGTTTACTTAATCTGAGCTGCTCCACAGTCCCTACCTTTGTTCTTTCCATCACGGCTACAACACAGGCTTTGGCA	S-adenosylhomocysteine hydrolase-like 1
Aif1	NM_019467.2	AI607846,Aif1,D17H6S50E,DNA segment, Chr 17, human D6S50E,G1,Iba1,MGD-MRK-4478,MGI:2146897,MGI:90671,allograft inflammatory factor 1,expressed sequence AI607846	CGATATTATGTCCTTGAAGCGAATGCTGGAGAAACTTGGGGTTCCCAAGACCCACCTAGAGCTGAAGAGATTAATTAGAGAGGTGTCCAGTGGCTCCGAG	allograft inflammatory factor 1
Akt1	NM_001165894.1	Akt,Akt1,MGD-MRK-1257,PKB,PKB/Akt,PKBalpha,thymoma viral proto-oncogene 1	GCCATGAAGATCCTCAAGAAGGAGGTCATCGTCGCCAAGGATGAGGTTGCCCACACGCTTACTGAGAACCGTGTCCTGCAGAACTCTAGGCATCCCTTCC	thymoma viral proto-oncogene 1
Akt3	NM_011785.3	AI851531,Akt3,D930002M15Rik,MGI:2138357,MGI:3628555,Nmf350,PKB gamma,RIKEN cDNA D930002M15 gene,expressed sequence AI851531,neuroscience mutagenesis facility, 350,thymoma viral proto-oncogene 3	TTCTCTGAGGACCGCACACGTTTCTATGGTGCAGAAATTGTCTCTGCTTTGGACTATCTACATTCTGGAAAGATTGTGTACCGTGATCTCAAGTTGGAGA	thymoma viral proto-oncogene 3
Alas1	NM_020559.2	5-aminolevulinate synthase,ALAS-N,Alas-1,Alas1,MGD-MRK-1268,MGD-MRK-1270,aminolevulinic acid synthase 1,succinyl-CoA: glycine C-succinyl transferase	ACTAGGAATATTTCTGGAACGAGCAAGTTCCACGTAGAACTGGAGCAGGCACTGGCCGACCTCCACGGCAAAGATGCGGCGCTCTTGTTCTCTTCCTGTT	aminolevulinic acid synthase 1
Aldh1a1	NM_013467.3	ALDH1,Ahd-2,Ahd2,Aldh1,Aldh1a1,E1,MGD-MRK-1206,MGD-MRK-1213,MGD-MRK-16383,MGI:99601,Raldh1,aldehyde dehydrogenase 1, liver cytosolic (class 1),aldehyde dehydrogenase 2, cytoplasmic,aldehyde dehydrogenase family 1, subfamily A1	AAGGCCAATGTTGTGTCGCAGCATCCCGGATTTTTGTTGAGGAGTCAGTTTATGATGAGTTTGTGAAAAGGAGTGTTGAGCGAGCTAAGAAATATGTTCT	aldehyde dehydrogenase family 1, subfamily A1
Aldh1l1	NM_027406.1	1810048F20Rik,Aldh1l1,Fthfd,MGI:1917624,RIKEN cDNA 1810048F20 gene,aldehyde dehydrogenase 1 family, member L1,formyltetrahydrofolate dehydrogenase	GACGGCGAGAGCGAGTGTGTCATTAACTACGTGGAAAAGGCAGTGAAGAAACTGACTCTCCAAATGCCCTACCAGCTCTTCATAGGCGGCGAGTTTGTGG	aldehyde dehydrogenase 1 family, member L1
Amigo1	NM_001004293.2	Amigo1,adhesion molecule with Ig like domain 1	CAGCTGCAGAAACTCTACTTAAGCCAGAATCAGATCTCTCGCTTTCCTGTGGAACTGATCAAGGATGGGAACAAATTACCCAAACTGATGCTCTTGGATC	adhesion molecule with Ig like domain 1
Amigo2	NM_001164602.1	AI415330,AW208913,Amigo2,MGI:2146206,adhesion molecule with Ig like domain 2,expressed sequence AI415330,expressed sequence AW208913	TGAGAGGCATCTACCTTCACGGGAACCCATTTGTATGTGACTGTTCTCTGTACTCGTTGCTGATCTTTTGGTACCGTAGGCACTTTAGCTCCGTGATGGA	adhesion molecule with Ig like domain 2
Amph	NM_175007.1	Amph,MGD-MRK-24459,amphiphysin	TATGGACGACAAGCACTGATTTGGTACAACCAGCTTCTGGGGGTTCATTTAATGATTTCACCCAGGCCCAGGACACTTCATTATTCACCATGCAGACAGA	amphiphysin
Anapc1	NM_008569.2	2610021O03Rik,AI047775,AI853536,AW547281,Anapc1,Apc1,MGD-MRK-23961,MGI:1923795,MGI:2138834,MGI:2139095,MGI:2139376,Mcpr,RIKEN cDNA 2610021O03 gene,anaphase promoting complex subunit 1,expressed sequence AI047775,expressed sequence AI853536,expressed sequence AW547281,meiotic check point regulator,tsg24	GCACCCACTGGATGAGATAACTCCACTTGTTTGTAAATCCGGAAGTCTTTTTGGCTCATCACGGGTACAGTATGTTGTAGATCCAGCAGTGAAAATTGTG	anaphase promoting complex subunit 1
Anapc7	NM_019805.4	APC7,AW545589,Anapc7,MGI:2141217,anaphase promoting complex subunit 7,expressed sequence AW545589,prediabetic NOD sera-reactive autoantigen	GCTTGCGCCTTGTCGCTTGGACTGTTACGAAGGTCTCATAGAGTGTTACTTAGCTTCTAACAGCATCCGAGAAGCAATGGTGATGGCCAACAATGTTTAC	anaphase promoting complex subunit 7
Ank	NM_020332.4	Ank,D15Ertd221e,DNA segment, Chr 15, ERATO Doi 221, expressed,MGD-MRK-1323,MGI:1098556,MGI:88023,ank,mKIAA1581,progressive ankylosis	TACAGTTTCCTGGTGGGATGTGCCTCAATCTCAGATGTCATAGCTCAGGTTGTTTTCGTAGCCATTTTGCTTCACAGTCACCTGGAATGCCGAGAACCGC	progressive ankylosis
Ank2	NM_178655.3	100043364,AI835472,AW491075,Ank-2,Ank2,Ankyrin-2,Ankyrin-B,Gm4392,MGD-MRK-1325,MGD-MRK-1328,MGI:2139799,MGI:2139987,MGI:3782577,ankyrin 2, brain,ankyrin B,expressed sequence AI835472,expressed sequence AW491075,predicted gene 4392,predicted gene, 100043364	CACCTTGGCTTCAGCTGGACAGAATTAGCAAGAGAACTGGATTTCACTGAGGAGCAAATTCACCAAATTCGAATCGAGAACCCCAACTCCCTTCAAGATC	ankyrin 2, brain
Ap2m1	NM_009679.2	Ap2m1,adaptor-related protein complex 2, mu 1 subunit,clathrin-associated AP-2	CCATTTCCATGAACTTTGAGGTGCCATTCGCGCCTTCTGGCCTCAAGGTGCGCTACTTGAAGGTATTCGAACCGAAGCTGAACTACAGCGACCATGATGT	adaptor-related protein complex 2, mu 1 subunit
Ap3m2	NM_001122820.1	5830445E16Rik,AP-3B,Ap3m2,MGI:1923308,RIKEN cDNA 5830445E16 gene,adaptor-related protein complex 3, mu 2 subunit	CAGAGGTCCCGCCTCTGTTTGTCATTGAATTCCTTCACCGAGTAGTGGATACATTTCAGGACTATTTTGGGGTCTGTTCCGAGCCAGTGATCAAAGACAA	adaptor-related protein complex 3, mu 2 subunit
Aplp2	NM_001102456.2	AI790698,Aplp2,MGD-MRK-1361,MGI:2143122,amyloid beta (A4) precursor-like protein 2,expressed sequence AI790698	GAAGGGACAAAAGGCAGTGCAAGAGTCACATTGTTATACCATTCAAGTGTCTTGTGGGTGAATTTGTAAGTGATGTCCTGCTAGTTCCAGATAACTGCCA	amyloid beta (A4) precursor-like protein 2
Apoe	NM_001305844.1	AI255918,Apoe,MGD-MRK-1376,MGI:2141887,apolipoprotein E,expressed sequence AI255918	CCTGCAGGCGGAGATCTTCCAGGCCCGCCTCAAGGGCTGGTTCGAGCCAATAGTGGAAGACATGCATCGCCAGTGGGCAAACCTGATGGAGAAGATACAG	apolipoprotein E
App	NM_007471.2	AL024401,Abeta,Adap,Alzheimer disease amyloid beta protein,App,Cvap,E030013M08Rik,MGD-MRK-1105,MGD-MRK-1378,MGD-MRK-2255,MGI:2146529,MGI:2442007,RIKEN cDNA E030013M08 gene,amyloid beta (A4) precursor protein,appican,betaAPP,cerebrovascular amyloid peptide,expressed sequence AL024401,protease nexin II	GTGAGCGACGCCCTTCTCGTGCCCGACAAGTGCAAGTTCCTACACCAGGAGCGGATGGATGTTTGTGAGACCCATCTTCACTGGCACACCGTCGCCAAAG	amyloid beta (A4) precursor protein
Aqp4	NM_009700.2	Aqp4,MGD-MRK-35854,aquaporin 4,aquaporin-4	CAAAGGAGTCTGGACTCAGGCTTTCTGGAAGGCAGTCTCAGCAGAATTTCTGGCCACGCTTATCTTTGTTTTGCTCGGTGTGGGATCCACCATAAACTGG	aquaporin 4
Arg2	NM_009705.2	AII,AU022422,Arg2,MGI:2144959,arginase type II,expressed sequence AU022422	GGCTCTCCAGGTTGGGATGCCACCTAAAAGACTTTGGAGACTTGAGTTTTACTAATGTCCCACAAGATGATCCCTACAATAATCTGGTTGTGTATCCTCG	arginase type II
Arl6ip5	NM_022992.2	5930404D22Rik,ADP-ribosylation factor-like 6 interacting protein 5,AV001879,Aip-5,Arl6ip5,Gtrap3-18,MGI:1915343,MGI:2141607,RIKEN cDNA 5930404D22 gene,addiscin,expressed sequence AV001879	GCCAGCTACTTCCTCATATCCATGTTCGGGGGTGTCATGGTCTTTGTGTTCGGCATCACTCTTCCTTTGCTGTTGATGTTCATCCACGCATCCCTGAGAC	ADP-ribosylation factor-like 6 interacting protein 5
Arntl	NM_007489.3	Arnt3,Arntl,Bmal1,MOP3,aryl hydrocarbon receptor nuclear translocator-like,bHLHe5	CGGGTGAAATCTATGGAGTACGTTTCTCGACACGCAATAGATGGGAAATTTGTTTTTGTAGATCAGAGGGCGACAGCTATTTTGGCGTATCTACCACAGG	aryl hydrocarbon receptor nuclear translocator-like
Arpc1a	NM_019767.2	0610010H08Rik,1110030K07Rik,AA407347,Arpc1a,MGI:1914685,MGI:1924157,MGI:2140724,RIKEN cDNA 0610010H08 gene,RIKEN cDNA 1110030K07 gene,Sid32,actin related protein 2/3 complex, subunit 1A,expressed sequence AA407347	CCTTGGAAACACTGCACCAGAACAGCATCACTCAAGTGTCTATTTATGAAGTGGACAAGCAAGATTGTCGCAAATTTTGCACTACTGGCATTGATGGAGC	actin related protein 2/3 complex, subunit 1A
Arpc2	NM_029711.1	2210023N03Rik,Arpc2,RIKEN cDNA 2210023N03 gene,actin related protein 2/3 complex, subunit 2,p34-Arc	CCATCAACCTGATCCACACGTTCCGGGACTATCTGCACTACCACATTAAGTGCTCTAAGGCCTATATTCATACACGAATGCGAGCAAAAACATCCGACTT	actin related protein 2/3 complex, subunit 2
Arpc5l	NM_028809.1	2010015J01Rik,AI852867,ARC16-2,AW555592,AW742746,Arpc5l,MGI:2139091,MGI:2139397,MGI:2139411,RIKEN cDNA 2010015J01 gene,actin related protein 2/3 complex, subunit 5-like,expressed sequence AI852867,expressed sequence AW555592,expressed sequence AW742746	AGGAGGACTAGGCTCCATTATAAGAGTTCTTACAGCAAGAAAGACTGTTTAAAAAAAAATCCTGTTACCTTGAGAAGAATTTTGGATGCCCAGGCTGGTG	actin related protein 2/3 complex, subunit 5-like
Asns	NM_012055.3	Asns,asparagine synthetase	AAGTTTCCCTTCAATACTCCCAAAACTAAGGAAGGCTACTTCTACCGTCAGATCTTTGAACGCCATTACCCAGGCCGGGCTGATTGGCTGACTCATTATT	asparagine synthetase
Ass1	NM_007494.3	AA408052,ASS,Ass-1,Ass1,MGD-MRK-1430,MGD-MRK-1433,MGI:2143462,MGI:3665141,argininosuccinate synthetase 1,arginosuccinate synthetase 1,expressed sequence AA408052,fold,follicular dystrophy	ATCTACGAGACCCCAGCAGGGACCATCCTTTACCACGCTCATTTAGACATAGAGGCCTTCACGATGGATCGGGAAGTACGCAAAATCAAGCAGGGCCTGG	argininosuccinate synthetase 1
Atf2	NM_001284371.1	ATF-2,Atf2,CRE-BP,Creb2,D130078H02Rik,D18875,MGD-MRK-23723,MGD-MRK-38394,MGI:2139537,MGI:2441951,MGI:2678345,RIKEN cDNA D130078H02 gene,Tg(Gzma-Klra1)7Wum,activating transcription factor 2,cAMP responsive element binding protein 2,expressed sequence D18875,mXBP,transgene insertion 7, Washington Univerisity School of Medicine	AGAGCAGCAGCTTCAAGATGCCGACAAAAAAGGAAAGTGTGGGTTCAGTCCTTAGAGAAGAAAGCAGAAGACTTGAGTTCACTAAATGGCCAGCTGCAGG	activating transcription factor 2
Atg12	NM_026217.3	4931423H11Rik,A330058M13Rik,Apg12l,Atg12,MGI:2443723,RIKEN cDNA 4931423H11 gene,RIKEN cDNA A330058M13 gene,autophagy 12-like (S. cerevisiae),autophagy related 12	CTATATGAGTGTTTTGGCAGTGATGGTAAACTGGTCCTGCATTACTGCAAATCCCAGGCATGGGGATGAGCCAGAAATGAACAACTTGATATTTTCACAG	autophagy related 12
Atg2b	NM_029654.4	2410024A21Rik,AI047755,AI503411,AW558123,Atg2b,C030004M05Rik,C630028L02Rik,MGI:1926114,MGI:2144758,MGI:2144850,MGI:2145049,MGI:2441919,RIKEN cDNA 2410024A21 gene,RIKEN cDNA C030004M05 gene,RIKEN cDNA C630028L02 gene,autophagy related 2B,expressed sequence AI047755,expressed sequence AI503411,expressed sequence AW558123	GCTTTGAGTTACACTGTTCCAGTGACGTCGTGCACATCAGAACATGCTCAGACTCATGTGCTGCGCTGATGAACCTCATTCAGTATGTCGCAAGTTACGG	autophagy related 2B
Atg5	NM_053069.6	2010107M05Rik,3110067M24Rik,AW319544,Apg5l,Atg5,C88337,MGI:1277148,MGI:1917267,MGI:1920439,MGI:2143833,MGI:2143950,Paddy,RIKEN cDNA 2010107M05 gene,RIKEN cDNA 3110067M24 gene,autophagy 5-like (S. cerevisiae),autophagy related 5,expressed sequence AW319544,expressed sequence C88337,paddy	TGACAGATGACAAAGATGTGCTTCGAGATGTGTGGTTTGGACGAATTCCAACTTGCTTTACTCTCTATCAGGATGAGATAACTGAAAGAGAAGCAGAACC	autophagy related 5
Atp1a1	NM_144900.1	ATPase, Na+/K+ transporting, alpha 1 polypeptide,Atp1a1,Atpa-1,BC010319,MGD-MRK-1457,MGD-MRK-1470,MGI:2387620,Na, K-ATPase alpha 1,cDNA sequence BC010319	CCGGCAGCTCTTTGGAGGCTTTTCCATGTTACTGTGGATCGGGGCCATTCTTTGTTTCCTGGCTTATGGCATCCGAAGTGCTACAGAAGAGGAACCGCCA	ATPase, Na+/K+ transporting, alpha 1 polypeptide
Atp1b1	NM_009721.6	ATPase, Na+/K+ transporting, beta 1 polypeptide,Atp1b1,Atpb,Atpb-1,MGD-MRK-1460,MGD-MRK-1473,MGD-MRK-1474,Na, K-ATPase beta,Na, K-ATPase beta 1,sodium/potassium ATPase beta subunit	CCTGCATCATTATCAAGCTCAACCGAGTGTTGGGCTTCAAACCGAAGCCTCCCAAGAATGAATCCTTGGAGACTTACCCACTGATGATGAAGTATAATCC	ATPase, Na+/K+ transporting, beta 1 polypeptide
Atp2a2	NM_009722.3	9530097L16Rik,ATPase, Ca++ transporting, cardiac muscle, slow twitch 2,Atp2a2,D5Wsu150e,DNA segment, Chr 5, Wayne State University 150, expressed,MGD-MRK-1463,MGD-MRK-35783,MGI:107317,MGI:2441754,RIKEN cDNA 9530097L16 gene,SERCA2,SERCA2B,Serca2a,sarco/endoplasmic reticulum Ca2+-ATPase 2	AACTCGGTCATAAAGCAGCTGATGAAGAAGGAGTTCACTCTGGAGTTTTCACGGGATAGAAAATCAATGTCCGTCTATTGTACCCCAAACAAGCCAAGCC	ATPase, Ca++ transporting, cardiac muscle, slow twitch 2
Atp2b2	NM_001036684.3	ATPase, Ca++ transporting, plasma membrane 2,Atp2b2,D6Abb2e,DNA segment, Chr 6, Abbott 2e,Gena300,Genetics Harwell, 300,MGD-MRK-15437,MGD-MRK-15460,MGD-MRK-32111,MGD-MRK-33037,MGD-MRK-8835,MGI:2158365,MGI:3664090,MGI:5490332,MGI:94888,MGI:98965,PMCA2,Tmy,deaf waddler,dfw,jog,joggle,tommy,wms,wri,wriggle,wriggle mouse Sagami	GAGCACCGTCATCAAGATGCCCGACGAGAGCTTCCGCATGTACAGCAAGGGCGCCTCGGAGATTGTGCTCAAAAAGTGCTGCAAGATCCTCAGTGGGGCA	ATPase, Ca++ transporting, plasma membrane 2
Atp2b3	NM_177236.3	6430519O13Rik,ATPase, Ca++ transporting, plasma membrane 3,Atp2b3,MGI:2444577,Pmca3,RIKEN cDNA 6430519O13 gene	AAAGCAGGATTGGTGATGTCTGCTATCACTGTCATCATTCTGGTCCTCTACTTTGTGATTGAGACCTTTGTCGTGGATGGCCGGGTATGGCTGGCAGAGT	ATPase, Ca++ transporting, plasma membrane 3
Atp2b4	NM_001167949.1	ATPase, Ca++ transporting, plasma membrane 4,Atp2b4,MGD-MRK-1464,PMCA4	ACCATGGAGCAGTGGATGTGGTGTCTCTTTATAGGGATTGGAGAACTTTTGTGGGGTCAGGTCATCTCTGCAATACCTACCAAGTCTCTGAAGTTCCTGA	ATPase, Ca++ transporting, plasma membrane 4
Atp5b	NM_016774.3	ATP synthase, H+ transporting mitochondrial F1 complex, beta subunit,Atp5b,MGD-MRK-36378	AGGACTACAAATCTCTCCAGGACATCATTGCCATCTTGGGTATGGATGAACTTTCTGAGGAAGATAAATTGACTGTGTCCCGGGCAAGAAAGATACAGCG	ATP synthase, H+ transporting mitochondrial F1 complex, beta subunit
Atp5g3	NM_175015.2	ATP synthase, H+ transporting, mitochondrial F0 complex, subunit C3 (subunit 9),Atp5g3	ATATAGACCAATTTCTGCATCAGTGTTATCTCGGCCAGAGACTAGGACTGGAGAGGGCTCTACAGTTTTTAATGGGGCCCAGAATGGTGTGTGTCAGCTG	ATP synthase, H+ transporting, mitochondrial F0 complex, subunit C3 (subunit 9)
Atp5pb	NM_009725.3	ATP synthase peripheral stalk-membrane subunit b,ATP synthase, H+ transporting, mitochondrial F0 complex, subunit B1,Atp5f1,Atp5pb,C76477,MGI:2140039,expressed sequence C76477	CTGAATATGGAGGAAAAGTGCGTCTTGGGCTGATTCCTGAGGAATTTTTCCAGTTCCTTTACCCTAAGACTGGTGTAACAGGACCTTATGTGCTTGGAAC	ATP synthase peripheral stalk-membrane subunit b
Atp6v0d1	NM_013477.3	AI267038,ATPase, H+ transporting, lysosomal (vacuolar proton pump), 42 kDa,ATPase, H+ transporting, lysosomal V0 subunit D1,Ac39,Atp6d,Atp6v0d1,MGI:2142492,P39,Vma6,expressed sequence AI267038,lysosomal 38kDa	GGACCTTGATGAGATGAACATCGAGATAATCCGAAATACGCTTTACAAGGCCTACTTGGAGTCCTTCTACAAGTTCTGTACTCTGTTGGGTGGGACCACA	ATPase, H+ transporting, lysosomal V0 subunit D1
Atp6v1a	NM_007508.5	AI647066,ATPase, H+ transporting, lysosomal (vacuolar proton pump), alpha 70 kDa, isoform 1,ATPase, H+ transporting, lysosomal V1 subunit A,Atp6a1,Atp6v1a,MGI:2146472,VA68,VPP2,expressed sequence AI647066,lysosomal 70kDa	AGTCAATGTGTCTGCTCTCAGCAGAGATATCAAATGGGAGTTTATACCCAGCAAAAACCTACGGGTTGGTAGTCATATCACTGGTGGAGACATTTATGGG	ATPase, H+ transporting, lysosomal V1 subunit A
Atp6v1b2	NM_007509.3	AI194269,AI790362,ATPase, H+ transporting, lysosomal (vacuolar proton pump), beta 56/58 kDa, isoform 2,ATPase, H+ transporting, lysosomal V1 subunit B2,Atp6b2,Atp6v1b2,HO57,MGD-MRK-39617,MGI:2142474,MGI:2142617,MGI:2142893,R74844,expressed sequence AI194269,expressed sequence AI790362,expressed sequence R74844	CGAGGCTTCCCAGGCTACATGTATACCGACTTAGCCACAATCTATGAACGTGCCGGTCGAGTGGAAGGTAGAAACGGCTCTATTACCCAAATCCCTATTC	ATPase, H+ transporting, lysosomal V1 subunit B2
Atp6v1c1	NM_025494.3	1700025B18Rik,ATPase, H+ transporting, lysosomal V1 subunit C1,Atp6v1c1,MGI:2146327,RIKEN cDNA 1700025B18 gene,U13839,expressed sequence U13839	CAATAACCTGAAAGGGAATCTTCAGAATTTAGAGCGAAAGAACGCGGGAAGTTTGCTAACGCGAAGCCTGGCGGAAATCGTGAAGAAAGATGACTTTGTT	ATPase, H+ transporting, lysosomal V1 subunit C1
Atp6v1d	NM_023721.2	1110004P10Rik,ATPase, H+ transporting lysosomal (vacuolar proton pump),ATPase, H+ transporting, lysosomal V1 subunit D,Atp6m,Atp6v1d,RIKEN cDNA 1110004P10 gene,VATD,Vma8,lysosomal 34kDa	GGGACTTCAGCACCACAGTTATCCAAAATGTAAATAAAGCCCAAGTGAAGATCAGAGCAAAGAAAGACAATGTAGCAGGTGTTACCTTGCCAGTGTTTGA	ATPase, H+ transporting, lysosomal V1 subunit D
Atp6v1e1	NM_007510.2	2410029D23Rik,ATPase, H+ transporting lysosomal (vacuolar proton pump), 32 kDa,ATPase, H+ transporting, lysosomal 31kDa, V1 subunit E,ATPase, H+ transporting, lysosomal V1 subunit E1,Atp6e,Atp6e2,Atp6v1e,Atp6v1e1,D6Ertd385e,DNA segment, Chr 6, ERATO Doi 385, expressed,E2,H(+)-ATPase E-like protein,H+ ATPase subunit E,MGI:1261800,MGI:1924021,RIKEN cDNA 2410029D23 gene,lysosomal 31kDa	ACAAGATTTCCCTTTGGTGAAGGCCGCAGTACAAAAAGCAATCCCTATGTATAAAATTGCTACCAAAAAGGATGTTGATGTCCAGATTGACCAGGAGGCC	ATPase, H+ transporting, lysosomal V1 subunit E1
Atp6v1g1	NM_024173.1	1810024D14Rik,AA960677,ATP6J,ATPase, H+ transporting, lysosomal (vacuolar proton pump),ATPase, H+ transporting, lysosomal V1 subunit G1,Atp6g1,Atp6v1g1,MGI:2138817,RIKEN cDNA 1810024D14 gene,VAG1,Vma10,expressed sequence AA960677,lysosomal 13kDa	AGGCCAAAGAAGAAGCCCAGGCTGAAATTGAACAGTACCGCCTGCAGAGGGAGAAGGAGTTCAAGGCCAAGGAAGCTGCGGCATTGGGCTCCCATGGCAG	ATPase, H+ transporting, lysosomal V1 subunit G1
Atp6v1g2	NM_023179.3	1500002D01Rik,ATPase, H+ transporting, lysosomal (vacuolar proton pump),ATPase, H+ transporting, lysosomal V1 subunit G2,Atp6g2,Atp6v1g2,NG38,RIKEN cDNA 1500002D01 gene,VAG2,lysosomal 13kDa	CCTGTCTGCTGAAGTGGAGCAGGCCACAAGACGGCAGGTTCAGGGCATGCAGAGTTCCCAGCAGAGGAATCGGGAGCGCGTCCTGGCTCAGCTTCTCGGC	ATPase, H+ transporting, lysosomal V1 subunit G2
Atp6v1h	XM_006495434.2	0710001F19Rik,ATPase, H+ transporting, lysosomal V1 subunit H,AU022349,Atp6v1h,MGI:2138471,RIKEN cDNA 0710001F19 gene,expressed sequence AU022349	TGGAAAAACTTGGTGAGAGTGTCCAGGACCTTAGCTCATTTGATGAATACAGTTCAGAACTTAAATCTGGAAGATTGGAATGGAGCCCTGTACACAAGTC	ATPase, H+ transporting, lysosomal V1 subunit H
Atp8a2	NM_015803.2	AI415030,ATPase, aminophospholipid transporter-like, class I, type 8A, member 2,Atp8a2,Ib,MGD-MRK-15403,MGD-MRK-15435,MGI:2145631,MGI:2667527,MGI:98951,agil,agitans-like,expressed sequence AI415030,vestibulomotor degeneration,vmd,wabbler-lethal,wl	GAGGCACCGGCCCGCATAATTTACCTCAACCAATCTCATCTCAACAAATTCTGCGACAACCGGATCAGTACGGCCAAGTACAGCGTGTTGACATTTCTAC	ATPase, aminophospholipid transporter-like, class I, type 8A, member 2
Atp9a	NM_015731.3	ATPase, class II, type 9A,Atp9a,Class II,IIa,mKIAA0611	ACAAGACGTTCTTAATTTGGGTGTTAATCAGCATCTATCAAGGGAGCACCATCATGTACGGGGCGCTGCTGCTGTTCGAGTCGGAGTTTGTACACATCGT	ATPase, class II, type 9A
Atr	NM_019864.1	Atr,MGD-MRK-37064,ataxia telangiectasia and Rad3 related	AGGAGTTGCTTTCTATTTATGACTGTAGAGAGATGCAGAGCAATGGCCCAGGTTACCAGTTGTGGAAAAGATTCCCTGAGCATGTCCGGGAAATATTAGA	ataxia telangiectasia and Rad3 related
Atrn	NM_009730.2	AW558010,Atrn,MGD-MRK-12216,MGI:2139403,MGI:96972,Mgca,attractin,expressed sequence AW558010,mKIAA0548,mahogany,mg	TAAGGATCAGTATGCAGTGGTTGGACACTCAGCACACATTGTTACACTGGCATCTGGCCGTGTGGTCATGTTGGTCATCTTCGGTCATTGCCCACTCTAT	attractin
Axl	NM_009465.4	AI323647,AXL receptor tyrosine kinase,Ark,Axl,MGD-MRK-15343,MGI:2141908,MGI:98896,Tyro7,Ufo,expressed sequence AI323647,ufo oncogene homolog	GGTGTGGCTTCGAGATGGACAGATCCTAGAACTGGCTGATAACACCCAGACCCAGGTGCCTCTGGGCGAAGACTGGCAAGATGAATGGAAAGTTGTCAGT	AXL receptor tyrosine kinase
B2m	NM_009735.3	B2m,Ly-m11,MGD-MRK-12010,MGD-MRK-1492,beta 2 microglobulin,beta-2 microglobulin,beta2-m,lymphocyte antigen m11	CTGAACTGCTACGTAACACAGTTCCACCCGCCTCACATTGAAATCCAAATGCTGAAGAACGGGAAAAAAATTCCTAAAGTAGAGATGTCAGATATGTCCT	beta-2 microglobulin
B3gnt5	NM_001159407.1	B3gnt5,UDP-GlcNAc:betaGal beta-1,3-N-acetylglucosaminyltransferase 5	CCACATGCCAAATCTCATTGAATATCTTCAAGGGCTAGAGCAGATTGGAGTTCGAGACTTTTGGATTGGTCACGTTCATCGAGGTGGCCCTCCTGTTAGG	UDP-GlcNAc:betaGal beta-1,3-N-acetylglucosaminyltransferase 5
B4galt5	NM_019835.2	9430078I07Rik,AW049941,AW539721,B4galt5,MGI:1924610,MGI:2139281,MGI:2139367,RIKEN cDNA 9430078I07 gene,UDP-Gal:betaGlcNAc beta 1,4-galactosyltransferase, polypeptide 5,expressed sequence AW049941,expressed sequence AW539721	AGAGAGGCTCCCTTCCATGAAGGGCCCGATAGATATAAACATGAGTGAGATCGCAATGGACGATATTCATGAGCTGTTCTCCAGAGACCCGGCCATTAAG	UDP-Gal:betaGlcNAc beta 1,4-galactosyltransferase, polypeptide 5
B4galt6	NM_019737.2	AA536803,AU022389,B4galt6,MGI:2147179,MGI:2147314,UDP-Gal:betaGlcNAc beta 1,4-galactosyltransferase, polypeptide 6,expressed sequence AA536803,expressed sequence AU022389	CACCTGATTCCGATGCTCCAGAAACAGCGGCTGGAATTTGCCTTTTATGTCATCGAACAGACCGGCACACAACCATTCAATCGTGCGATGCTCTTTAATG	UDP-Gal:betaGlcNAc beta 1,4-galactosyltransferase, polypeptide 6
Bace1	NM_001145947.2	Bace1,C76936,MGI:2143381,beta-site APP cleaving enzyme 1,expressed sequence C76936	GGTGTGCTGGCAAGCAGGCACGACCCCTTGGAACATTTTCCCAGTCATTTCACTTTACCTCATGGGTGAAGTCACCAATCAGTCCTTCCGCATCACCATC	beta-site APP cleaving enzyme 1
Basp1	NM_027395.2	2610024P12Rik,Basp1,CAP-23,CAP23,Ckap3,MGI:1929858,RIKEN cDNA 2610024P12 gene,brain abundant, membrane attached signal protein 1,cytoskeleton associated protein 3	TGGGAGGCAAGCTGAGCAAGAAGAAGAAGGGCTACAATGTGAACGACGAGAAGGCCAAGGACAAAGACAAGAAGGCCGAAGGCGCGGGCACCGAGGAGGA	brain abundant, membrane attached signal protein 1
Bax	NM_007527.3	BCL2-associated X protein,Bax,MGD-MRK-16487	CGGCGGGCCCACCAGCTCTGAACAGATCATGAAGACAGGGGCCTTTTTGCTACAGGGTTTCATCCAGGATCGAGCAGGGAGGATGGCTGGGGAGACACCT	BCL2-associated X protein
Bcas1	NM_029815.2	2210416M21Rik,9030223A09Rik,AI841227,Bcas1,MGI:1924916,MGI:2139067,NABC1,RIKEN cDNA 2210416M21 gene,RIKEN cDNA 9030223A09 gene,breast carcinoma amplified sequence 1,expressed sequence AI841227	GGTGGTCGATACCACAGAGAACAGCAGCTCCATCATGAGCTTCTTCAAGACACTGGTTTCACCTAACAAGACTGAAACAAAGAAGGACCCAGAAGACACG	breast carcinoma amplified sequence 1
Bdnf	NM_007540.4	Bdnf,MGD-MRK-1534,brain derived neurotrophic factor	GTTCCACCAGGTGAGAAGAGTGATGACCATCCTTTTCCTTACTATGGTTATTTCATACTTCGGTTGCATGAAGGCGGCGCCCATGAAAGAAGTAAACGTC	brain derived neurotrophic factor
Becn1	NM_019584.4	Atg6,Becn1,MGC:6843,beclin 1, autophagy related	TCCAGCAGCACCATGCAGGTGAGCTTCGTGTGCCAGCGCTGTAGCCAGCCTCTGAAACTGGACACGAGCTTCAAGATCCTGGACCGGGTCACCATCCAGG	beclin 1, autophagy related
Bhlhe40	NM_011498.4	Bhlhb2,Bhlhe40,C130042M06Rik,CR8,Clast5,DEC1,MGI:2443526,RIKEN cDNA C130042M06 gene,Sharp2,Stra13,Stra14,basic helix-loop-helix domain containing, class B2,basic helix-loop-helix family, member e40,cytokine response gene 8,eip1 (E47 interaction protein 1),stimulated by retinoic acid 14	GACGTGACCGGATTAACGAGTGCATTGCCCAGCTGAAGGATCTCCTACCCGAACATCTCAAACTTACTACTTTGGGTCACTTGGAAAAAGCAGTGGTTCT	basic helix-loop-helix family, member e40
Bhlhe41	NM_024469.1	6430520M22Rik,Bhlhb3,Bhlhe41,DEC2,MGI:1355306,MGI:2442594,RIKEN cDNA 6430520M22 gene,Sharp1,basic helix-loop-helix domain containing, class B3,basic helix-loop-helix family, member e41,enhancer-of-split and hairy-related protein 1	GAGAGACAGTTACTGGAACATAGGGATTTTATAGGACTGGACTATTCCTCTTTGTATATGTGTAAACCCAAAAGGAGCTTGAAGCGAGACGATACCAAGG	basic helix-loop-helix family, member e41
Bin1	NM_001083334.1	Amphiphysin 2,Amphl,Bin1,MGD-MRK-37129,MGI:700008,amphiphysin-like,bridging integrator 1	GATTCATGTTCAAGGTTCAAGCCCAGCATGATTACACGGCCACTGACACTGATGAGCTGCAACTCAAAGCTGGCGATGTGGTGTTGGTGATTCCTTTCCA	bridging integrator 1
Blk	NM_007549.2	B lymphoid kinase,Blk,MGD-MRK-1577	CAGTTGCTGGCTCCGATGAACAAGGCCGGCTCCTTTCTCATCAGAGAGAGTGAGAGCAATAAAGGTGCCTTTTCCCTGTCCGTGAAAGATATCACCACCC	B lymphoid kinase
Braf	NM_139294.5	9930012E13Rik,AA120551,AA387315,AA473386,Braf,Braf transforming gene,Braf transforming gene 2,Braf-2,Braf2,C87398,D6Ertd631e,DNA segment, Chr 6, ERATO Doi 631, expressed,MGD-MRK-1618,MGD-MRK-1619,MGD-MRK-1621,MGI:1277149,MGI:2141786,MGI:2442536,MGI:3034546,MGI:3034892,MGI:3034940,RIKEN cDNA 9930012E13 gene,expressed sequence AA120551,expressed sequence AA387315,expressed sequence AA473386,express…	AAATCCTCACCAGTCCATCTCCTTCAAAATCCATTCCAATTCCACAGCCCTTCCGACCAGCAGATGAAGATCATCGCAATCAGTTTGGGCAACGAGACCG	Braf transforming gene
Btrc	NM_009771.3	Beta-Trcp1,Btrc,Fbw1a,SCF b-TRCP,Slimb,beta-TrCP,beta-transducin repeat containing protein	GCGACATAGTTTACAGAGAATCCACTGCCGGAGTGAAACAAGTAAAGGGGTTTACTGTTTACAGTACGACGACCAGAAGATAGTCAGCGGCCTTCGAGAC	beta-transducin repeat containing protein
Bub3	NM_009774.3	AU019800,AU021329,AU043350,AW146323,BUB3 mitotic checkpoint protein,Bub3,C78067,MGI:2142137,MGI:2142160,MGI:2142214,MGI:2142325,MGI:2146981,expressed sequence AU019800,expressed sequence AU021329,expressed sequence AU043350,expressed sequence AW146323,expressed sequence C78067	TACCCAGTCAACGCCATCTCCTTTCACAACATCCACAACACGTTTGCCACAGGTGGTTCGGATGGATTCGTCAATATTTGGGACCCATTTAACAAGAAGC	BUB3 mitotic checkpoint protein
C1qa	NM_007572.2	AI255395,C1q,C1qa,MGD-MRK-1696,MGI:2140213,complement component 1, q subcomponent, alpha polypeptide,expressed sequence AI255395	CAGTGCCCGGCTTCTATTACTTCAACTTCCAAGTGATCTCCAAGTGGGACCTTTGTCTGTTTATCAAGTCTTCCTCCGGGGGCCAGCCCAGGGATTCCCT	complement component 1, q subcomponent, alpha polypeptide
C1qb	NM_009777.2	C1qb,MGD-MRK-1697,complement component 1, q subcomponent, beta polypeptide	GTGCCAACAGCATCTTCACTGGCTTTCTGCTTTTCCCTGACATGGATGCGTAATCACGGGGTCAAATTACACCTATCCAACACCATCTTCCTGCCTCCCT	complement component 1, q subcomponent, beta polypeptide
C1qc	NM_007574.2	AI385742,C1qc,C1qg,MGD-MRK-1698,MGI:2140252,complement component 1, q subcomponent, C chain,complement component 1, q subcomponent, c polypeptide,complement component 1, q subcomponent, gamma polypeptide,expressed sequence AI385742	CAGAGGGGCGATGAGGTGTGGCTATCAGTCAATGACTACAATGGCATGGTGGGCATAGAGGGCTCCAACAGCGTCTTCTCTGGTTTCCTACTGTTTCCCG	complement component 1, q subcomponent, C chain
C1ra	NM_023143.3	AI132558,C1ra,MGI:2141380,MGI:3719032,complement component 1, r subcomponent A,expressed sequence AI132558,mC1rA	CAATGAGACCTTCTATGGCCAAGGCCTCATGGGTTATGTCAGCGGATTCGGGATAACAGAAGATAAGTTAGCTTTCGATCTCAGGTTCGTCAGACTGCCT	complement component 1, r subcomponent A
C1s1	NM_144938.2	AA959438,AI255193,AI327365,C1s,C1s1,EST AI255193,MGI:1353567,MGI:2141372,MGI:2141399,complement component 1, s subcomponent,complement component 1, s subcomponent 1,expressed sequence AA959438,expressed sequence AI327365	AGTGGGGCTCTTATTAATGAGTACTGGGTGCTGACGGCTGCTCACGTTTTGGAGAAAATCTCCGACCCTTTAATGTATGTCGGGACCATGTCTGTGAGGA	complement component 1, s subcomponent 1
C3	XM_011246258.1	AI255234,C3,MGD-MRK-1700,MGI:2146809,Plp,acylation stimulating protein,complement component 3,complement factor 3,expressed sequence AI255234	TGGGTGGAGCACTGGCCTGAGGCAGAAGAATGCCAGGATCAGAAGTACCAGAAACAGTGCGAAGAACTTGGGGCATTCACAGAATCTATGGTGGTTTATG	complement component 3
C3ar1	NM_009779.2	C3aR,C3ar1,anaphylatoxin C3a receptor,complement component 3a receptor 1	ATAAGCCAATCTGGTGCCAGAATCATCGAAACGTGAGAACCGCCTTCGCCATCTGTGGATGTGTCTGGGTGGTAGCCTTTGTGATGTGTGTGCCCGTATT	complement component 3a receptor 1
C4a/b	NM_011413.2		TCCTCTGGGGGCTGGCTTGGGTGTTCAGCTTCTGTGCCTCATCCCTGCAGAAGCCCAGGTTGCTCCTGTTTTCCCCTTCTGTGGTTAATTTGGGGACTCC	complement component 4A (Rodgers blood group), complement component 4B (Chido blood group)
C9orf72	NM_001081343.1	3110043O21Rik,AI840585,C9orf72,C9orf72, member of C9orf72-SMCR8 complex,Dennd9,MGI:2140370,RIKEN cDNA 3110043O21 gene,expressed sequence AI840585	GTTTTGTCCTACCCTTCCGGCAAGTTATGTATGCCCCGTACCCCACCACGCACATTGATGTGGATGTCAACACTGTCAAGCAGATGCCACCGTGTCATGA	C9orf72, member of C9orf72-SMCR8 complex
Cables1	NM_022021.2	CDK5 and Abl enzyme substrate 1,Cables1,ik3-1,interactor-1 with cdk3	AAGAGAAGTTCCGACTGAACAGACGAGAACTGATTGCCTTTGAATTCCCAGTGTTAGTGGCCTTGGAGTTTGCACTTCACCTGCCAGAGCACGAAGTCAT	CDK5 and Abl enzyme substrate 1
Cacna1b	NM_001042528.1	AW050276,AW060892,AW822256,Cacna1b,Cav2.2,Cchn1a,MGD-MRK-1803,MGI:2139282,MGI:2139293,MGI:2139419,alpha(1B),calcium channel, N type lA subunit,calcium channel, voltage-dependent, N type, alpha 1B subunit,expressed sequence AW050276,expressed sequence AW060892,expressed sequence AW822256	ACAAACAGTCGTTCCAGTATAAGACATGGACATTCGTGGTCTCTCCACCCTTTGAGTACTTCATCATGGCTATGATAGCCCTCAACACAGTGGTGCTGAT	calcium channel, voltage-dependent, N type, alpha 1B subunit
Cacna1e	NM_009782.3	Cacna1e,Cav2.3,Cchra1,MGD-MRK-33909,alpha1E,calcium channel, R type, alpha 1,calcium channel, voltage-dependent, R type, alpha 1E subunit	CATCACGGTGATCGGCAGTATCACAGAAATTATCCTGACAGATAGCAAGCTGGTGAACACCAGTGGCTTCAATATGAGCTTTCTGAAGCTCTTCCGAGCT	calcium channel, voltage-dependent, R type, alpha 1E subunit
Cacna2d1	NM_001110845.1	Ca(v)alpha2delta1,Cacna2,Cacna2d1,Cchl2a,MGD-MRK-1801,calcium channel, L type, 2A subunit,calcium channel, voltage-dependent, L type, alpha 2 delta subunit,calcium channel, voltage-dependent, alpha2/delta subunit 1	TGGAGGATTATACTGACTGTGGTGGTGTTTCTGGGTTAAACCCTTCCTTATGGTCTATCTTTGGACTCCAGTTTATACTCCTTTGGCTGGTATCTGGCAG	calcium channel, voltage-dependent, alpha2/delta subunit 1
Cacna2d3	NM_009785.1	Cacna2d3,alpha 2 delta-3,alpha2delta3,calcium channel, voltage-dependent, alpha2/delta subunit 3	GGATAACTTTGATCGGGATCCGTCTCTCATATGGCAGTACTTTGGAAGTGCAAAGGGCTTTTTCAGACAGTACCCAGGGATTAAATGGGAACCAGATGAG	calcium channel, voltage-dependent, alpha2/delta subunit 3
Cacnb2	NM_023116.3	AW060387,BC056183,Cacnb2,Cavbeta2,Cchb2,MGD-MRK-24068,MGI:103200,MGI:2139283,MGI:3583767,cDNA sequence BC056183,calcium channel, B2 subunit,calcium channel, voltage-dependent, beta 2 subunit,expressed sequence AW060387	AGGGAATTCATCATCCAGTTTGGGTGACATAGTGCCCAGTTCCAGAAAATCGACACCGCCGTCATCTGCTATAGACATAGATGCTACTGGCTTAGATGCA	calcium channel, voltage-dependent, beta 2 subunit
Calm1	NM_009790.5	AI256814,AI327027,AI461935,AL024000,Calm1,MGD-MRK-1734,MGI:2144778,MGI:2144797,MGI:2144834,MGI:2144926,calmodulin 1,expressed sequence AI256814,expressed sequence AI327027,expressed sequence AI461935,expressed sequence AL024000	CCACGTCATGACAAACTTAGGAGAAAAGCTAACAGATGAAGAAGTAGATGAAATGATCAGAGAAGCAGATATTGATGGCGACGGACAAGTCAACTATGAA	calmodulin 1
Calm2	NM_007589.4	1500001E21Rik,AL024017,Calm2,MGD-MRK-24126,MGI:1922950,MGI:2146954,RIKEN cDNA 1500001E21 gene,calmodulin 2,expressed sequence AL024017	GACAAACCTTGGCGAGAAGTTAACAGATGAAGAGGTCGATGAGATGATCAGGGAAGCAGACATTGACGGGGACGGTCAGGTAAACTACGAAGAGTTTGTA	calmodulin 2
Calm3	NM_007590.3	Calm3,MGD-MRK-24125,MGI:2142387,R75142,calmodulin 3,expressed sequence R75142	GATGGCCAGAAAGATGAAGGATACAGACAGCGAGGAGGAGATACGAGAGGCCTTCCGTGTCTTTGACAAGGATGGGAATGGCTATATTAGCGCTGCCGAG	calmodulin 3
Camk2a	NM_177407.4	Camk2a,MGD-MRK-1743,MGI:2147420,R74975,alpha-CaMKII,calcium/calmodulin-dependent protein kinase II alpha,expressed sequence R74975,mKIAA0968	AAGATGTGCGACCCTGGAATGACAGCCTTTGAACCAGAGGCCCTGGGGAACCTGGTGGAGGGCCTGGACTTTCATCGATTCTATTTTGAAAACCTGTGGT	calcium/calmodulin-dependent protein kinase II alpha
Camk2d	NM_001025439.1	2810011D23Rik,8030469K03Rik,CaMK II,Camk2d,MGC:60852,MGI:1923610,MGI:1924420,RIKEN cDNA 2810011D23 gene,RIKEN cDNA 8030469K03 gene,calcium/calmodulin-dependent protein kinase II, delta	CAGGCAGGAGACTGTAGACTGCTTGAAGAAATTTAATGCTAGACGGAAACTGAAGGGCGCCATCTTGACAACTATGCTGGCTACGAGAAATTTTTCAGCA	calcium/calmodulin-dependent protein kinase II, delta
Camk2g	NM_001039139.2	5930429P18Rik,Ca2+/calmodulin-dependent protein kinase II,CaMK II,Camk2g,Camkg,MGD-MRK-1746,MGI:2442091,RIKEN cDNA 5930429P18 gene,calcium/calmodulin dependent protein kinase gamma,calcium/calmodulin-dependent protein kinase II gamma	GCCTTCTCAGTGGTCCGGAGGTGTGTAAAGAAAACATCTACGCAGGAATATGCTGCAAAAATCATCAATACCAAGAAGTTGTCCGCCCGAGATCATCAGA	calcium/calmodulin-dependent protein kinase II gamma
Camk4	NM_009793.3	A430110E23Rik,AI666733,Ca2+/calmodulin-dependent protein kinase type IV/Gr,CaMKIV,CaMKIV/Gr,Camk4,D18Bwg0362e,DNA segment, Chr 18, Brigham & Women's Genetics 0362 expressed,MGD-MRK-1745,MGD-MRK-33961,MGI:106269,MGI:2147260,MGI:3026992,RIKEN cDNA A430110E23 gene,calcium/calmodulin-dependent protein kinase IV,expressed sequence AI666733	GTCACAGGTAAAGCGGCCAACTTTGTTCACATGGACACTGCTCAGAAGAAACTTCAAGAATTCAATGCTCGGCGCAAGCTTAAGGCAGCGGTGAAGGCTG	calcium/calmodulin-dependent protein kinase IV
Casp3	NM_009810.2	A830040C14Rik,AC-3,Apopain,CC3,CPP32,Casp3,Caspase-3,MGD-MRK-36315,MGI:2442726,MGI:3717434,RIKEN cDNA A830040C14 gene,Yama,caspase 3,melody,mldy	GAGGCTGACTTCCTGTATGCTTACTCTACAGCACCTGGTTACTATTCCTGGAGAAATTCAAAGGACGGGTCGTGGTTCATCCAGTCCCTTTGCAGCATGC	caspase 3
Ccl12	NM_011331.2	Ccl12,MCP-5,MGD-MRK-37263,Scya12,chemokine (C-C motif) ligand 12,small inducible cytokine A12	CAGAAGATTCACGTCCGGAAGCTGAAGAGCTACAGGAGAATCACAAGCAGCCAGTGTCCCCGGGAAGCTGTGATCTTCAGGACCATACTGGATAAGGAGA	chemokine (C-C motif) ligand 12
Ccl2	NM_011333.3	AI323594,Ccl2,HC11,MCAF,MCP-1,MCP1,MGD-MRK-14333,MGD-MRK-14413,MGI:2144120,SMC-CF,Scya2,Sigje,chemokine (C-C motif) ligand 2,expressed sequence AI323594,monocyte chemoattractant protein-1,monocyte chemotactic protein,small inducible cytokine A2,small inducible gene JE	TCTTCAGCACCTTTGAATGTGAAGTTGACCCGTAAATCTGAAGCTAATGCATCCACTACCTTTTCCACAACCACCTCAAGCACTTCTGTAGGAGTGACCA	chemokine (C-C motif) ligand 2
Ccl3	NM_011337.1	AI323804,CCL3,Ccl3,G0S19-1,LD78alpha,MGD-MRK-12241,MGD-MRK-14334,MGI:2144123,MIP-1 alpha,MIP-1alpha,MIP1-(a),MIP1-alpha,Mip1a,Scya3,chemokine (C-C motif) ligand 3,expressed sequence AI323804,macrophage inflammatory protein-1 alpha,macrophage inflammatory protein-1alpha,small inducible cytokine A3	TCTGTCACCTGCTCAACATCATGAAGGTCTCCACCACTGCCCTTGCTGTTCTTCTCTGTACCATGACACTCTGCAACCAAGTCTTCTCAGCGCCATATGG	chemokine (C-C motif) ligand 3
Ccl6	NM_009139.3	Ccl6,MGD-MRK-14337,MRP-1,Scya6,c10,chemokine (C-C motif) ligand 6,small inducible cytokine A6	GAGTTCAGAGGTGCCTAAGCACCCTGAAGCAAGGCCCAAGATCTGGGAACAAGGTCATTGCTTGAGAAGGAGGGCAGGCATTGTCACCCACTTTCTTCTG	chemokine (C-C motif) ligand 6
Ccna1	NM_007628.3	Ccna1,MGD-MRK-37078,cyclin A1	ACGTGGGTTTGATATCTATATGGATGATCCTGAACAGGGGGACAGAGATACCTGCTCGGGGAAAGAGGGCATCATATTTGAGGATGTGTATGAAGTCGAC	cyclin A1
Ccnb1	NM_172301.3	Ccnb1,Ccnb1-rs13,Cycb-4,MGC:18763,MGD-MRK-1814,MGD-MRK-2269,cyclin B1,cyclin B1, related sequence 13,cyclin B4	GGTGTAACGGCCATGTTTATTGCAAGCAAATATGAGGAGATGTACCCTCCAGAAATAGGTGACTTCGCCTTTGTGACTAACAACACGTACACTAAGCACC	cyclin B1
Ccnh	NM_023243.2	6330408H09Rik,AI661354,AV102684,AW538719,Ccnh,MGI:2145279,MGI:2145393,MGI:2145437,RIKEN cDNA 6330408H09 gene,cyclin H,expressed sequence AI661354,expressed sequence AV102684,expressed sequence AW538719	GACTATGTGTCAAAGAAACCCAAACAGGAAGAGGAGGAATGGACTGATGACGACCTGGTAGATTCTCTCTAACCATAATAAATGACCGCAGCAGTACTTA	cyclin H
Ccr5	NM_009917.5	CD195,Ccr5,Cmkbr5,MGD-MRK-35643,chemokine (C-C motif) receptor 5,chemokine (C-C) receptor 5	GTTCCGGAGTTATCTCTCAGTGTTCTTCCGAAAACACATGGTCAAACGCTTTTGCAAACGGTGTTCAATTTTCCAGCAAGACAATCCTGATCGTGCAAGC	chemokine (C-C motif) receptor 5
Cd109	NM_153098.3	9930012E15Rik,AI480638,CD109 antigen,Cd109,Gov platelet alloantigens,MGI:2143078,RIKEN cDNA 9930012E15 gene,expressed sequence AI480638	AATGACTTCAAATGACACCAATGGCACCATATACCGGAAGACTGTTCAAGTTCCCAGGGATAATGGGGTCACTCTTGTTTTTCCCATCAAGCCCACGCAC	CD109 antigen
Cd14	NM_009841.3	CD14 antigen,Cd14,MGD-MRK-1831	CTAGACGAGGAAAGTTGTTCCTGCAACTTCTCAGATCCGAAGCCAGATTGGTCCAGCGCTTTCAATTGTTTGGGGGCGGCAGATGTGGAATTGTACGGCG	CD14 antigen
Cd163	NM_053094.2	CD163 antigen,Cd163	TCACGGCACTCTTGGTTTGTGGAGCCATTCTATTGGTCCTCCTCATTGTCTTCCTCCTGTGGACTCTGAAGCGACGACAGATTCAGCGACTTACAGTTTC	CD163 antigen
Cd19	NM_009844.2	AW495831,CD19 antigen,Cd19,MGD-MRK-1833,MGI:2142241,expressed sequence AW495831	CTCAGCGTTGGGCTGCTGGCCTAGGGAGTGTCCCTGGGTCCTATGGAAATCCACGCATTCAAGTCCAGGATACTGGAGCTCAGAGCCATGAAACAGGACT	CD19 antigen
Cd200	NM_010818.3	CD200 antigen,Cd200,MRC OX-2,Mox2,OX2,antigen identified by monoclonal antibody MRC OX-2	CCCTGCCATCTCCTGGAAGGGTACTGGGACAGGAATTGAGAATAGTACCGAGAGTCACTTCCATTCAAATGGGACTACATCTGTCACCAGCATCCTCCGG	CD200 antigen
Cd200r1	NM_021325.3	CD200 receptor 1,CD200R,Cd200r1,Mox2r,OX2R,antigen identified by monoclonal antibody MRC OX-2 receptor	AAGCTACTTCAGCTATTGAGGAGGATGAAATGCAGCCTTATGCTAGCTATACAGAGAAGAGCAATCCACTCTATGATACTGTGACTAAGGTGGAGGCATT	CD200 receptor 1
Cd209e	NM_130905.2	CD209e antigen,Cd209e,SIGNR4,mSIGNR4	TGATAGACTCTGTCGCCTCTGCCCTTGGGATTGGACGTTCTTCAATGGAAACTGTTACTTTTTCTCCAAGTCACAACGGGATTGGCATGACTCCATGACT	CD209e antigen
Cd244a	NM_018729.2	2B4,C9.1,CD244 molecule,CD244 molecule A,CD244 natural killer cell receptor 2B4,Cd244,Cd244a,F730046O15Rik,MGD-MRK-38339,MGI:2442562,Nmrk,RIKEN cDNA F730046O15 gene,non MHC restricted killing associated	TACAGACAAAAGATGTTTCTGTTCAATGGAAGAAGACAGAACAGGGCTCACACAGAAAAATTGAGATCCTGAATTGGTATAATGATGGTCCCAGTTGGTC	CD244 molecule A
Cd33	NM_001111058.1	CD33 antigen,Cd33,MGD-MRK-16204,Siglec-3,gp67	ATGACACAGGAATGTACTTCTTCAGAGTGGTCAGAGAACCTTTTGTGAGATATTCTTACAAAAAAAGCCAGCTGTCACTGCATGTGACCTCTCTATCACG	CD33 antigen
Cd34	NM_001111059.1	AU040960,CD34 antigen,Cd34,MGD-MRK-1849,MGI:2138487,expressed sequence AU040960	CTGATTATTCGCCTAATAATAGCAGCTTTGAGATGACATCACCCACCGAGCCATATGCTTACACATCATCTTCTGCTCCGAGTGCCATTAAGGGAGAAAT	CD34 antigen
Cd3d	NM_013487.2	CD3 antigen, delta polypeptide,Cd3d,MGD-MRK-14696,MGD-MRK-1852,T3-delta chain,T3d	CTGTGTGGAGCTAGACTCGGGCACCATGGCTGGTGTCATCTTCATTGACCTCATCGCAACTCTGCTCCTGGCTTTGGGCGTCTACTGCTTTGCAGGACAT	CD3 antigen, delta polypeptide
Cd3e	NM_007648.4	AI504783,CD3,CD3 antigen, epsilon polypeptide,CD3epsilon,Cd3e,MGD-MRK-14697,MGD-MRK-1853,MGI:2143086,T3-epsilon chain,T3e,expressed sequence AI504783	TGAGTACTGTGTGGAGGTGGACCTGACAGCAGTAGCCATAATCATCATTGTTGACATCTGTATCACTCTGGGCTTGCTGATGGTCATTTATTACTGGAGC	CD3 antigen, epsilon polypeptide
Cd3g	NM_009850.2	CD3 antigen, gamma polypeptide,Cd3g,Ctg-3,Ctg3,MGD-MRK-14698,MGD-MRK-1854,MGD-MRK-2212,MGD-MRK-2213,T3-gamma chain,T3g	GCATTGAGCTAAACATAGGCACCATATCCGGCTTTATCTTCGCTGAGGTCATCAGCATCTTCTTCCTTGCTCTTGGTGTATATCTCATTGCGGGACAGGA	CD3 antigen, gamma polypeptide
Cd4	NM_013488.2	CD4 antigen,Cd4,L3T4,Ly-4,MGD-MRK-11981,MGD-MRK-1858,lymphocyte antigen 4	AAGAGGTGTCCGTACAAAAGTCCACCAAAGACCTCAAGCTCCAGCTGAAGGAAACGCTCCCACTCACCCTCAAGATACCCCAGGTCTCGCTTCAGTTTGC	CD4 antigen
Cd40	NM_170702.2	AI326936,Bp50,CD40 antigen,Cd40,MGD-MRK-1859,MGI:2138913,Tnfrsf5,expressed sequence AI326936,p50,tumor necrosis factor receptor superfamily, member 5	GCGGTCCATCTAGGGCAGTGTGTTACGTGCAGTGACAAACAGTACCTCCACGATGGCCAGTGCTGTGATTTGTGCCAGCCAGGAAGCCGACTGACAAGCC	CD40 antigen
Cd47	NM_010581.3	9130415E20Rik,AA407862,AI848868,AW108519,B430305P08Rik,CD47 antigen (Rh-related antigen, integrin-associated signal transducer),Cd47,IAP,Itgp,MGD-MRK-11496,MGI:1918837,MGI:1925789,MGI:2146333,MGI:2146503,MGI:2146621,RIKEN cDNA 9130415E20 gene,RIKEN cDNA B430305P08 gene,expressed sequence AA407862,expressed sequence AI848868,expressed sequence AW108519,integrin-associated protein	CTCCTGCTGCTGCGGTTCAGCTCAACTACTGTTTAGTAACGTCAACTCCATAGAGTTCACTTCATGCAATGAAACTGTGGTCATCCCTTGCATCGTCCGT	CD47 antigen (Rh-related antigen, integrin-associated signal transducer)
Cd6	NM_001037801.2	CD6 antigen,Cd6,MGD-MRK-24451	GAAGTGCCTTCCAGAGTTCCAGTCACGATAGAATCTTCTGTGCCGGTGAGCGTGAAGGATAAGGACTCACAAGGGCTGACACTTCTCATTCTCTGTATTG	CD6 antigen
Cd68	NM_001291058.1	CD68 antigen,Cd68,Lamp4,MGD-MRK-1868,Scard1,gp110,macrosialin	GCACAGTGGACATTCATGGCGCAGAATTCATCTCTTCGAGAGCTCCAAGCTCCCTTGGGCCAAAGCTTCTGCTGTGGAAATGCAAGCATAGTTCTTTCTC	CD68 antigen
Cd74	NM_001042605.1	CD74 antigen (invariant polypeptide of major histocompatibility complex, class II antigen-associated),CLIP,Cd74,Ia-associated invariant chain,Ii,MGD-MRK-11344	ATGGATAACATGCTCCTTGGGCCTGTGAAGAACGTTACCAAGTACGGCAACATGACCCAGGACCATGTGATGCATCTGCTCACGAGGTCTGGACCCCTGG	CD74 antigen (invariant polypeptide of major histocompatibility complex, class II antigen-associated)
Cd84	NM_001252472.1	A130013D22Rik,CD84 antigen,CDw84,Cd84,MGI:2444272,RIKEN cDNA A130013D22 gene,SLAMF5	CGCCATCTGTGGATCTGGTTCCTTTGCCTACAAACCTGGTCTGAAGCAGCAGGAAAAGATGCAGACCCGGTGGTAATGAATGGGATTCTTGGGGAGTCAG	CD84 antigen
Cd8a	NM_001081110.2	BB154331,CD8 antigen, alpha chain,Cd8a,Ly-2,Ly-35,Ly-B,Lyt-2,MGD-MRK-11958,MGD-MRK-11976,MGD-MRK-12074,MGD-MRK-1872,MGI:2141733,T-lymphocyte antigen 2,expressed sequence BB154331,lymphocyte antigen 2,lymphocyte antigen 35	CCACCTTCGTTGTCTATATGGCTTCATCCCACAACAAGATAACGTGGGACGAGAAGCTGAATTCGTCGAAACTGTTTTCTGCCATGAGGGACACGAATAA	CD8 antigen, alpha chain
Cd8b1	NM_009858.2	CD8 antigen, beta chain 1,Cd8b1,Ly-3,Ly-C,Lyt-3,MGD-MRK-11970,MGD-MRK-12075,MGD-MRK-1873,T-lymphocyte antigen 3,lymphocyte antigen 3	CCCTTCGTCCCTGCTGGTTCAAACCAACCATACGGCAAAGATGTCCTGTGAGGTTAAAAGCATCTCTAAGTTAACAAGCATCTACTGGCTGCGGGAGCGC	CD8 antigen, beta chain 1
Cd9	NM_007657.3	CD9 antigen,Cd9,MGD-MRK-1874,Tspan29	CAGCTTTTGGAAAGTTTCCAGGTTAAGCCCTGCCCTGAAGCCATCAGTGAGGTCTTCAACAACAAGTTCCACATCATTGGAGCAGTGGGTATCGGCATCG	CD9 antigen
Cdc23	NM_178347.4	CDC23 cell division cycle 23,Cdc23,D18Ertd243e,DNA segment, Chr 18, ERATO Doi 243, expressed	TATTATTATAGACGGGCCCACCAGCTTCGTCCCAATGATTCTCGCATGCTGGTTGCCTTAGGAGAATGTTATGAGAAACTCAATCAACTAGTGGAAGCCA	CDC23 cell division cycle 23
Cdc27	NM_145436.2	AI452358,APC3,BC023187,Cdc27,MGD-MRK-19588,MGI:2144178,MGI:2384954,cDNA sequence BC023187,cell division cycle 27,expressed sequence AI452358	TCAGCCCAGCATAAACGATAGTCTGGAAATTACAAAACTGGACTCCTCTATCATTTCAGAAGGGAAAATAACCACAGTCACACCTCAGATCCAGGCATTT	cell division cycle 27
Cdc42	NM_009861.1	AI747189,AU018915,Cdc42,MGD-MRK-33903,MGI:2140354,MGI:2140443,cell division cycle 42,expressed sequence AI747189,expressed sequence AU018915	TGATTGGTGGAGAGCCATACACTCTTGGACTTTTTGATACTGCAGGGCAAGAGGATTATGACAGACTACGACCGCTAAGTTATCCACAGACAGATGTTTT	cell division cycle 42
Cdc7	NM_009863.2	AI597260,Cdc7,Cdc7l1,MGI:2140941,cell division cycle 7 (S. cerevisiae),cell division cycle 71 homolog (S. cerevisiae)-like 1,expressed sequence AI597260,muCdc7	GTCCTTGCTCAGTGGGCGGTACCCATTTTACAAGGCCAGTGATGACTTAACTGCTTTGGCTCAGATCATGACAATTCGAGGATCCAGGGAAACTATCCAG	cell division cycle 7 (S. cerevisiae)
Cdk5r1	NM_009871.3	Cdk5r1,D11Bwg0379e,DNA segment, Chr 11, Brigham & Women's Genetics 0379 expressed,MGD-MRK-18570,MGD-MRK-34066,MGI:106373,cyclin-dependent kinase 5, regulatory subunit 1 (p35),p25,p35	TCATGAGCTCCAAGATGCTGCAGATCAATGCCGACCCACACTATTTCACACAAGTGTTCTCTGACTTGAAGAATGAGAGCGGTCAGGAGGACAAGAAGCG	cyclin-dependent kinase 5, regulatory subunit 1 (p35)
Cdk7	NM_009874.3	AI323415,AI528512,CDC2-related kinase 4,CRK4 PK (CDC2-related-kinase-4 protein kinase),Cdk7,Cdkn7,Crk4,MGD-MRK-19684,MGD-MRK-2148,MGD-MRK-23792,MGI:2145207,MGI:2145266,MGI:88505,cyclin dependent kinase 7 (homolog of Xenopus MO15 cdk-activating kinase),cyclin-dependent kinase 7,expressed sequence AI323415,expressed sequence AI528512	GATAACAGCCTTGTGCTGACACCATCCCACATTAAAGCCTACATGTTGATGACTCTTCAGGGCTTAGAATATTTACATCAGCATTGGATTCTACACAGGG	cyclin-dependent kinase 7
Ceacam3	NM_054059.2	Ceacam3,EG384557,MGI:1891356,Psg24,carcinoembryonic antigen-related cell adhesion molecule 3,cea12,predicted gene, EG384557,pregnancy-specific glycoprotein 24	TAAATGCCTGTATTCACCCTTCTGCCACTGGCCAGCTCGTTATTGAATCAGTGCCACCCAATGTTGTTGAAGGGAGAGATGTTCTCCTACTTGTTCATAA	carcinoembryonic antigen-related cell adhesion molecule 3
Cep68	NM_172260.3	6030463E10Rik,AI481761,BC027174,Cep68,MGC:6990,MGI:2144197,MGI:2674135,RIKEN cDNA 6030463E10,cDNA sequence BC027174,centrosomal protein 68,expressed sequence AI481761	CAGCAAGTACTCTAAAGTCACCCACTAATGTCTCCCACAATTGCTCATCAGCAGAAGTGCCTACTCTGCCATTTTCTGGAGCCAGAGAGTCATGTCTTAA	centrosomal protein 68
Cfi	NM_007686.2	Cfi,MGD-MRK-33616,complement component factor i	TTCCTTAATTTATGGGAGAACAAAAACAGAGGGACTTGTTCAAGTCAAACTTGTGGACCAAGATGAGAGAATGTTCATATGTAAAAACAGCTGGAGCATG	complement component factor i
Chchd3	NM_025336.1	0610041L09Rik,1700039J09Rik,AW558177,Chchd3,MGI:1920592,MGI:2141712,Micos19,RIKEN cDNA 0610041L09 gene,RIKEN cDNA 1700039J09 gene,coiled-coil-helix-coiled-coil-helix domain containing 3,expressed sequence AW558177	GGAGTCCTCTCCATCTGGCTCTAAGTCTCAGCGATATTCCAGCGTTTATGGTGCTTCAGTTTCTGATGAAGATTTGAAAAGAAGAGTAGCTGAGGAGCTG	coiled-coil-helix-coiled-coil-helix domain containing 3
Chil1	NM_007695.2	AW208766,Brp39,Chi3l1,Chil1,Gp39,MGD-MRK-36073,MGI:107503,MGI:2138570,chitinase 3-like 1,chitinase-like 1,expressed sequence AW208766,glycoprotein 39	TGGAGGGTGGAAATTTGGCGAAAAAAGATTTTCCGAGATTGCCTCCAACACTGAGAGACGCACTGCTTTCGTCCGGTCGGTAGCCCCGTTCCTGCGTTCT	chitinase-like 1
Chn1	NM_001113246.2	0610007I19Rik,0710001E19Rik,1700112L09Rik,2900046J01Rik,AI413815,ARHGAP2,Chn1,MGI:1915574,MGI:1923974,MGI:1925592,MGI:2138925,RIKEN cDNA 0610007I19 gene,RIKEN cDNA 0710001E19 gene,RIKEN cDNA 1700112L09 gene,RIKEN cDNA 2900046J01 gene,alpha1 chimaerin,alpha2 chimaerin,chimerin 1,expressed sequence AI413815	TAATTCTGAAGGACTCTACCGAGTGTCAGGATTTAGTGACCTGATTGAAGATGTCAAGATGGCTTTTGATAGAGATGGTGAGAAGGCGGATATTTCTGTG	chimerin 1
Chrm2	NM_203491.3	AChR M2,Chrm-2,Chrm2,M2,MGD-MRK-1975,MGD-MRK-1979,cholinergic receptor, muscarinic 2, cardiac,muscarinic acetylcholine receptor 2	AAAGTCAACCGCCACCTTCAGACTGTCAACAATTACTTCTTGTTCAGCCTGGCCTGTGCTGACCTCATCATAGGTGTTTTCTCCATGAACTTGTATACCC	cholinergic receptor, muscarinic 2, cardiac
Chrm3	NM_033269.2	Chrm-3,Chrm3,M3R,MGD-MRK-1976,MGD-MRK-1980,cholinergic receptor, muscarinic 3, cardiac,muscarinic acetylcholine receptor 3	GGAATAACAACGATGCTGCTGCCTCCCTGGAAAACTCTGCTTCTTCTGATGAAGAGGATATTGGCTCAGAGACCAGAGCCATCTATTCCATTGTACTCAA	cholinergic receptor, muscarinic 3, cardiac
Chrnb2	NM_009602.4	Acrb-2,Acrb2,C030030P04Rik,Chrnb2,MGD-MRK-1064,MGD-MRK-1066,MGI:2442758,RIKEN cDNA C030030P04 gene,[b]2-nAchR,acetylcholine receptor beta 2 neural,cholinergic receptor, nicotinic, beta polypeptide 2 (neuronal)	CCCAGATGTGGTTCTATACAACAATGCTGACGGCATGTACGAAGTCTCCTTCTATTCCAATGCTGTGGTCTCCTATGATGGCAGCATCTTTTGGCTACCG	cholinergic receptor, nicotinic, beta polypeptide 2 (neuronal)
Ckb	NM_021273.4	B-CK,Ck-3,Ckb,MGD-MRK-1990,MGD-MRK-1997,creatine kinase 3,creatine kinase, brain	GAAGTGTTCACCCGATTCTGCACCGGCCTCACTCAGATCGAAACTCTCTTCAAGTCCAAGAACTATGAGTTCATGTGGAATCCTCACCTGGGCTACATCC	creatine kinase, brain
Clcf1	NM_019952.3	B-cell stimulating factor 3,Bsf3,CLC,Clcf1,NNT-1/BSF-3,cardiotrophin-like cytokine factor 1	ATGACAGGCTGCGGCTGACCCAGAACTATGAGGCGTACAGTCACCTCCTGTGTTACTTGCGTGGCCTCAACCGTCAGGCTGCCACAGCTGAACTCCGACG	cardiotrophin-like cytokine factor 1
Cldn5	NM_013805.4	AI854493,Cldn5,MGI:1095399,MGI:2146515,Tmvcf,claudin 5,expressed sequence AI854493,transmembrane protein deleted in VCFS	AGCACCCGGAGGCCCCAAGGGCCGTCGGGTGAGCATTCAGTCTTTAGCCATGGGGTCTGCAGCGTTGGAAATTCTGGGTCTGGTGCTGTGTCTGGTAGGA	claudin 5
Clec7a	NM_020008.2	BGR,C-type (calcium dependent, carbohydrate recognition domain) lectin, superfamily member 12,C-type lectin domain family 7, member a,Clec7a,Clecsf12,beta-GR,beta-glucan receptor,dectin-1	CCTATTTAGCTTCTCAGGAAATTCCTGGTATGGAAGTAAGAGACACTGCTCCCAGCTAGGTGCTCATCTACTGAAGATAGACAACTCAAAAGAATTTGAG	C-type lectin domain family 7, member a
Clta	NM_001080385.2	AV026556,Clta,MGI:2140516,clathrin, light polypeptide (Lca),expressed sequence AV026556	TGCTGTTGACGGAGTGATGAATGGTGAATACTACCAGGAGAGCAATGGTCCAACAGACAGTTACGCAGCCATTTCAGAAGTGGATCGATTGCAGTCAGAG	clathrin, light polypeptide (Lca)
Cltc	NM_001003908.1	3110065L21Rik,CHC,Cltc,MGI:1914550,MGI:2144696,R74732,RIKEN cDNA 3110065L21 gene,clathrin, heavy polypeptide (Hc),expressed sequence R74732	GAGTCTCAGCCAGTGAAAATGTTTGATCGTCATTCTAGCCTCGCAGGATGCCAGATCATCAATTACCGTACAGATGCAAAGCAGAAATGGTTGCTTCTCA	clathrin, heavy polypeptide (Hc)
Cnp	NM_009923.2	2',3'-cyclic nucleotide 3' phosphodiesterase,CNPase,Cnp,Cnp-1,Cnp1,MGD-MRK-2039,MGD-MRK-2041,cyclic nucleotide phosphodiesterase 1	CCCAAGCTCTTCTTCAGGAAAATGTCATCCTCAGGAGCAAAGGAGAAGCCAGAGCTGCAGTTCCCTTTCCTTCAAGATGAGGACACGGTGGCTACCCTCC	2',3'-cyclic nucleotide 3' phosphodiesterase
Cnr1	NM_007726.3	CB1,CB1R,Cnr1,MGD-MRK-26052,cannabinoid receptor 1 (brain)	CGAAGATATCAAAGGAGACATGGCATCCAAATTAGGATACTTCCCACAGAAATTCCCTCTAACTTCCTTCAGGGGTAGTCCCTTCCAAGAAAAGATGACG	cannabinoid receptor 1 (brain)
Cntf	NM_170786.2	AI429687,Cntf,MGD-MRK-2043,MGI:2147531,ciliary neurotrophic factor,expressed sequence AI429687	TTTAGAAGACCAGAGAGTGCATTTCACCCCGACTGAAGGTGACTTCCATCAGGCAATACATACTCTTACGCTCCAAGTTTCTGCCTTCGCCTACCAGCTA	ciliary neurotrophic factor
Cntnap1	NM_016782.2	AI841080,Caspr,Cntnap1,MGD-MRK-14405,MGI:2144280,MGI:98298,NCP1,Nrxn4,contactin associated protein-like 1,expressed sequence AI841080,neurexin 4 (contactin associated protein),p190,paranodin,shambling,shm	GTGGCTGCATAGAAAACGTGATCTACAACCGGATCAACATTGCAGAAATGGCAGTGATGCGCCATTCGCGGATCACCTTTGAGGGTAATGTGGCTTTCCG	contactin associated protein-like 1
Cntnap2	NM_001004357.2	5430425M22Rik,Caspr2,Cntnap2,RIKEN cDNA 5430425M22 gene,contactin associated protein-like 2,mKIAA0868	GCTATAAGAAATGGAGTCAACAGAAACTCAGCTATCATTGGAGGGGTCATCGCTGTGGTGATTTTCACCATCCTCTGCACCCTGGTCTTCCTCATCCGGT	contactin associated protein-like 2
Cpa3	NM_007753.2	Cpa3,MC-CPA,MGD-MRK-2103,carboxypeptidase A3, mast cell,mMC-CPA,mast cell carboxypeptidase A	TCCAGAATGAAAAGCACGCCAGTGTCTTGAAGAACTTGACCCAAAGCATTGAGCTCGACTTCTGGTATCCAGATGCTATCCATGATATTGCTGTGAATAT	carboxypeptidase A3, mast cell
Cpne2	NM_153507.2	3322401K10Rik,Cpne2,MGC:30751,MGC:37787,MGI:1913927,RIKEN cDNA 3322401K10 gene,copine II	GATGATGGCAAATGGATGCTGGTCCATAGGACCGAGGTGATTAAGTACACCCTGGACCCGGTGTGGAAACCATTCACTGTCCCGTTGGTGTCCTTGTGTG	copine II
Crkl	NM_001277231.1	1110025F07Rik,AA589403,AI325100,Crkl,Crkol,MGD-MRK-27049,MGI:1915874,MGI:2146355,MGI:2146414,MGI:5448844,RIKEN cDNA 1110025F07 gene,expressed sequence AA589403,expressed sequence AI325100,snoop,snoopy,v-crk avian sarcoma virus CT10 oncogene homolog-like,v-crk sarcoma virus CT10 oncogene homolog (avian)-like	CGCTTTAAGATCGGGGACCAGGAGTTTGACCATTTGCCGGCCTTGTTAGAGTTCTACAAGATCCACTACCTGGACACTACCACCTTAATCGAACCGGCGC	v-crk avian sarcoma virus CT10 oncogene homolog-like
Crot	NM_023733.3	1200003H03Rik,Crot,RIKEN cDNA 1200003H03 gene,carnitine O-octanoyltransferase	CCATGGTACACAATGGATATGGATTTTTCTACCACATCAGAGATGACAGGTTTGTGGTGGCATGTTCATCCTGGAGGTCATGTCCGGAGACTGATGCTGA	carnitine O-octanoyltransferase
Csf1	NM_001113530.1	C87615,CSF-1,Csf1,Csfm,M-CSF,MGD-MRK-13034,MGD-MRK-2191,MGI:2140102,MGI:88534,colony stimulating factor 1 (macrophage),colony stimulating factor, macrophage,colony-stimulating factor-1,expressed sequence C87615,op,osteopetrosis	TCCAGCTGCTGGAGAAGATCAAGAACTTCTTTAATGAAACAAAGAATCTCCTTGAAAAGGACTGGAACATTTTTACCAAGAACTGCAACAACAGCTTTGC	colony stimulating factor 1 (macrophage)
Csf1r	NM_001037859.2	AI323359,CD115,CSF-1R,Csf1r,Csfmr,Fim-2,Fim2,Fms,Friend MuLV integration site 2,M-CSFR,MGD-MRK-2192,MGD-MRK-9798,MGD-MRK-9845,MGI:2147208,MGI:88535,c-fms oncogene,colony stimulating factor 1 receptor,expressed sequence AI323359	GTACAAGCAGAAGCCGAAGTACCAGGTGCGCTGGAAGATCATCGAGAGATACGAAGGCAATAGCTACACCTTCATTGACCCTACTCAGTTGCCCTACAAT	colony stimulating factor 1 receptor
Csf3r	NM_001252651.1	Cd114,Csf3r,Csfgr,G-CSFR,MGD-MRK-2190,MGI:88533,colony stimulating factor 3 receptor (granulocyte),colony stimulating factor, granulocyte receptor	CCCAGCCTTCTGCCTCAGGGCTATCTCATTGAGTGGGAAATGAGTTCTCCCAGCTACAATAACAGCTATAAGTCCTGGATGATAGAACCTAACGGGAACA	colony stimulating factor 3 receptor (granulocyte)
Csnk2a1	NM_007788.3	CK2,Csnk2a1,Csnk2a1-rs4,MGD-MRK-2201,MGI:894650,casein kinase 2, alpha 1 polypeptide,casein kinase II, alpha 1 related sequence 4,casein kinase II, alpha 1, related sequence 4	AGATCCACGTTTCAACGATATCTTGGGCAGACACTCCCGTAAGCGATGGGAACGCTTTGTCCACAGTGAAAACCAGCATCTTGTCAGCCCTGAGGCCTTG	casein kinase 2, alpha 1 polypeptide
Cspg4	NM_139001.2	4732461B14Rik,AN2,Cspg4,MGI:2443606,NG2,RIKEN cDNA 4732461B14 gene,chondroitin sulfate proteoglycan 4	TGGAGCTAGACATCCTGGGAGCCCAAACCCGGAAAATGTTTACCCTGTTGGACGTGGTGAACCGTAAGGCCCGCTTTGTTCACGATGGCTCTGAAGACAC	chondroitin sulfate proteoglycan 4
Cst3	NM_009976.3	Cst3,CysC,MGD-MRK-19357,cystatin C	GGCGTGCGGCGAGCGTTGGACTTCGCTGTGAGCGAGTACAACAAGGGCAGCAACGATGCGTACCACAGCCGCGCCATACAGGTGGTGAGAGCTCGTAAGC	cystatin C
Cst7	NM_009977.3	CMAP,Cst7,Leukocystatin,cystatin F (leukocystatin),cystatin-like metastasis-associated protein	TGCAGGAAGACCATGCATCACCAACTGGACAACTGTGACTTCCAAACCAACCCTGCCTTGAAGCGGACTCTATATTGCTACTCTGAAGTCTGGGTCATCC	cystatin F (leukocystatin)
Ctnnb1	NM_007614.3	Bfc,Catnb,Ctnnb1,MGD-MRK-1775,MGI:2656732,batface,beta catenin,beta-catenin,catenin (cadherin associated protein), beta 1,catenin beta	GATGTTGACACCTCCCAAGTCCTTTATGAATGGGAGCAAGGCTTTTCCCAGTCCTTCACGCAAGAGCAAGTAGCTGATATTGACGGGCAGTATGCAATGA	catenin (cadherin associated protein), beta 1
Ctsb	NM_007798.3	CB,Ctsb,MGD-MRK-2245,cathepsin B	TACAAAAATGGCCCAGTGGAGGGTGCCTTCACTGTGTTTTCTGACTTCTTGACTTACAAATCAGGAGTATACAAGCATGAAGCCGGTGATATGATGGGTG	cathepsin B
Ctsd	NM_009983.2	CD,CatD,Ctsd,MGD-MRK-2246,cathepsin D	AAACAGATCTTTGGAGAAGCCACCAAGCAGCCTGGAATCGTATTTGTTGCAGCCAAGTTTGATGGCATCTTGGGCATGGGCTACCCTCATATCTCTGTTA	cathepsin D
Ctsf	NM_019861.1	AI481912,Ctsf,MGI:2147567,cathepsin F,expressed sequence AI481912	CCACTCTTCAAGGACTTCATGACCACCTATAACCGGACTTATGAATCAAGGGAAGAAGCCCAGTGGCGATTGACTGTCTTTGCAAGAAATATGATACGAG	cathepsin F
Ctsl	NM_009984.3	1190035F06Rik,Cat L,Ctsl,MEP,MGD-MRK-2248,MGD-MRK-9874,MGI:1338075,MGI:2443888,MGI:95581,RIKEN cDNA 1190035F06 gene,cathepsin L,fs,furless,major excreted protein,nackt,nkt	TTCTTGTGCGCAGCTAGCCGCCTCAGGTGTTTGAACCATGAATCTTTTACTCCTTTTGGCTGTCCTCTGCTTGGGAACAGCCTTAGCTACTCCAAAATTT	cathepsin L
Ctss	NM_021281.2	Cat S,Ctss,MGD-MRK-35807,cathepsin S	AGACGCTTCCTATCCCTACAAAGCCACGGATGAAAAGTGTCACTATAACTCAAAAAATCGAGCTGCCACGTGTTCAAGGTACATTCAGCTCCCGTTTGGT	cathepsin S
Ctsw	NM_009985.4	Ctsw,cathepsin W,lymphopain	GCCGTCTGAGCATCTTTGCCCACAATCTGGCTCAGGCTCAAAGGCTACAGCAAGAAGACTTGGGTACAGCTGAGTTTGGAGAGACTCCATTCAGTGACCT	cathepsin W
Cttnbp2nl	NM_030249.4	AA552995,AA589392,AU018624,BC003236,CTTNBP2 N-terminal like,Cttnbp2nl,MGC:7720,MGI:2139592,MGI:2139595,MGI:2139873,cDNA sequence BC003236,expressed sequence AA552995,expressed sequence AA589392,expressed sequence AU018624,mKIAA1433	GCTGACAGACACTGGTCTTCCAGGTCCCACCACGGCTGCTTACTCATATGCTAAAGCTAATGGCCACTGTGACCCAGAGATACAGACTACCAGGGAGTTG	CTTNBP2 N-terminal like
Cul1	NM_012042.3	Cul1,cullin 1	TGATTAGTGGAGTTGTACAATCTTATGTGGAATTGGGGCTGAATGAAGATGATGCATTTGCAAAGGGCCCTACGTTAACAGTGTATAAAGAATCCTTTGA	cullin 1
Cul2	NM_029402.3	1300003D18Rik,4932411N15Rik,AI327301,Cul2,MGI:1922970,MGI:2147215,RIKEN cDNA 1300003D18 gene,RIKEN cDNA 4932411N15 gene,cullin 2,expressed sequence AI327301	GAAAAGTGCTTCGGCACAACGCCCTCATTCAAGAGGTAATCAGCCAGTCAAGAGCCAGGTTCAATCCCAGTATCAGCATGATTAAGAAGTGCATAGAAGT	cullin 2
Cux2	NM_007804.2	1700051K22Rik,Cutl2,Cux-2,Cux2,ENSMUSG00000072641,MGD-MRK-35787,MGI:1920667,MGI:3710627,RIKEN cDNA 1700051K22 gene,cut-like 2 (Drosophila),cut-like homeobox 2,predicted gene, ENSMUSG00000072641	GAGGCAGAGGCGGCGTTCCTGAGTGTTTATAAGCAATTGATTGAAGCACCAGACCCTGTCCCATCATTTGAGGTGGCGCGGACTCTAGACGACAGACTGC	cut-like homeobox 2
Cx3cl1	NM_009142.3	AB030188,AI848747,CX3C,Cx3cl1,D8Bwg0439e,DNA segment, Chr 8, Brigham & Women's Genetics 0439 expressed,MGD-MRK-35756,MGI:107291,MGI:1930149,MGI:2142630,Scyd1,chemokine (C-X3-C motif) ligand 1,expressed sequence AI848747,fractalkine,hypothetical protein, clone 1-53,neurotactin,small inducible cytokine subfamily D, 1	CGTTCTTCCATTTGTGTACTCTGCTGCCGGGTCAGCACCTCGGCATGACGAAATGCGAAATCATGTGCGACAAGATGACCTCACGAATCCCAGTGGCTTT	chemokine (C-X3-C motif) ligand 1
Cx3cr1	NM_009987.4	Cx3cr1,chemokine (C-X3-C motif) receptor 1	AGGGCCTCCACAATGCCATGTGCAAGCTCACGACTGCCTTCTTCTTCATTGGCTTCTTTGGGGGCATATTCTTCATCACCGTCATCAGCATCGACCGGTA	chemokine (C-X3-C motif) receptor 1
Cxcl15	NM_011339.2	Cxcl15,Il8,Scyb15,chemokine (C-X-C motif) ligand 15,interleukin 8,lungkine,small inducible cytokine subfamily B, member 15,weche	AGAGAATATTTCCCTTTCCAATTCGGGAGACCTCTAGACACTTTGCTGATTTAGCTCACAACAGTGATAGGAATTTTCTACGGGACTCCAGTGAAGTCAG	chemokine (C-X-C motif) ligand 15
Cybb	NM_007807.2	C88302,Cgd,Cybb,MGD-MRK-1965,MGD-MRK-2263,MGI:2148082,Nox2,cytochrome b-245, beta polypeptide,expressed sequence C88302,gp91<phox>,gp91phox	ACAGAAGACTCTGTATGGACGGCCCAACTGGGATAACGAGTTCAAGACCATTGCAAGTGAACACCCTAACACCACAATAGGCGTTTTCCTGTGTGGCCCT	cytochrome b-245, beta polypeptide
Cyfip2	NM_001252459.1	1500004I01Rik,6430511D02Rik,AA930218,AU022376,Cyfip2,MGI:1923743,MGI:2144048,MGI:2144412,Pir121,RIKEN cDNA 1500004I01 gene,RIKEN cDNA 6430511D02 gene,cytoplasmic FMR1 interacting protein 2,expressed sequence AA930218,expressed sequence AU022376,mKIAA1168	TATGAGAATAAGATGTACCTGACGCCCAGTGAAAAGCACATGTTGCTCAAGGTGATGGGCTTTGGTCTCTATCTGATGGACGGAAATGTCAGTAACATTT	cytoplasmic FMR1 interacting protein 2
Cyp2u1	NM_027816.3	8430436A10Rik,Cyp2u1,RIKEN cDNA 8430436A10 gene,cytochrome P450, family 2, subfamily u, polypeptide 1	CTCATCTCCATCATGACCAAGGAGAAGGGAATCGTGTTTGCACACTATGGTCCAATTTGGAAACAGCAGAGGAGATTCTCCCACTCGACGCTTCGTCATT	cytochrome P450, family 2, subfamily u, polypeptide 1
Cyp4x1	NM_001003947.1	Cyp4a28-ps,Cyp4x1,MGI:2449779,cytochrome P450, family 4, subfamily a, polypeptide 28, pseudogene,cytochrome P450, family 4, subfamily x, polypeptide 1	CTGGACATAATAATGAAATGTGCTTTTGGCCAGGAGACCAACTGCCAGATAAACGGCACCTATGAGTCTTACGTGAAGGCAACATTTGAACTTGGTGAAA	cytochrome P450, family 4, subfamily x, polypeptide 1
Cysltr1	NM_021476.4	BB147369,CysLT1R,Cysltr1,MGI:2148041,cysteinyl leukotriene 1 receptor,cysteinyl leukotriene receptor 1,expressed sequence BB147369,leukotriene D4 receptor	CAACGAACTATCCACCTTCACCTTTTACACAGTGAAACTAGACCCTGTGATTCTGTCCTTAGGATGCAGAAGTCAGTGGTCATAACCTTATCTCTAGCTG	cysteinyl leukotriene receptor 1
Dagla	NM_198114.2	Dagla,Nsddr,diacylglycerol lipase, alpha,neural stem cell-derived dendrite regulator	CGCCGTCTAAAAGTGTTCCTCTGTTGCACCCGGACAAAGGATTCCCAGTCAGATGCCTACTCAGAAATCGCCTACCTCTTTGCTGAATTTTTCCGTGACC	diacylglycerol lipase, alpha
Dclk1	NM_019978.3	1700113D08Rik,2810480F11Rik,AI836758,CPG16,Click-I,DCLK,Dcamkl1,Dcl,Dclk1,MGI:1914611,MGI:1920056,MGI:2139800,RIKEN cDNA 1700113D08 gene,RIKEN cDNA 2810480F11 gene,doublecortin and calcium/calmodulin-dependent protein kinase-like 1,doublecortin-like kinase 1,expressed sequence AI836758,mKIAA0369	TTTCCATCTCCGTATTGGGACAATGTGTCAGATTCTGCTAAGGAGCTCATCAACATGATGCTGTTGGTTAACGTGGACCAGAGATTTTCAGCCGTGCAGG	doublecortin-like kinase 1	Sub-maximal transcript coverage due to non-overlapping transcripts
Ddah1	NM_026993.3	2410006N07Rik,2510015N06Rik,AI987801,AW050362,Ddah1,MGI:1917484,MGI:2139846,MGI:2139962,RIKEN cDNA 2410006N07 gene,RIKEN cDNA 2510015N06 gene,dimethylarginine dimethylaminohydrolase 1,expressed sequence AI987801,expressed sequence AW050362	GGTCCAGCGAATCTGCACAGAAGGCCCTCAAGATCATGCAACAGATGAGTGACCATCGTTATGACAAGCTCACTGTACCCGACGACATGGCCGCCAACTG	dimethylarginine dimethylaminohydrolase 1
Diaph1	NM_007858.2	D18Wsu154e,DNA segment, Chr 18, Wayne State University 154, expressed,Dia1,Diap1,Diaph1,Drf1,MGD-MRK-35685,MGI:107220,diaphanous homolog 1 (Drosophila),diaphanous related formin 1,mDia1,p140mDia	AACACAGTGAAAGATTCAAAGGCAGAGCCACACTTCCTGTCTATCTTGCAGCATCTCCTGTTGGTCCGAAATGATTATGAAGCCAGGCCACAGTACTATA	diaphanous related formin 1
Dlat	NM_145614.4	6332404G05Rik,Dlat,MGI:2444090,PDC-E2,RIKEN cDNA 6332404G05 gene,dihydrolipoamide S-acetyltransferase (E2 component of pyruvate dehydrogenase complex)	CTCAGGCATGTATTCTGGCAATCGGTGCTTCAGAGGATAAACTGATCCCAGCAGATAATGAGAAAGGCTTTGATGTGGCTAGTGTGATGTCCGTTACACT	dihydrolipoamide S-acetyltransferase (E2 component of pyruvate dehydrogenase complex)
Dld	NM_007861.4	AI315664,AI746344,Dld,MGD-MRK-35921,MGI:2144786,MGI:2144881,branched chain alpha-keto acid dehydrogenase complex subunit E3,dihydrolipoamide dehydrogenase,dihydrolipoyl dehydrogenase,expressed sequence AI315664,expressed sequence AI746344	GAGGATATGTTGCTGCCATCAAATCTGCCCAGTTAGGCTTTAAGACAGTCTGCATTGAGAAAAATGAGACACTAGGTGGAACATGCTTGAACGTTGGTTG	dihydrolipoamide dehydrogenase
Dlgap1	NM_027712.3	4933422O14Rik,AI845682,AI848168,BB075781,D17Bwg0511e,DAP-1 beta,DLG associated protein 1,DNA segment, Chr 17, Brigham & Women's Genetics 0511 expressed,Dlgap1,GKAP/SAPAP,Gkap,MGD-MRK-33093,MGI:105421,MGI:1330231,MGI:1918442,MGI:2146933,MGI:2146937,MGI:2147105,RIKEN cDNA 4933422O14 gene,SAPAP1,Sapap1,expressed sequence AI845682,expressed sequence AI848168,expressed sequence BB075781,guanylate kina…	GCCACAGCTATGTGCGGGCCATCGAAAAGGGCTGCTCCCAGGACGACGAATGCGTGTCGCTGCGGTCGTCCTCCCCTCCACGCACAACCACCACCGTGAG	DLG associated protein 1
Dlx1	NM_010053.2	DII B,Dlx,Dlx-1,Dlx1,MGD-MRK-8857,MGD-MRK-8861,distal-less homeobox 1	GACCGCTGGGCTACCCCTACGTCAACTCGGTCAGCAGCCACGCGTCCAGCCCCTACATCAGTTCCGTGCAGTCCTACCCCGGCAGCGCCAGCCTCGCCCA	distal-less homeobox 1
Dlx2	NM_010054.2	AW121999,DII A,Dlx-2,Dlx2,MGD-MRK-8858,MGD-MRK-8862,MGI:2139313,Tes-1,distal-less homeobox 2,expressed sequence AW121999	CCTCTCGCCCGCCACCCGTGCTCTTTCCTGTCCCGGGTCAGGATGACTGGAGTCTTTGACAGTCTGGTGGCTGATATGCACTCGACCCAGATCACCGCCT	distal-less homeobox 2
Dmd	NM_007868.5	Dmd,Dp427,Dp71,Duchenne muscular dystrophy,MGD-MRK-12180,MGD-MRK-13336,MGD-MRK-8869,X-linked muscular dystrophy,dys,dystrophin, muscular dystrophy,mdx,pke,pyruvate kinase expression	CCTGAGATTGAAGCTGCTCTCTTCCTTGACTGGATGCGCCTGGAACCCCAGTCTATGGTGTGGCTGCCCGTCTTGCACAGAGTGGCTGCTGCTGAAACTG	dystrophin, muscular dystrophy
Dnaja2	NM_019794.4	1500017M13Rik,2010206B19Rik,DNJ3,DnaJ heat shock protein family (Hsp40) member A2,Dnaja2,HIRIP4,MGI:1917245,MGI:1923592,PRO3015,RIKEN cDNA 1500017M13 gene,RIKEN cDNA 2010206B19 gene,mDj3	ACTGGATCAACCCAGACAAACTTTCTGAATTAGAAGATCTCCTGCCATCTAGACCAGAAGTTCCTAATGTTATTGGAGAGACAGAAGAAGTGGAGCTTCA	DnaJ heat shock protein family (Hsp40) member A2
Dnajb9	NM_013760.4	AA408011,AA673251,AA673481,AW556981,DnaJ heat shock protein family (Hsp40) member B9,Dnajb9,ERdj4,MGI:2144721,MGI:2144746,MGI:2144747,MGI:2145046,Mdg1,expressed sequence AA408011,expressed sequence AA673251,expressed sequence AA673481,expressed sequence AW556981,mDj7,microvascular endothelial differentiation gene	ACACTCGGTCTAAGAAGCATTTTGAAAACCACTTCCACACACGCCAGGATGGTTCTAGTAGACAAAGGCATCACTTCCAGGAGTTTTCTTTTGGAGGCGG	DnaJ heat shock protein family (Hsp40) member B9
Dnajc11	NM_172704.3	DnaJ heat shock protein family (Hsp40) member C11,Dnajc11,E030019A03Rik,RIKEN cDNA E030019A03 gene	GCCGCTGTTCGGCTAATGCAGGAATCTGTCCGAAGAATAATTGAAGCAGAGGAGTCACGAATGGGGCTTATCATCGTGAATGCCTGGTATGGGAAATTTG	DnaJ heat shock protein family (Hsp40) member C11
Dnajc5	NM_016775.3	2610314I24Rik,AU018536,Csp,DnaJ heat shock protein family (Hsp40) member C5,Dnajc5,MGI:1919766,MGI:2139168,RIKEN cDNA 2610314I24 gene,cysteine string protein,expressed sequence AU018536	ACCAGAGGCAGCGCTCACTCTCTACTTCCGGGGAATCATTATACCATGTTCTTGGACTGGACAAGAATGCAACCTCAGATGACATTAAAAAGTCCTATCG	DnaJ heat shock protein family (Hsp40) member C5
Dnm1	NM_010065.2	AI838169,Dnm1,Ftfl,MGD-MRK-35851,MGI:2139061,MGI:3027061,dynamin 1,expressed sequence AI838169,fitful	CAATCTGAAGCTGCGTGATGTGGAGAAGGGCTTCATGTCAAGCAAGCATATTTTTGCCCTCTTCAACACAGAGCAGAGGAATGTCTACAAGGATTACCGG	dynamin 1
Dnm1l	NM_001025947.1	6330417M19Rik,AI450666,Dnm1l,Dnmlp1,Drp1,MGI:1195987,MGI:2146435,RIKEN cDNA 6330417M19 gene,dynamin 1-like,dynamin-like protein 1,expressed sequence AI450666,python	GGTTAATCATGTGAAAGATACTCTTCAGAGTGAACTGGTAGGGCAGCTGTATAAGTCATCCTTATTAGATGACCTTCTGACTGAATCCGAGGACATGGCC	dynamin 1-like
Dnm3	NM_001038619.1	9630020E24Rik,AW061159,B230343F03Rik,Dnm3,MGI:2138558,MGI:2444162,RIKEN cDNA 9630020E24 gene,RIKEN cDNA B230343F03 gene,dynamin 3,expressed sequence AW061159,mKIAA0820	AGATTTTGATGAAGTTCGACATGAGATCGAAGCAGAAACAGACCGCGTAACAGGAATGAATAAAGGCATCTCTTCTATACCCATTAACCTCCGAGTCTAC	dynamin 3
Dock3	NM_153413.2	Dock3,Moca,PBP,dedicator of cyto-kinesis 3	TTGAAAAAGGCAATTGTCAGTAACAGGGGGCAGTATGAAACTGTGGTTCCGCTGGAAGATTCTATTGTGACTGAAGTTACAACAACTCTACAAGAGTGGG	dedicator of cyto-kinesis 3
Drd1	NM_010076.3	C030036C15Rik,D1 receptor,Drd-1,Drd1,Drd1a,G-protein coupled receptor 15,Gpcr15,MGD-MRK-16360,MGD-MRK-16387,MGD-MRK-8892,MGD-MRK-8896,MGI:1924787,RIKEN cDNA C030036C15 gene,dopamine receptor 1,dopamine receptor D1,dopamine receptor D1A	TATTGGACTATGACACCGATGTCTCTCTAGAAAAGATCCAACCCGTTACCCACAGCGGACAGCATTCAACCTGAATATTGGGTTCTCATCTCTGAAGCTA	dopamine receptor D1
Dusp3	NM_028207.3	2210015O03Rik,5031436O03Rik,Dusp3,MGI:1923216,RIKEN cDNA 2210015O03 gene,RIKEN cDNA 5031436O03 gene,T-DSP11,VHR,dual specificity phosphatase 3 (vaccinia virus phosphatase VH1-related)	TACTTGGGCATCAAGGCCAATGATACGCAGGAGTTCAACCTCAGTGCTTACTTTGAAAGGGCCACAGATTTCATTGACCAGGCGCTGGCCCATAAAAATG	dual specificity phosphatase 3 (vaccinia virus phosphatase VH1-related)
Dync1li1	NM_146229.2	1110053F02Rik,Dnclic1,Dync1li1,LIC-1,MGC:32416,MGI:1916070,RIKEN cDNA 1110053F02 gene,dynein cytoplasmic 1 light intermediate chain 1,dynein, cytoplasmic, light intermediate chain 1	CACACTCACACACAACCTGGGCCTACCAGTGCTCGTAGTCTGTACGAAGTGTGATGCCATTAGTGTATTGGAGAAAGAGCATGACTACAGAGATGAACAC	dynein cytoplasmic 1 light intermediate chain 1
E2f3	NM_001359994.1	E2F transcription factor 3,E2F3b,E2f3,E2f3a,mKIAA0075	ACTTGAAGTGCCTGACTCAATAGAGAGCCTACAAATCCATTTGGCAAGTACCCAAGGGCCCATTGAGGTTTACTTGTGTCCAGAAGAGACGGAAACACAC	E2F transcription factor 3
Egf	NM_010113.3	AI790464,Egf,MGD-MRK-9315,MGI:2139798,epidermal growth factor,expressed sequence AI790464	AAGTTCTGCTCAGCCGGCAGATGGGAATGGTTTTTGCCTTGGATTATGACCCTGTGGAAAGCAAGATATATTTTGCACAGACAGCCCTGAAGTGGATAGA	epidermal growth factor
Egfr	NM_207655.2	9030024J15Rik,AI552599,Egfr,Erbb,Errb1,MGD-MRK-15422,MGD-MRK-15424,MGD-MRK-9322,MGD-MRK-9570,MGI:1890525,MGI:2144221,RIKEN cDNA 9030024J15 gene,Wa5,avian erythroblastic leukemia viral (v-erb-b) oncogene homolog,avian erythroblastosis oncogene B,epidermal growth factor receptor,expressed sequence AI552599,wa-2,wa2,waved 2,waved 5	TGCTACAAACATCAAACACTTCAAATACTGCACTGCCATCAGCGGGGACCTTCACATCCTGCCAGTGGCCTTTAAGGGGGATTCTTTCACGCGCACTCCT	epidermal growth factor receptor
Egr1	NM_007913.5	A530045N19Rik,ETR103,Egr-1,Egr1,Krox-1,Krox-24,Krox24,Kruppel box 1,Kruppel box 24,MGD-MRK-11608,MGD-MRK-11621,MGD-MRK-15902,MGD-MRK-9324,MGD-MRK-9326,MGI:2444717,NGF1-A,NGFI-A,NGFIA,RIKEN cDNA A530045N19 gene,TIS8,Zenk,Zfp-6,Zif268,early growth response 1,zinc finger protein 6	CGGCAGCAGCGCCTTCAATCCTCAAGGGGAGCCGAGCGAACAACCCTATGAGCACCTGACCACAGAGTCCTTTTCTGACATCGCTCTGAATAATGAGAAG	early growth response 1
Eid1	NM_025613.3	2610002K20Rik,CREBBP/EP300 inhibitory protein 1,Cri1,EID-1,EP300 interacting inhibitor of differentiation 1,Eid1,MGI:1913769,ORF12,RIKEN cDNA 2610002K20 gene,open reading frame 12	GAAGAGCTGTTTTCGCTGATGGTTGTCAATCGACTGACCGAAGAGCTCGGTTGTGATGAGATCATTGATCGAGAGTAAATGCTGACGAGAGAGGAGGAAA	EP300 interacting inhibitor of differentiation 1
Eif2ak1	NM_013557.2	Eif2ak1,Hri,MGI:1333789,eukaryotic translation initiation factor 2 alpha kinase 1,heme-regulated inhibitor	GCACAAACGTCACGCTACTTAAATGAATTTGAAGAGCTTGCCATCTTAGGGAAAGGAGGATATGGAAGAGTTTACAAGGTCCGGAACAAATTAGATGGTC	eukaryotic translation initiation factor 2 alpha kinase 1
Eif2b5	NM_172265.2	C81315,Eif2b5,MGI:2146712,eukaryotic translation initiation factor 2B, subunit 5 epsilon,expressed sequence C81315	CGGAGTGGAGATTCGATATGATTTGTTGGACTGTCACATCAGCATCTGCTCTCCTCAGGTAGCTCAGCTCTTCACAGACAATTTTGACTACCAAACTCGA	eukaryotic translation initiation factor 2B, subunit 5 epsilon
Elmo1	NM_080288.2	6330578D22Rik,AI173001,C230095H21Rik,CED-12,Elmo1,MGI:2145189,MGI:2444821,RIKEN cDNA 6330578D22 gene,RIKEN cDNA C230095H21 gene,engulfment and cell motility 1,expressed sequence AI173001	TCTCGCCCGATTTTGGAACTAAAGGAGAAGATCCAGCCAGAAATCTTAGAGCTGATTAAACAGCAGCGCCTGAACCGCCTTGTGGAAGGGACCTGCTTTA	engulfment and cell motility 1
Eloc	NM_001310470.1	2610301I15Rik,AA407206,AI987979,AW049146,Eloc,MGI:2138074,MGI:2138379,MGI:2147693,RIKEN cDNA 2610301I15 gene,Tceb1,elongin C,expressed sequence AA407206,expressed sequence AI987979,expressed sequence AW049146,transcription elongation factor B (SIII), polypeptide 1	ACTAACAGCTCCACTGAAATTCCTGAATTCCCAATTGCACCTGAAATTGCACTGGAACTGCTGATGGCTGCAAACTTCCTAGATTGTTAAATAAAATAAA	elongin C
Emcn	NM_001163522.1	0610012K22Rik,AI315669,Emcn,MGI:1915613,MGI:2139669,RIKEN cDNA 0610012K22 gene,endomucin,expressed sequence AI315669	CAAAGATGTTCAGAATGACTCTATTCCAACACCGGCAGAAACTTCCACAACAAAAGCCTCTGTCACAATACCAGGCATCGTGTCAGTGACAAATCCTAAC	endomucin
Emp1	NM_010128.4	Emp1,MGD-MRK-36521,epithelial membrane protein 1	GTCAATCTACACTCATCATTACGCCCACAGCGAAGGGAACTTCAACTCCAGCAGCCACCAAGGCTATTGTTTCATCCTGACCTGGATCTGCTTCTGTTTC	epithelial membrane protein 1
Eno2	NM_013509.2	AI837106,D6Ertd375e,DNA segment, Chr 6, ERATO Doi 375, expressed,Eno-2,Eno2,MGD-MRK-9504,MGD-MRK-9507,MGI:1196312,MGI:2141477,NSE,enolase 2, gamma neuronal,expressed sequence AI837106	GCCATCGACAAGGCTGGCTACACGGAAAAGATGGTGATCGGTATGGATGTGGCTGCCTCTGAGTTTTACCGCGATGGCAAATACGACTTGGATTTCAAGT	enolase 2, gamma neuronal
Entpd1	NM_001304721.1	2610206B08Rik,AA408691,CD39 antigen,Cd39,Entpd1,MGD-MRK-19713,MGI:1919726,MGI:2147438,NTPDase-1,RIKEN cDNA 2610206B08 gene,ectoapyrase,ectonucleoside triphosphate diphosphohydrolase 1,expressed sequence AA408691	TGGATTACTATTAACTATCTGCTGGGCAGATTCACTCAGGAACAGAGTTGGCTAAGCCTCATCTCAGACAGTCAGAAACAGGAAACCTTTGGCGCTTTGG	ectonucleoside triphosphate diphosphohydrolase 1
Entpd2	NM_009849.2	CD39 antigen-like 1,Cd39l1,Entpd2,NTPDase2,ectonucleoside triphosphate diphosphohydrolase 2	CGCTGCCCTCTGTCGTGACCTCGTCTCTGGGCTCTTCAATATCTCCTCCTGTCCCTTTTCCCAATGCTCCTTCAATGGGGTTTTCCAGCCTCCCGTGGCT	ectonucleoside triphosphate diphosphohydrolase 2
Eomes	NM_010136.3	C77258,Eomes,MGI:1313283,MGI:2143384,T-box brain gene 2,Tbr2,eomesodermin,expressed sequence C77258	CCTGTCCAGCAACCTGTGACCAACAAGCTAGACATCGGTTCTTATGAATCTGAATATACTTCCAGTACCTTGCTCCCATATGGTATTAAGTCCTTGCCCC	eomesodermin
Epb41l2	NM_001199265.1	4.1G,AW555191,D10Ertd398e,DNA segment, Chr 10, ERATO Doi 398, expressed,Epb4.1l2,Epb41l2,MGD-MRK-23846,MGI:1196302,MGI:2143867,NBL2,erythrocyte membrane protein band 4.1 like 2,erythrocyte protein band 4.1 like 2,erythrocyte protein band 4.1-like 2,expressed sequence AW555191	TGTGACCTTGAGAAACGTGCCAAGGGACAAGTGTTGTTTGACCGAGTGTGCGAGCACCTGAACCTCTTGGAGAAGGACTACTTTGGACTTCTATTTCAGG	erythrocyte membrane protein band 4.1 like 2
Epb41l3	NM_013813.1	4.1B,DAL1P,Epb4.1l3,Epb41l3,MGD-MRK-23845,NBL3,erythrocyte membrane protein band 4.1 like 3,erythrocyte protein band 4.1 like 3,erythrocyte protein band 4.1-like 3	GAGCAGGCGTCGACCATCCGCACTTCTGAGGGTTTGGAACAAAAATCTCATTTTGAGTCATCCACCGTGAGGGTAGAAAGCACGAGTGTGGGCAGTATTT	erythrocyte membrane protein band 4.1 like 3
Erbb3	NM_010153.1	C76256,Erbb-3,Erbb3,Erbb3r,HER3,MGD-MRK-9572,MGD-MRK-9574,MGI:1098642,MGI:2143908,avian erythroblastosis oncogene B 3,avian erythroblastosis oncogene B 3 receptor,erb-b2 receptor tyrosine kinase 3,expressed sequence C76256	TTGATCATGAAGAACTTGAATGTCACGTCTCTGGGCTTCCGGTCCCTGAAGGAAATTAGTGCTGGGCGTGTCTACATAAGTGCCAATCAGCAACTTTGTT	erb-b2 receptor tyrosine kinase 3
Erlec1	NM_025745.3	4933407N01Rik,Erlec1,RIKEN cDNA 4933407N01 gene,endoplasmic reticulum lectin 1	TTTGCCATCTGCTAAGGAAGAGAGATTTCCAGCCATCCACAAACCTATTGCTGTTGGCTCTCAGCCAGTGCTCACTGTTGGAACAACCCACATTTCCAAG	endoplasmic reticulum lectin 1
Ermn	NM_029972.4	A330104H05Rik,AI854460,Ermn,MGI:2139104,RIKEN cDNA A330104H05 gene,ermin, ERM-like protein,expressed sequence AI854460	GAAACTGGAAACACTAAAGGGAACATACTTCCTAAAGGGCCTGAAGATGAGAAGATCCTCAATGAAAACCCAGAAGAGAACCTCTTCGTTGTTCACCAGG	ermin, ERM-like protein
Esam	NM_027102.3	2310008D05Rik,Esam,RIKEN cDNA 2310008D05 gene,W117m,endothelial cell-specific adhesion molecule	GGAGACTCTGGGACTTACCGCTGTTCTGTCAATGTGCAGAATGATGAAGGCAAAAGTATAGGCCACAGCATCAAAAGCATAGAGCTCAAAGTGCTGGTTC	endothelial cell-specific adhesion molecule
Etv5	NM_023794.2	1110005E01Rik,8430401F14Rik,Etv5,MGI:1915818,MGI:1923002,RIKEN cDNA 1110005E01 gene,RIKEN cDNA 8430401F14 gene,erm,ets variant 5	GTTGTCGTCCTGTAGCCACGAGCAGGCTCTTGGTGCTAAGTATGGAGAAAAGTGCCTCTACAACTATTGTGCCTACGATAGGAAGCCTCCCTCTGGGTTC	ets variant 5
Extl2	NM_001163514.1	3000001D04Rik,AW146439,Extl2,MGI:1926138,MGI:2139976,RIKEN cDNA 3000001D04 gene,exostosin-like glycosyltransferase 2,expressed sequence AW146439	ATGAATTTCCTCGTCACCAGGCACACTGGCAAGCCTTCAGGGATATTCGTGAAACCCATAAACATGGTCAACTTGGAAAAAGAAACCAACGGGTATTCCG	exostosin-like glycosyltransferase 2
F11r	NM_172647.2	AA638916,BV11 antigen,EST AA638916,ESTM33,F11 receptor,F11r,JAM-1,JAM-A,Jcam1,Ly106,MGI:1334465,expressed sequence tag mouse EST 33,junction cell adhesion molecule,junction cell adhesion molecule1	GCAGCTGTCCTGGTAACACTGATTCTCCTTGGACTCTTGATTTTTGGCGTCTGGTTTGCCTATAGCCGTGGATACTTTGAAAGAACAAAGAAAGGGACTG	F11 receptor
Fa2h	NM_178086.3	Fa2h,Faxdc1,G630055L08Rik,RIKEN cDNA G630055L08 gene,fatty acid 2-hydroxylase,fatty acid hydroxylase domain containing 1	CCAGGACAACATCCGGCTCTTCGCATCACTCACAAGAGAGTATTCAATGATGATGCCGGAGTCGGTGTTCATAGGCCTCTTTGTGCTGGGCATGCTTTTT	fatty acid 2-hydroxylase
Fabp5	NM_010634.3	Fabp5,Fabpe E-FABP,Klbp,MGD-MRK-18598,Unknown Klbp, keratinocyte lipid binding protein,fatty acid binding protein 5, epidermal,keratinocyte lipid binding protein,mal1	TGAGACGGTCTGCACCTTCCAAGACGGTGCCCTGGTCCAGCACCAGCAATGGGACGGGAAGGAGAGCACGATAACAAGAAAACTGAAGGATGGGAAGATG	fatty acid binding protein 5, epidermal
Fbln5	NM_001361987.1	EVEC,Fbln5,fibulin 5	CTTGCTACAATCTACAAGGGGGCTTCAAATGTATTGATCCCATCAGCTGTGAGGAGCCTTATCTGCTGATTGGTGAAAACCGCTGTATGTGTCCTGCTGA	fibulin 5
Fbxl3	NM_015822.2	AU041772,AW212966,F-box and leucine-rich repeat protein 3,F-box and leucine-rich repeat protein 3a,Fbl3a,Fbxl3,Fbxl3a,MGI:2145757,MGI:2145805,MGI:2661838,MGI:3606318,Ovtm,Play68,expressed sequence AU041772,expressed sequence AW212966,overtime,play 68	AGCTGCTTGTGACATACTGTCGCAGCTTGTGAATTGCTCTTTAAAAACTCTCGGACTTATCTCGACTGCCCGGCCAAGCTTTATGGATCTACCAAAGTCT	F-box and leucine-rich repeat protein 3
Fbxw11	NM_134015.2	2310065A07Rik,AA536858,BTRC2,BTRCP2,F-box and WD-40 domain protein 11,F-box and WD-40 domain protein 1B,Fbxw11,Fbxw1b,HOS,MGI:1919630,RIKEN cDNA 2310065A07 gene,expressed sequence AA536858,mKIAA0696	GGGGAACTACCAGAAAGAAAAGGACTTGTGCATTAAGTACTTTGACCAGTGGTCTGAATCAGATCAGGTGGAATTTGTGGAGCATCTTATCTCACGGATG	F-box and WD-40 domain protein 11
Fcgr1	NM_010186.5	AI323638,AV092959,CD64,Fc receptor, IgG, high affinity I,FcgammaRI,Fcgr1,MGD-MRK-9732,MGI:2139673,MGI:2139933,expressed sequence AI323638,expressed sequence AV092959	GAGACAGTTCCACACAATGGTTTATCAACGGAACAGCCGTTCAGATCTCCACGCCTAGTTATAGCATCCCAGAGGCCAGTTTTCAGGACAGTGGCGAATA	Fc receptor, IgG, high affinity I
Fcgr4	NM_144559.1	4833442P21Rik,CD16-2,Fc fragment of IgG, low affinity IIIa, receptor,Fc receptor, IgG, low affinity IV,FcgammaRIV,Fcgr3a,Fcgr4,MGI:2443436,RIKEN cDNA 4833442P21 gene	GGCGATCCAGGGTCTCCATCCATGTTTCCACCGTGGCATCAAATCACATTCTGCCTGCTGATAGGACTCTTGTTTGCAATAGACACAGTGCTGTATTTCT	Fc receptor, IgG, low affinity IV
Fcgrt	NM_010189.3	Fc receptor, IgG, alpha chain transporter,FcRn,Fcgrt,MGD-MRK-23854,neonatal Fc receptor	GCCTCGGATAATTCCTCAGTGCCCACGGCTGTGTTTGCCCTCAATGGTGAGGAGTTTATGAAATTCAACCCAAGAATCGGCAATTGGACTGGGGAGTGGC	Fc receptor, IgG, alpha chain transporter
Fcrlb	NM_001029984.2	FREB-2,FREB2,Fc receptor related Y,Fc receptor-like B,FcRL2,Fcrlb,Fcry,mFCRL2	AGCACCCGTCAGTGATCCTATCCACCTCTCTGTGTCTAACGACTGGCTAATTCTGCAAGTGCCGTATGCTGCGGTGTTCGAGGGAGAGCCCTTGGTGATG	Fc receptor-like B
Fcrls	NM_030707.3	2810439C17Rik,Fc receptor-like S, scavenger receptor,Fcrh2,Fcrls,IFGP2,MGI:1920010,Msr2,RIKEN cDNA 2810439C17 gene,macrophage scavenger receptor 2,moFcRH2sc	ATCCAGAGTGCAATCGTGAACATCACCGTGAAAATTCCAGTGTTGAACCCGCTCCTCTCCATCAGTGTTCCTGGGGTCTTGCCCTTCATCGGAGATGTGG	Fc receptor-like S, scavenger receptor
Fgf13	NM_010200.2	Fgf13,Fhf2,MGD-MRK-38222,fibroblast growth factor 13	CGGGTGGTGGCTATTCAAGGAGTTCAAACCAAGCTGTATTTGGCAATGAACAGCGAGGGATACTTGTACACCTCGGAACATTTCACACCTGAGTGCAAAT	fibroblast growth factor 13
Fgf2	NM_008006.2	Fgf-2,Fgf2,Fgfb,MGD-MRK-9761,MGD-MRK-9767,MGD-MRK-9774,bFGF,fibroblast growth factor 2,fibroblast growth factor, basic	CTCTACTGCAAGAACGGCGGCTTCTTCCTGCGCATCCATCCCGACGGCCGCGTGGATGGCGTCCGCGAGAAGAGCGACCCACACGTCAAACTACAACTCC	fibroblast growth factor 2
Fig4	NM_133999.1	A530089I17Rik,AI326867,FIG4 phosphoinositide 5-phosphatase,Fig4,RIKEN cDNA A530089I17 gene,expressed sequence AI326867	AAAGTCAGAAACATCCAAGGCGTGCCAGGAGAGCTTCGACATCTTTGAAGATGAAGGATTAATTACACAGGGTGGCAGTGGTGTATTTGGGATCTCTAGT	FIG4 phosphoinositide 5-phosphatase
Flt1	NM_010228.3	AI323757,FMS-like tyrosine kinase 1,Flt-1,Flt1,MGD-MRK-9832,MGD-MRK-9836,MGI:2140833,VEGFR-1,VEGFR1,expressed sequence AI323757,sFlt1,vascular endothelial growth factor receptor-1	GAAAAGTCCGTGTCCTCGCTTCCAAGCCCACCTCTCTATCCGCTGGGCAGCAGACAAGTCCTCACTTGCACCGTGTATGGCATCCCTCGGCCAACAATCA	FMS-like tyrosine kinase 1
Fos	NM_010234.2	D12Rfj1,DNA segment, Chr 12, Russel F. Jacoby 1,FBJ osteosarcoma oncogene,Fos,MGD-MRK-19548,MGD-MRK-9866,c-fos,cFos	GCCAGTCAAGAGCATCAGCAACGTGGAGCTGAAGGCAGAACCCTTTGATGACTTCTTGTTTCCGGCATCATCTAGGCCCAGTGGCTCAGAGACCTCCCGC	FBJ osteosarcoma oncogene
Foxp3	NM_054039.2	Foxp3,JM2,MGD-MRK-14368,MGI:98281,forkhead box P3,scurfin,scurfy,sf	GCCATCCGCCACAACCTGAGCCTGCACAAGTGCTTTGTGCGAGTGGAGAGCGAGAAGGGAGCAGTGTGGACCGTAGATGAATTTGAGTTTCGCAAGAAGA	forkhead box P3
Fpr1	NM_013521.2	FPR,Fpr1,MGD-MRK-35914,fMLF-R,formyl peptide receptor 1	TTGCCATTTGCTATGGGTTAATAACCACTAAAATTCACAGGCAGGGCCTGATCAAATCCAGCCGTCCTTTGCGGGTTCTCTCCTTTGTTGTGGCTGCCTT	formyl peptide receptor 1
Fth1	NM_010239.1	AL022624,AL033366,FHC,Fth1,H-ferritin,HFt,MFH,MGD-MRK-9882,MGI:2141526,MGI:2147632,expressed sequence AL022624,expressed sequence AL033366,ferritin heavy polypeptide 1	TGGGAGAGCGGGCTGAATGCAATGGAGTGTGCACTGCACTTGGAAAAGAGTGTGAATCAGTCACTACTGGAACTGCACAAACTGGCTACTGACAAGAATG	ferritin heavy polypeptide 1
Gabarapl1	NM_020590.4	3110025G09Rik,9130422N19Rik,AI196471,Apg8l,Atg8l,EST AI196471,GECI,Gabarapl1,MGI:1889388,MGI:1890601,MGI:1920405,RIKEN cDNA 3110025G09 gene,RIKEN cDNA 9130422N19 gene,gamma-aminobutyric acid (GABA) A receptor-associated protein-like 1	ACTGTTGGCCAGTTCTACTTCTTAATCCGGAAGAGGATCCACCTGAGACCTGAGGACGCCTTATTCTTCTTTGTCAACAACACCATCCCTCCCACCAGTG	gamma-aminobutyric acid (GABA) A receptor-associated protein-like 1
Gabra1	NM_010250.4	GABAA alpha 1,GABAAR alpha1,Gabra-1,Gabra1,MGD-MRK-9922,MGD-MRK-9927,gamma-aminobutyric acid (GABA) A receptor, subunit alpha 1	AAGAATTTTGGACCGACTGCTGGACGGTTATGACAATCGTCTGAGACCAGGTTTGGGAGAGCGTGTAACTGAAGTGAAGACCGACATTTTCGTCACCAGT	gamma-aminobutyric acid (GABA) A receptor, subunit alpha 1
Gabra3	NM_008067.4	Gabra-3,Gabra3,MGD-MRK-9924,MGD-MRK-9929,gamma-aminobutyric acid (GABA) A receptor, subunit alpha 3	TCAATCTGGCCAAGGATACTGAGTTCTCCACCATCTCCAAGTCTGCTGCTGCTCCCAGTGCTTCTTCAACTCCAACAGCGATTGCTTCACCCAAGGCTAC	gamma-aminobutyric acid (GABA) A receptor, subunit alpha 3
Gabra4	NM_010251.2	Gabra-4,Gabra4,MGD-MRK-9925,MGD-MRK-9930,gamma-aminobutyric acid (GABA) A receptor, subunit alpha 4	CACATTGCGGCCAGCTTCTTTGGGGTCAGCTTCCACTCGCCCTGCATTTGGATCTAGACTTGGGCGAATTAAGACAACAGTTAATACAACAGGGGCTGCT	gamma-aminobutyric acid (GABA) A receptor, subunit alpha 4
Gabra5	NM_176942.4	A230018I05Rik,Gabra5,MGD-MRK-9931,MGI:2442273,RIKEN cDNA A230018I05 gene,gamma-aminobutyric acid (GABA) A receptor, subunit alpha 5	AGCTGCTGAGGCTGGAGGATGATGGCACACTTCTCTACACCATGCGTCTGACAATCTCTGCTGAGTGCCCAATGCAGCTTGAGGACTTTCCAATGGATGC	gamma-aminobutyric acid (GABA) A receptor, subunit alpha 5
Gabrb3	NM_008071.3	A230092K12Rik,AW049585,Cp1,Gabrb-3,Gabrb3,MGD-MRK-26107,MGD-MRK-9935,MGD-MRK-9938,MGI:2444282,MGI:3034342,RIKEN cDNA A230092K12 gene,beta3,cleft palate 1,expressed sequence AW049585,gamma-aminobutyric acid (GABA) A receptor, subunit beta 3	AAGGCCAAGAATGATCGTTCTAAGAGTGAAATAAACCGGGTGGATGCTCACGGGAATATCCTATTAGCACCGATGGATGTTCACAATGAAATGAATGAGG	gamma-aminobutyric acid (GABA) A receptor, subunit beta 3
Gabrd	NM_008072.2	AI853201,Gabrd,MGD-MRK-9939,MGI:2140393,expressed sequence AI853201,gamma-aminobutyric acid (GABA) A receptor, subunit delta	CACCTTCATCGTGAATGCCAAATCTGCCTGGTTCCATGATGTGACTGTGGAAAACAAGCTTATCCGCCTACAGCCTGATGGGGTGATTTTATACAGCATC	gamma-aminobutyric acid (GABA) A receptor, subunit delta
Gabrg2	NM_177408.5	AI851231,BB128510,GABAA-R,Gabrg-2,Gabrg2,MGD-MRK-9940,MGD-MRK-9942,MGI:2144307,MGI:2144603,expressed sequence AI851231,expressed sequence BB128510,gamma-aminobutyric acid (GABA) A receptor, subunit gamma 2,gamma2	ATCAGCAACCATTCAAATGAACAATGCCACACACCTTCAAGAGAGGGATGAAGAATATGGCTATGAGTGTTTGGATGGCAAGGACTGTGCCAGTTTCTTC	gamma-aminobutyric acid (GABA) A receptor, subunit gamma 2
Gad1	NM_008077.4	EP10,GAD25,GAD44,GAD67,Gad-1,Gad1,MGD-MRK-9953,MGD-MRK-9957,MGI:2152825,Z49976,glutamate decarboxylase 1	AGAGACACCCTGAAGTACGGGGTTCGCACAGGTCACCCTCGATTTTTCAACCAGCTCTCTACTGGTTTGGATATCATTGGTTTAGCTGGTGAATGGCTGA	glutamate decarboxylase 1
Gad2	NM_008078.2	6330404F12Rik,GAD(65),GAD65,Gad-2,Gad2,MGD-MRK-9955,MGD-MRK-9959,MGI:1918008,RIKEN cDNA 6330404F12 gene,glutamic acid decarboxylase 2	ATAATTGGGAATTGGCAGACCAACCGCAAAATCTGGAGGAAATTTTGACGCATTGCCAAACAACTCTAAAATATGCAATTAAAACAGGGCATCCCCGATA	glutamic acid decarboxylase 2
Gal3st1	NM_001177691.1	3'-phosphoadenylylsulfate-galactosylceramide 3'-sulfotransferase,Cst,Gal3st1,GalCer sulfotransferase,Gcst,cerebroside (3'-phosphoadenylylsulfate:galactosylceramide 3') sulfotransferase,galactose-3-O-sulfotransferase 1,galactosylceramide sulfotransferase	AGTCCATCCTGGGTTACAACCTCAAGAAGAGCATCGGGCCACAACACGAGCAGCTCTGCCGGCGCATGCTCACGCCCGAAATCCAGTACCTGTCTGACCT	galactose-3-O-sulfotransferase 1
Galc	NM_008079.3	2310068B06Rik,A930008M05Rik,AW212969,AW413532,Gacy,Galc,MGD-MRK-15304,MGD-MRK-9951,MGD-MRK-9962,MGI:1916901,MGI:1925845,MGI:2145017,MGI:2145024,RIKEN cDNA 2310068B06 gene,RIKEN cDNA A930008M05 gene,expressed sequence AW212969,expressed sequence AW413532,galactocerebrosidase,galactosylceramidase,twi,twitcher	TATTATACTTATGGGGTTGCCATGGTCATTCCCTGGATGGCTGGGCAAAGGCTTCAGCTGGCCTTATGTAAATCTTCAGCTCACTGCCTACTATGTTGTA	galactosylceramidase
Gas6	NM_019521.2	GAS 6,Gas-6,Gas6,MGD-MRK-9991,MGD-MRK-9997,growth arrest specific 6,growth arrest-specific	CCGAGACGGAGTATTTCTATCCACGATATCAAGAGTGCATGAGAAAATATGGCAGGCCTGAAGAAAAAAACCCAGATTTCGCCAAATGTGTTCAGAACTT	growth arrest specific 6
Gas7	NM_001277080.1	AW124766,B230343A10Rik,Gas7,Gas7-cb,MGI:2144503,MGI:2443165,RIKEN cDNA B230343A10 gene,expressed sequence AW124766,growth arrest specific 7	CAAGCAGATGCAGAAGGAGATGTCCGAGTTCATCCGGGAAAGGATAAAGATTGAAGAAGAATATGCAAAGAACCTGGCTAAGCTCTCTCAGAACTCCTTG	growth arrest specific 7
Gbp2	NM_010260.1	Gbp2,MGD-MRK-19679,guanylate binding protein 2	ACAGGAAAACATCATAGCTGCTAAACTTCGGGAACAGGAAAAATTTCTTAAGGAAGGATTCGAGAATGAGAGCAAAAAACTTATTCGAGAGATTGATACC	guanylate binding protein 2
Gdnf	NM_010275.2	AI385739,Gdnf,MGD-MRK-35901,MGI:2145987,expressed sequence AI385739,glial cell line derived neurotrophic factor,glial cell line-derived neurotrophic factor	CAGAGGGGCAAAAATCGGGGGTGCGTTTTAACTGCCATACACTTAAATGTCACTGACTTGGGTTTGGGCTATGAAACCAAGGAGGAACTGATCTTTCGAT	glial cell line derived neurotrophic factor
Gdpd2	NM_023608.3	9130017L10Rik,GDE3,Gdpd2,RIKEN cDNA 9130017L10 gene,glycerophosphodiester phosphodiesterase domain containing 2	CCAAGAAACCACACATACTATGATACTTTTGTGAATCAGACACTGGAGGCTGTGTTGAGTGCAAACGTGTCCCAAGCTATGGTTCTTTGGCTCCCAGATG	glycerophosphodiester phosphodiesterase domain containing 2
Gfap	NM_001131020.1	AI836096,Gfap,MGD-MRK-10055,MGI:2144272,expressed sequence AI836096,glial fibrillary acidic protein	CACCCTGGCTCGTGTGGATTTGGAGAGAAAGGTTGAATCGCTGGAGGAGGAGATCCAGTTCTTAAGGAAGATCTATGAGGAGGAAGTTCGAGAACTCCGG	glial fibrillary acidic protein
Ggta1	NM_010283.4	AW108479,GALT,Gal,Ggta,Ggta-1,Ggta1,MGD-MRK-10064,MGD-MRK-10065,MGD-MRK-10066,MGI:2139304,alpha Gal,alpha1-3-galactosyltransferase,alpha3GalT,expressed sequence AW108479,glycoprotein alpha galactosidase,glycoprotein alpha galactosyl transferase 1,glycoprotein galactosyltransferase alpha 1, 3	TGAGCATTACTTAGAAGACTTTCTGGAGTCTGCTGACATGTACTTCATGGTTGGCCATCGGGTCATATTTTACGTCATGATAGACGACACCTCCCGGATG	glycoprotein galactosyltransferase alpha 1, 3
Gjb1	NM_008124.2	AI118175,Cx32,Gjb-1,Gjb1,MGD-MRK-10091,MGD-MRK-10096,MGI:2147847,connexin 32,connexin-32,expressed sequence AI118175,gap junction protein, beta 1	GTCTGTCATCTTCATCTTCAGAATCATGGTGCTGGTGGTGGCTGCTGAGAGCGTGTGGGGGGATGAGAAGTCCTCTTTCATCTGTAACACCCTCCAGCCG	gap junction protein, beta 1
Gjd2	NM_010290.2	Cx36,Gja9,Gjd2,connexin36,gap junction protein, alpha 9,gap junction protein, delta 2	AGACCTACCGAGAAGACAGTCTTTCTGGTGTTCATGTTTGCTGTGAGCGGCATTTGTGTGGTGCTCAATCTGGCTGAACTTAACCATCTGGGATGGCGGA	gap junction protein, delta 2
Gla	NM_013463.2	Ags,Gla,MGD-MRK-1191,MGI:87962,alpha-galactosidase,galactosidase, alpha	ACGCTTTCCTAGTGGGATCAAACACCTCGCAAATTACGTCCACAGCAAAGGATTGAAGCTAGGGATTTATGCAGATGTTGGGAATAAAACCTGTGCAGGT	galactosidase, alpha
Glra3	NM_080438.2	Glra3,MGD-MRK-10132,glycine receptor, alpha 3 subunit	GGACTTGCGGTACTGCACTAAACACTACAATACAGGAAAGTTTACATGCATAGAAGTGCGATTCCATCTTGAGCGTCAGATGGGCTATTACTTGATCCAG	glycine receptor, alpha 3 subunit
Glrb	NM_010298.5	AI853901,Glrb,MGD-MRK-10134,MGD-MRK-14513,MGI:2139832,expressed sequence AI853901,glycine receptor, beta subunit,spa,spastic	TTTCCCATGGACACACAACGCTGCAAAATGCAACTTGAGAGCTTTGGATATACAACCGATGATTTAAGATTCATCTGGCAGTCAGGAGATCCTGTTCAGT	glycine receptor, beta subunit
Gls	NM_001113383.1	AI314027,B230365M23Rik,Gls,MGD-MRK-10135,MGI:2138193,MGI:2444416,RIKEN cDNA B230365M23 gene,expressed sequence AI314027,glutaminase	AGTCTGGAGGGAAGGTTGCTGATTATATTCCTCAGCTGGCCAAATTCAGTCCTGATTTGTGGGGTGTATCTGTCTGTACTGTAGATGGGCAAAGGCATTC	glutaminase
Glul	NM_008131.3	GS,Glns,Glul,MGD-MRK-10117,glutamate-ammonia ligase (glutamine synthetase),glutamine synthetase	GAGGCACATCTGTAAACGGATAATGGACATGGTGAGCAACCAGCACCCCTGGTTTGGAATGGAGCAGGAATATACTCTTATGGGAACAGACGGCCACCCA	glutamate-ammonia ligase (glutamine synthetase)
Gmpr2	NM_177992.2	1810008P16Rik,5730544D12Rik,AA959850,Gmpr2,MGI:1916331,MGI:2145585,RIKEN cDNA 1810008P16 gene,RIKEN cDNA 5730544D12 gene,expressed sequence AA959850,guanosine monophosphate reductase 2	AACTCAAAGCAGATGTACAGTGGCATCCCTGTCATTGCTGCCAATATGGATACCGTGGGCACTTTTGAAATGGCTAGGGTTCTCTGTAAGTTCTCCCTGT	guanosine monophosphate reductase 2
Gnai1	NM_010305.1	AU046200,Gialpha1,Gnai-1,Gnai1,MGD-MRK-10180,MGD-MRK-10183,MGI:2141096,expressed sequence AU046200,guanine nucleotide binding protein (G protein), alpha inhibiting 1	ACACTATCCAGTCCATCATTGCCATCATTAGAGCCATGGGGAGGTTGAAAATCGACTTCGGAGACTCTGCTCGGGCGGATGATGCTCGCCAACTTTTCGT	guanine nucleotide binding protein (G protein), alpha inhibiting 1
Gnas	NM_010309.3	5530400H20Rik,A930027G11Rik,C130027O20Rik,G alpha s,GNAS (guanine nucleotide binding protein, alpha stimulating) complex locus,Galphas,Gnas,Gnas1,Gnasxl,Gs alpha,Gs protein, alpha chain (stim. reg. adenylate cyclase),Gs-alpha,Gsa,MGD-MRK-10189,MGD-MRK-10282,MGI:1336163,MGI:1336215,MGI:1918608,MGI:1925540,MGI:1931436,MGI:2183280,MGI:2442318,Nesp,Nesp55,Nespl,Oedsml,P1,P2,P3,RIKEN cDNA 5530400H20 g…	CAGTTCAGAGTGGACTACATTCTGAGCGTGATGAACGTGCCGAACTTTGACTTCCCACCTGAATTCTATGAGCATGCCAAGGCTCTGTGGGAGGATGAGG	GNAS (guanine nucleotide binding protein, alpha stimulating) complex locus	Sub-maximal transcript coverage due to non-overlapping transcripts
Gnb1	NM_008142.3	AA409223,C77571,Gnb-1,Gnb1,MGD-MRK-10195,MGD-MRK-10200,MGI:2140144,MGI:2140659,expressed sequence AA409223,expressed sequence C77571,guanine nucleotide binding protein (G protein), beta 1	CGCATACGCTCCTTCTGGGAATTATGTGGCCTGTGGTGGCCTGGATAACATCTGCTCCATTTACAACCTGAAAACTCGTGAAGGGAATGTGCGTGTGAGT	guanine nucleotide binding protein (G protein), beta 1
Gng2	NM_010315.4	1110003P13Rik,Gng2,MGD-MRK-19609,MGI:1923542,RIKEN cDNA 1110003P13 gene,guanine nucleotide binding protein (G protein), gamma 2	TGGCCTACTGTGAGGCACATGCCAAGGAAGACCCTCTGCTGACCCCAGTCCCAGCCTCAGAAAACCCCTTTCGGGAGAAGAAGTTCTTCTGCGCCATCCT	guanine nucleotide binding protein (G protein), gamma 2
Gng3	NM_010316.3	83,Gng3,MGD-MRK-19608,guanine nucleotide binding protein (G protein), gamma 3	GGTGGAACAGCTTAAGATTGAGGCCAGCTTGTGCCGGATAAAGGTGTCCAAGGCAGCAGCAGACCTGATGACATACTGTGATGCCCACGCTTGTGAGGAC	guanine nucleotide binding protein (G protein), gamma 3
Got1	NM_010324.1	AI789014,Got-1,Got1,MGD-MRK-10213,MGD-MRK-10215,MGI:2147593,cAspAT,cytosolic aspartate aminotransferase,expressed sequence AI789014,glutamic-oxaloacetic transaminase 1, soluble	ACACACCAATTTACGTATCATCGCCAACCTGGGAGAACCATAATGCTGTGTTTTCTGCCGCCGGTTTTAAGGACATTCGGCCCTATTGCTACTGGGATGC	glutamic-oxaloacetic transaminase 1, soluble
Gphn	NM_145965.2	5730552E08Rik,AI662856,BC027112,Gphn,MGC:38765,MGD-MRK-39601,MGI:1917919,MGI:2144880,MGI:2384824,RIKEN cDNA 5730552E08 gene,cDNA sequence BC027112,expressed sequence AI662856,geph,gephyrin	AAAGCCTTCATTACAGTCCTGGAGATGACTCCGGTGCTTGGTACAGAAATCATCAATTACCGAGATGGAATGGGGCGAGTCCTTGCTCAAGATGTATATG	gephyrin
Gpm6a	NM_001253754.1	Gpm6,Gpm6a,M6A,MGD-MRK-33055,MGD-MRK-36246,glycoprotein M6,glycoprotein m6a	TGATGGTAGAAGGTTTCTTCACAACTGGGGCTATCAAAGATCTCTATGGAGACTTCAAAATCACCACCTGTGGCAGATGTGTGAGCGCTTGGTTTATCAT	glycoprotein m6a
Gpnmb	NM_053110.4	DC-HIL,Dchil,Gpnmb,MGI:1336203,MGI:1933809,Osteoactivin,dendritic cell associated heparan sulfate proteoglycans dependent integrin ligand,glycoprotein (transmembrane) nmb,ipd,iris pigment dispersion	CTTTCGAAGATACGGCCGGGCATACATTCCCATCTCGAAGGTGAAAGATGTGTATGTGATAACAGATCAGATCCCTGTATTCGTGACCATGTCCCAGAAG	glycoprotein (transmembrane) nmb
Gpr17	NM_001025381.2	AI853548,G protein-coupled receptor 17,Gpr17,MGI:2147281,expressed sequence AI853548	TGTTGGTCCTGCCTACCCGGTTGGTTTATCACTTCTCTGGGAATCACTGGCCATTTGGGGAGATCCCATGCCGACTCACTGGCTTCCTCTTCTATCTGAA	G protein-coupled receptor 17
Gpr34	NM_011823.4	G protein-coupled receptor 34,Gpr34	GAAGTCACACTGTAACAATGACTACTACTTCAGTTGACAGCTGGCTTTGCTCCTCTCATGGAATGCACTTTATAACTAATTATAGTGACCAAGCCTCACA	G protein-coupled receptor 34
Gpr84	NM_030720.1	EX33,G protein-coupled receptor 84,Gpr84	CCAACCTCACCCTGGCTGATCTACTCTACTGCACGCTCCTGCAGCCTTTCTCCGTGGACACATACCTCCACCTCCATTGGCGTACCGGCGCGGTCTTCTG	G protein-coupled receptor 84
Gprasp1	NM_001004359.2	2210415K24Rik,3110031O14Rik,C87852,G protein-coupled receptor associated sorting protein 1,GASP1,Gprasp1,MGI:1914548,MGI:2148081,RIKEN cDNA 2210415K24 gene,RIKEN cDNA 3110031O14 gene,expressed sequence C87852,mKIAA0443	CTGAGGTTGAAGAACAGGCCAGGTCGGCATCTACAAAAGCAACAATCTTTGTGCCTTGGTTTTGGTCTGAAAAGCAGCCGAACATGGATTTAGGGTCTGA	G protein-coupled receptor associated sorting protein 1
Grb2	NM_008163.4	AA408164,Grb2,MGD-MRK-10242,MGI:2143976,expressed sequence AA408164,growth factor receptor bound protein 2	GTGCTCCGCGACGGAGCCGGGAAGTATTTCCTGTGGGTGGTGAAGTTTAATTCTTTGAATGAGCTGGTAGATTACCACAGATCAACATCCGTGTCCAGGA	gph
Gria1	NM_001252403.1	2900051M01Rik,AI853806,Glr-1,Glr1,GluA1,GluR-A,GluR1,GluRA,Glur-1,Glur1,Gria1,HIPA1,MGD-MRK-10128,MGD-MRK-10129,MGD-MRK-10140,MGD-MRK-10147,MGD-MRK-10246,MGI:1920245,MGI:2144316,MGI:95746,RIKEN cDNA 2900051M01 gene,expressed sequence AI853806,glutamate receptor 1,glutamate receptor 1 (alpha 1),glutamate receptor, ionotropic, AMPA1 (alpha 1)	ATCCTGATTGGAGGGCTGGGATTGGCCATGCTGGTTGCCTTAATCGAGTTCTGCTACAAATCCCGTAGCGAGTCGAAGCGGATGAAGGGTTTCTGTTTGA	glutamate receptor, ionotropic, AMPA1 (alpha 1)
Gria2	NM_001039195.1	GluA2,GluR-B,GluR2,Glur-2,Glur2,Gria2,MGD-MRK-10141,MGD-MRK-10148,MGD-MRK-10247,glutamate receptor 2 (alpha 2),glutamate receptor, ionotropic, AMPA2 (alpha 2)	CATACCTCTATGACAGTGACAGAGGCTTATCAACACTGCAAGCTGTGCTGGATTCTGCTGCGGAGAAGAAGTGGCAGGTGACTGCTATCAATGTGGGGAA	glutamate receptor, ionotropic, AMPA2 (alpha 2)
Gria3	NM_016886.3	2900064I19Rik,GluR3,Glur-3,Glur3,Gluralpha3,Gria3,MGD-MRK-10142,MGD-MRK-10149,MGD-MRK-10248,MGI:1920286,RIKEN cDNA 2900064I19 gene,glutamate receptor 3,glutamate receptor, ionotropic, AMPA3 (alpha 3)	GCTTTCCGCTTTGCTGTGCAGTTATACAACACCAACCAGAACACCACTGAGAAGCCCTTCCATTTGAACTACCACGTAGACCACTTGGATTCCTCCAATA	glutamate receptor, ionotropic, AMPA3 (alpha 3)
Gria4	NM_001113180.1	Glur-4,Glur4,Gluralpha4,Gria4,MGD-MRK-10143,MGD-MRK-10150,MGD-MRK-10249,MGI:3580137,glutamate receptor 4,glutamate receptor, ionotropic, AMPA4 (alpha 4),spike wave 1,spkw1	GATTTTAATACGCCCATGGTGACGAAACTAATGGATCGCTGGAAGAAACTAGATCAACGAGAATATCCAGGATCTGAAACACCTCCAAAGTACACTTCTG	glutamate receptor, ionotropic, AMPA4 (alpha 4)
Grik2	NM_010349.2	AW124492,C130030K03Rik,Glur-6,Glur6,Glurbeta2,Grik2,MGD-MRK-10145,MGD-MRK-10152,MGD-MRK-10253,MGI:2143816,MGI:2444432,RIKEN cDNA C130030K03 gene,expressed sequence AW124492,glutamate receptor 6 (beta 2),glutamate receptor, ionotropic, kainate 2 (beta 2)	TCAAAAGCAATGAGGAAGGGATTCAACGTGTCCTCACCTCCGATTATGCTTTCTTAATGGAGTCAACGACCATCGAGTTTGTTACCCAGCGGAACTGTAA	glutamate receptor, ionotropic, kainate 2 (beta 2)
Grin2a	NM_008170.2	GluN2A,GluRepsilon1,Grin2a,MGD-MRK-10258,NMDAR2A,NR2A,glutamate receptor, ionotropic, NMDA2A (epsilon 1)	CCTTCTTTTACCATTGGAAAAGCTATATGGCTCCTCTGGGGCCTGGTCTTCAACAATTCTGTGCCCGTCCAGAATCCTAAAGGCACAACCAGCAAGATAA	glutamate receptor, ionotropic, NMDA2A (epsilon 1)
Grin3a	NM_001033351.1	A830097C19Rik,Grin3a,MGI:3036253,NMDAR-L,NR3A,RIKEN cDNA A830097C19 gene,glutamate receptor ionotropic, NMDA3A	CTCAGTGGTTCCATCAAAGTAAAGGGATCCACCATCGTCAGCTCAGAAAACAACTTTTTCATCTGGAACTTGCAGTATGACCCTATGGGAAAGCCAATGT	glutamate receptor ionotropic, NMDA3A
Grk3	NM_177078.4	4833444A01Rik,AI851927,AW551196,Adrbk-2,Adrbk2,Bark-2,G protein-coupled receptor kinase 3,Grk3,MGD-MRK-1150,MGD-MRK-1152,MGD-MRK-1497,MGI:2140993,MGI:2141228,MGI:2443434,RIKEN cDNA 4833444A01 gene,adrenergic receptor kinase, beta 2,beta ARK2,beta-adrenergic receptor kinase 2,expressed sequence AI851927,expressed sequence AW551196	CCAATTCTCAAAGCAAGCTGTAGAACATGTCCAGAGCCATCTCTCCAAGAAACAGGTGACGGCTACACTTTTCCAGCCATACATAGAAGAAATCTGTGAA	G protein-coupled receptor kinase 3
Grm1	NM_001114333.2	4930455H15Rik,G protein coupled receptor, family C, group 1, member A,G protein-coupled receptor, family C, group 1, member A,Gprc1a,Grm1,MGD-MRK-10264,MGI:1922125,MGI:2652657,MGI:3584411,MGI:3588965,MGI:95825,RIKEN cDNA 4930455H15 gene,glutamate receptor, metabotropic 1,mGluR1,neuroscience mutagenesis facility, 373,nmf373,rcw,recoil wobbler,wobbles,wobl	CACAGGCTGTGAGCCCATTACTATCCGTTACCTCGAGTGGAGTGACATAGAATCCATCATAGCCATCGCCTTTTCTTGCCTGGGCATCCTCGTGACGCTA	glutamate receptor, metabotropic 1
Grm2	NM_001160353.1	4930441L02Rik,G protein coupled receptor, family C, group 1, member B,Gprc1b,Grm2,MGD-MRK-10265,MGI:1921233,MGI:95826,RIKEN cDNA 4930441L02 gene,glutamate receptor, metabotropic 2,mGluR2	GGATCCCAGCTTGTTCCTACTGTTTGCAATGGCCGTGAGGTGGTAGACTCAACAACATCGTCGCTTTGAAGATCCCACACTCCTGCCCTGACATGGCTGC	glutamate receptor, metabotropic 2
Grm7	NM_177328.3	6330570A01Rik,BB176677,E130018M02Rik,G protein-coupled receptor, family C, group 1, member G,Gpr1g,Grm7,MGD-MRK-10270,MGI:2141737,MGI:2442018,MGI:2676918,MGI:95831,RIKEN cDNA 6330570A01 gene,RIKEN cDNA E130018M02 gene,SMN2,Tg(SMN2)89Ahmb,expressed sequence BB176677,glutamate receptor, metabotropic 7,mGlu7a receptor,mGluR7	TGTGGAAGGATTTGATGCTTACTTCACATCCCGGACACTTGAAAACAACAGGAGAAATGTATGGTTTGCCGAATACTGGGAAGAAAACTTCAACTGCAAG	glutamate receptor, metabotropic 7
Grn	NM_008175.4	Grn,MGD-MRK-10272,PC cell-derived growth factor,Pgrn,acrogranulin,epithelin,granulin,progranulin	AGATCTTGAAGAGTGATACACCTTGTGATGACTTCACTAGGTGTCCTACAAACAATACCTGCTGCAAACTCAATTCTGGGGACTGGGGCTGCTGTCCCAT	granulin
Gsk3b	NM_019827.3	7330414F15Rik,8430431H08Rik,C86142,GSK-3,GSK-3beta,GSK3,Gsk3b,MGI:1914056,MGI:1925394,MGI:2146721,RIKEN cDNA 7330414F15 gene,RIKEN cDNA 8430431H08 gene,expressed sequence C86142,glycogen synthase kinase 3 beta	CCACTGATTACACGTCCAGTATAGATGTATGGTCTGCAGGCTGTGTGTTGGCTGAATTGTTGCTAGGACAACCAATATTTCCTGGGGACAGTGGTGTGGA	glycogen synthase kinase 3 beta
Gsn	NM_146120.3	Gsn,MGD-MRK-10302,gelsolin	GTACCTGTGTCCTGGGACAGTTTCAACAATGGCGACTGCTTCATTCTGGACCTGGGAAACAATATCTATCAGTGGTGTGGCTCTGGCAGCAACAAATTTG	gelsolin
Gzma	NM_010370.2	AW494114,BLT esterase,Ctla-3,Ctla3,Gzma,H factor,Hanukah factor,Hf,MGD-MRK-10699,MGD-MRK-2223,MGD-MRK-2233,MGD-MRK-38311,MGI:2145434,SE1,TSP-1,TSP1,cytotoxic T lymphocyte-associated protein 3,expressed sequence AW494114,granzyme A,serine esterase 1	CTGTGCTGGCGCTTTGATTGAAAAGAACTGGGTGTTGACTGCTGCCCACTGTAACGTGGGAAAGAGATCTAAGTTCATTCTTGGGGCTCACTCAATCAAT	granzyme A
Gzmb	NM_013542.2	AI553453,CCP-1/C11,CCP1,Ctla-1,Ctla1,GZB,Gzmb,MGD-MRK-2219,MGD-MRK-2229,MGD-MRK-38312,MGI:2145670,cytotoxic T lymphocyte-associated protein 1,expressed sequence AI553453,granzyme B	AGGACAAAGGCAGGGGAGATCATCGGGGGACATGAAGTCAAGCCCCACTCTCGACCCTACATGGCCTTACTTTCGATCAAGGATCAGCAGCCTGAGGCGA	granzyme B
H2-D1	NM_010380.3	H-2D,H2-D1,MGD-MRK-10379,MGD-MRK-10492,histocompatibility 2, D region locus 1	CTGCAGAGCATTACAAGGCCTACCTGGAGGGCGAGTGCGTGGAGTGGCTCCACAGATACCTGAAGAACGGGAACGCGACGCTGCTGCGCACAGATTCCCC	histocompatibility 2, D region locus 1	H2-L (NM_001267808)
H2-T23	NM_010398.3	37b,37c,H-2T23,H2-T23,MGD-MRK-10439,MGD-MRK-10553,Qa-1,Qa1,Qed-1,T18c,T18c(37),T23b,T23d,histocompatibility 2, T region locus 23	TCTCCCTGAACGAGGACCTGCGTTCCTGGACCGCGAATGACATAGCCTCACAGATCTCTAAGCACAAGTCAGAGGCAGTCGATGAGGCCCACCAACAGAG	histocompatibility 2, T region locus 23
Hacd2	NM_023587.2	3-hydroxyacyl-CoA dehydratase 2,6330408J20Rik,AI255777,AI481689,Hacd2,MGI:2145964,MGI:2146447,Ptplb,RIKEN cDNA 6330408J20 gene,expressed sequence AI255777,expressed sequence AI481689,protein tyrosine phosphatase-like (proline instead of catalytic arginine), member b	AGGGATTGTGCCATCTTCTGTTGTCCTGACTTCTTTCCAGGTGATGTCAAGAGTTTTCCTAATATGGGCAGTGACACATAGTGTCAAAGAGGTGCAGAGT	3-hydroxyacyl-CoA dehydratase 2
Hacd3	NM_021345.2	3-hydroxyacyl-CoA dehydratase 3,AW742319,B-ind1,Hacd3,Hspc121,MGC:25483,MGI:2143343,Ptplad1,expressed sequence AW742319,protein tyrosine phosphatase-like A domain containing 1	AGCTCAGGGACACGGTGCCAAAGGAGACAATGTCTATGAATTTCACCTGGAGTTCTTAGACCTTGTGAAGCCAGAGCCGGCGTACAGGCTGACCCAGAGG	3-hydroxyacyl-CoA dehydratase 3
Hadh	NM_008212.3	AA409008,AU019341,AW742602,Hadh,Hadhsc,L-3-hydroxyacyl-Coenzyme A dehydrogenase, short chain,MGD-MRK-10609,MGI:2139565,MGI:2139879,MGI:2140013,Schad,expressed sequence AA409008,expressed sequence AU019341,expressed sequence AW742602,hydroxyacyl-Coenzyme A dehydrogenase,hydroxylacyl-Coenzyme A dehydrogenase,hydroxylacyl-Coenzyme A dehydrogenase-dehydrogenase	CCTTATTTCAGCCCAGTCCTTCCATGAATAATCTGGTGGCCCAGAAGAAGCTGGGCAAGAAGACCGGAGAAGGATTTTACAAATACAAGTGACACTTCCC	hydroxyacyl-Coenzyme A dehydrogenase
Hcn1	NM_010408.3	Bcng1,C630013B14Rik,HAC2,Hcn1,MGI:2442891,RIKEN cDNA C630013B14 gene,brain cyclic nucleotide gated 1,hyperpolarization activated cyclic nucleotide gated potassium channel 1,hyperpolarization-activated, cyclic nucleotide-gated K+ 1	GGCAACTATGCCTCTTTTTGCTAACGCCGATCCCAATTTCGTGACGGCCATGCTGAGCAAGCTGAGATTTGAGGTGTTCCAGCCCGGAGACTATATCATT	hyperpolarization activated cyclic nucleotide gated potassium channel 1
Hdac2	NM_008229.2	D10Wsu179e,DNA segment, Chr 10, Wayne State University 179, expressed,Hdac2,MGD-MRK-36452,MGI:107875,YY1 transcription factor binding protein,Yy1bp,histone deacetylase 2	CTGGGGACAGGCTTGGTTGTTTCAATCTAACTGTCAAAGGTCATGCTAAATGTGTAGAAGTAGTGAAAACTTTTAACTTGCCATTGCTGATGCTCGGTGG	histone deacetylase 2
Hdc	NM_008230.4	AW108189,Hdc,Hdc-a,Hdc-c,Hdc-e,Hdc-s,L-histidine decarboxylase,MGD-MRK-10682,MGD-MRK-10683,MGD-MRK-10684,MGD-MRK-10685,MGD-MRK-10686,MGI:2139302,MGI:96063,MGI:96064,MGI:96065,MGI:96066,expressed sequence AW108189,histidine decarboxylase,histidine decarboxylase concentration (kidney),histidine decarboxylase estrogen response,histidine decarboxylase testosterone reponse,histidine decarboxylase, str…	TTCTACCTGTGGACGACAACTTCTCACTCCGAGGAGAAGCTCTCCAGAAAGCTATTGAGGAAGACAAGCAACAGGGCTTGGTGCCTGTGTTTGTCTGTGC	histidine decarboxylase
Hectd1	NM_144788.2	A630086P08Rik,AI844876,HECT domain E3 ubiquitin protein ligase 1,Hectd1,MGC:12070,MGI:1276115,MGI:2144896,MGI:2443495,MGI:5313701,Mutant line 327,RIKEN cDNA A630086P08 gene,b2b327Clo,expressed sequence AI844876,open mind,opm	GTGATGAAAGATGTGTGCTTGATACCATGCGTCTGGTTGACCTCCTCTTGGTGCTGTTATTTGAAGGACGAAAGGCTTTGCCTAAGTCTAGTGCTGGATC	HECT domain E3 ubiquitin protein ligase 1
Hexb	NM_010422.2	Hexb,MGD-MRK-10698,hexosaminidase B	GAAGCTACTCTTTGTCTCATGTCTATACACCAAACGATGTCCGGATGGTGCTGGAGTACGCCCGGCTCCGAGGGATTCGAGTCATACCAGAATTTGATAC	hexosaminidase B
Hk1	NM_001146100.1	BB404130,Hk-1,Hk1,Hk1-s,MGD-MRK-10735,MGD-MRK-10736,MGI:1891296,MGI:3035452,dea,downeast anemia,expressed sequence BB404130,hexokinase 1,mHk1-s	CATGGAGAAAAGGAAGATCAAGGACAAGAAATTACCCGTGGGATTCACGTTTTCCTTCCCGTGCCGACAATCCAAAATAGACGAGGCCGTACTGATCACG	hexokinase 1
Hmgb1	NM_010439.4	DEF,HMG-1,Hmg1,Hmgb1,MGD-MRK-10748,SBP-1,amphoterin,high mobility group box 1,high mobility group protein 1,p30	AATCAAAGGCGAGCATCCTGGCTTATCCATTGGTGATGTTGCAAAGAAACTAGGAGAGATGTGGAACAACACTGCAGCAGATGACAAGCAGCCCTATGAG	high mobility group box 1
Hmox1	NM_010442.2	D8Wsu38e,DNA segment, Chr 8, Wayne State University 38, expressed,HO-1,HO1,Hmox,Hmox1,Hsp32,MGD-MRK-10800,MGD-MRK-34114,MGD-MRK-38247,MGI:106420,MGI:109203,heme oxygenase 1,hemoxygenase	CTGGGGAGGGCCTGGCTTTTTTTACCTTCCCGAACATCGACAGCCCCACCAAGTTCAAACAGCTCTATCGTGCTCGAATGAACACTCTGGAGATGACACC	heme oxygenase 1
Hpgds	NM_019455.4	H-PGDS,Hpgds,Ptgds2,hematopoietic prostaglandin D synthase,prostaglandin D2 synthase 2, hematopoietic,prostaglandin D2 synthase, hematopoietic	TCACACATCAAGCACCTCGCCTTCTGAAAGATTTGGACACATACTTAGGAGACAAAGAGTGGTTTATAGGCAATTATGTAACCTGGGCAGACTTCTACTG	hematopoietic prostaglandin D synthase
Hsd11b1	NM_008288.2	11beta-HSD-1,11beta-hydroxysteroid dehydrogenase type 1,Hsd11b1,MGD-MRK-24447,hydroxysteroid 11-beta dehydrogenase 1	CAGGTCCCTGTTTGATGGCAGTTATGAAAAATTACCTCCTCCCGATCCTGGTGCTCTTCCTGGCCTACTACTACTATTCTACAAATGAAGAGTTCAGACC	hydroxysteroid 11-beta dehydrogenase 1
Hsd17b4	NM_008292.4	17[b]-HSD,AW208803,D-bifunctional protein,Hsd17b4,MFE-2,MFP2,MGD-MRK-32129,MGI:2147354,Mfp-2,expressed sequence AW208803,hydroxysteroid (17-beta) dehydrogenase 4,multifunctional protein 2,perMFE-2	CAGCAAGCCGCAGACCATTCAAGAATCAACAGGTGGTATAGTCGAAGTTTTACATAAGGTAGATTCAGAAGGAATCTCACCAAACCGTACCAGTCACGCG	hydroxysteroid (17-beta) dehydrogenase 4
Hsp90ab1	NM_008302.3	AL022974,C81438,Hsp84,Hsp84-1,Hsp90,Hsp90ab1,Hspcb,MGD-MRK-10963,MGD-MRK-10974,MGI:2146951,MGI:2147140,expressed sequence AL022974,expressed sequence C81438,heat shock protein 1, beta,heat shock protein 90 alpha (cytosolic), class B member 1,heat shock protein, 84 kDa 1,heat shock protein, 90 kDa	TGAGGACAAGGAGAACTACAAGAAGTTCTATGAGGCCTTCTCCAAAAATTTAAAGCTTGGAATTCATGAAGATTCCACTAACCGACGCCGCCTCTCTGAG	heat shock protein 90 alpha (cytosolic), class B member 1
Hspa1a/b	NM_010479.2		AGGTGCAGCGCGACAGGGTGGCCGCCAAGAACGCGCTCGAATCCTATGCCTTCAACATGAAGAGCGCCGTGGAGGACGAGGGTCTCAAGGGCAAGCTCAG	heat shock protein 1A/B
Hspa9	NM_010481.2	C3H-specific antigen,CSA,GRP75,Hsc74,Hsp74,Hsp74a,Hspa9,Hspa9a,MGD-MRK-10961,MGI:1345461,PBP74,heat shock protein 9,heat shock protein 9A,heat shock protein cognate 74,heat shock protein, 74 kDa,mortalin,mot-2,mthsp70	TCAACTTGCCATACCTTACCATGGATGCTTCTGGACCAAAGCATTTGAATATGAAGCTGACTCGAGCTCAGTTTGAAGGCATTGTCACAGATCTAATCAA	heat shock protein 9
Htr5a	NM_008314.2	5-hydroxytryptamine (serotonin) receptor 5,5-hydroxytryptamine (serotonin) receptor 5A,Htr5,Htr5a,MGD-MRK-11010,MGD-MRK-11011	CCTGCGCCCTAGTCGGCCTTTTCTCTCAGCTTTCCGAGTGCTAGTCCTGACTTTGTTGGGCTTTCTAGCTGCGGCCACATTCACTTGGAACCTGCTGGTG	5-hydroxytryptamine (serotonin) receptor 5A
Icam2	NM_010494.1	CD102,Icam-2,Icam2,MGD-MRK-11147,MGD-MRK-11150,intercellular adhesion molecule 2	GAAGTGGAAACAGTTCTTAGTCTCAAACGTCTCCAAAGACACGGTCTTCTTTTGCCATTTCACGTGTTCGGGAAAGCAGCACTCGGAGAGTCTCAACATC	intercellular adhesion molecule 2
Ifit1	NM_008331.2	ISG56,Ifi56,Ifit1,MGD-MRK-16219,interferon inducible protein 56,interferon-induced protein with tetratricopeptide repeats 1	AACAGGGCCTTGCAGGCATCACCTTCCTCTGGCTACTTACATTATCAAAAAGGGCTCTGCTACAAGCAACAAATCTCCCAACTGAGGACATCCCGAAACA	interferon-induced protein with tetratricopeptide repeats 1
Ifit3	NM_010501.2	Ifi49,Ifit3,interferon inducible protein 49,interferon-induced protein with tetratricopeptide repeats 3	GAGCTATTGAGTTACTTGGAAAAGCACTGCGATCCACAGTGAACAACAGTCCTCTCTACTCTTTGGTCATGTGCCGTTACAGGGAAATACTGGAGCAGCT	interferon-induced protein with tetratricopeptide repeats 3	Ifit3b (NM_001005858)
Ifnar1	NM_010508.1	IFN-alpha/betaR,Ifar,Ifnar1,Ifrc,MGD-MRK-11211,MGD-MRK-11223,MGD-MRK-36233,interferon (alpha and beta) receptor 1	TGGGAAAACACTTCCAATACTAAGATAAGCATGGAGAAGGATGGCCCAGAGTTCACCCTCAAGAACCTGCAGCCGCTGACTGTGTACTGTGTCCAGGCCA	interferon (alpha and beta) receptor 1
Ifngr2	NM_008338.3	Ifgr2,Ifgt,Ifngr2,MGD-MRK-11216,MGD-MRK-25614,MGD-MRK-36229,interferon gamma receptor 2,interferon gamma transducer	CATCCTGATTCCGTTGGGCATCTTCGCATTGCTGCTCGGCCTGACGGGCGCCTGCTTCACCCTGTTCCTCAAATACCAAAGCCGAGTGAAGTACTGGTTT	interferon gamma receptor 2
Igf1	NM_001111274.1	C730016P09Rik,Igf-1,Igf-I,Igf1,MGD-MRK-11226,MGD-MRK-11228,MGI:2444166,RIKEN cDNA C730016P09 gene,insulin-like growth factor 1	GGGCTTTTACTTCAACAAGCCCACAGGCTATGGCTCCAGCATTCGGAGGGCACCTCAGACAGGCATTGTGGATGAGTGTTGCTTCCGGAGCTGTGATCTG	insulin-like growth factor 1
Igfbp5	NM_010518.2	AI256729,AW208790,IGFBP-5,IGFBP-5P,Igfbp5,MGD-MRK-11237,MGI:2138187,MGI:2138571,expressed sequence AI256729,expressed sequence AW208790,insulin-like growth factor binding protein 5	GCTGCACGGCCGCGGGGTTTGCCTCAACGAAAAGAGCTACGGCGAGCAAACCAAGATAGAGAGAGACTCTCGGGAACACGAGGAACCCACCACCTCCGAG	insulin-like growth factor binding protein 5
Igtp	NM_018738.4	AW558444,Igtp,Irgm3,MGD-MRK-36305,MGI:2144580,expressed sequence AW558444,interferon gamma induced GTPase	TCAGCCCGTGGTCTAAATCTATGACTGCTGGTGAGTCACTTTATTCCAGCCAGAACTCATCCTCTCCAGAAGTCATTGAAGATATTGGTAAGGCGGTGAC	interferon gamma induced GTPase
Iigp1	NM_021792.5	2900074L10Rik,AI046432,AW111922,Iigp1,Irga6,MGI:1920292,MGI:2147195,MGI:2147350,RIKEN cDNA 2900074L10 gene,expressed sequence AI046432,expressed sequence AW111922,interferon inducible GTPase 1	CGGGAAGAAAAATCATTTCTCAAGAGATCCTCAATTTGATTGAATTAAGGATGAGAAAAGGGAATATTCAGTTGACAAACTCTGCAATCAGTGATGCATT	interferon inducible GTPase 1
Il10	NM_010548.2	IL-10,Il-10,Il10,MGD-MRK-11347,MGD-MRK-11361,cytokine synthesis inhibitory factor,interleukin 10	GACAACATACTGCTAACCGACTCCTTAATGCAGGACTTTAAGGGTTACTTGGGTTGCCAAGCCTTATCGGAAATGATCCAGTTTTACCTGGTAGAAGTGA	interleukin 10
Il10ra	NM_001324486.1	AW553859,CDw210,Il10r,Il10ra,MGD-MRK-11362,MGI:2143329,expressed sequence AW553859,interleukin 10 receptor,interleukin 10 receptor, alpha,mIL-10R	GGAGCAGTATTTCACTGTGACCAACCTGAGCATCTTAGTCATATCTATGCTGCTATTCTGTGGAATCCTGGTCTGTCTGGTTCTCCAGTGGTACATCCGG	interleukin 10 receptor, alpha
Il18	NM_008360.1	Igif,Il-18,Il18,MGD-MRK-36516,interferon gamma inducing factor,interleukin 18	ACTTTGGCCGACTTCACTGTACAACCGCAGTAATACGGAATATAAATGACCAAGTTCTCTTCGTTGACAAAAGACAGCCTGTGTTCGAGGATATGACTGA	interleukin 18
Il1a	NM_010554.4	Il-1a,Il1a,MGD-MRK-11351,MGD-MRK-11366,interleukin 1 alpha	ACCTCTGAAACGTCAAAGATGTCCAACTTCACCTTCAAGGAGAGCCGGGTGACAGTATCAGCAACGTCAAGCAACGGGAAGATTCTGAAGAAGAGACGGC	interleukin 1 alpha
Il1b	NM_008361.3	IL-1B,IL-1beta,Il-1b,Il1b,MGD-MRK-11352,MGD-MRK-11367,interleukin 1 beta	TTGACAGTGATGAGAATGACCTGTTCTTTGAAGTTGACGGACCCCAAAAGATGAAGGGCTGCTTCCAAACCTTTGACCTGGGCTGTCCTGATGAGAGCAT	interleukin 1 beta
Il21r	NM_021887.1	Il21r,NILR,interleukin 21 receptor	TATGGTACACGTGCCATATGCGCTTGTCTCAATTCCTGTCCGATGAAGTTTTCATTGTCAATGTGACGGACCAGTCTGGCAACAACTCCCAAGAGTGTGG	interleukin 21 receptor
Il34	NM_001135100.1	2010004A03Rik,AI593503,Il34,MGI:2142587,RIKEN cDNA 2010004A03 gene,expressed sequence AI593503,interleukin 34	TGGTGAGTCTCAATGCCACTGAGTCTGTGATGGATGTACTTCTCGAGGGCCACCCGTCCTGGAAGTATCTACAGGAGGTTCAGACATTGCTGGAGAACGT	interleukin 34
Il4	NM_021283.1	Il-4,Il4,MGD-MRK-11355,MGD-MRK-11385,interleukin 4	TGCTTGAAGAAGAACTCTAGTGTTCTCATGGAGCTGCAGAGACTCTTTCGGGCTTTTCGATGCCTGGATTCATCGATAAGCTGCACCATGAATGAGTCCA	interleukin 4
Il6	NM_031168.1	Il-6,Il6,MGD-MRK-11357,MGD-MRK-11391,interleukin 6	CTCTCTGCAAGAGACTTCCATCCAGTTGCCTTCTTGGGACTGATGCTGGTGACAACCACGGCCTTCCCTACTTCACAAGTCCGGAGAGGAGACTTCACAG	interleukin 6
Immt	NM_029673.2	1700082C19Rik,D830041H16Rik,HMP,Immt,MGI:2441994,Micos60,P87,P87/89,P89,RIKEN cDNA 1700082C19 gene,RIKEN cDNA D830041H16 gene,inner membrane protein, mitochondrial,mitofilin	GGGGGTATACAGTGAAGAGACCCTAAGAGCCCGTTTCTATGCTGTTCAAAAACTAGCCCGAAGGGTAGCGATGATTGACGAAACCAGAAATAGCCTGTAC	inner membrane protein, mitochondrial
Ina	NM_146100.4	AV028420,Ina,MGC:25352,MGD-MRK-11403,MGI:2147669,NF-66,NF66,expressed sequence AV028420,internexin neuronal intermediate filament protein, alpha	CGGTAATATCTACGAAGAAAACTGGAAAGTCGGCTACAGAAGAAAGTACCAGTTCAAGCCAAAAAATGTAATGCCGCTGCTTGAGAAAAAGTCGATGCCT	internexin neuronal intermediate filament protein, alpha
Inpp5f	NM_178641.5	5830435P03Rik,AI115354,AW561896,Inpp5f,MGI:1930728,RIKEN cDNA 5830435P03 gene,SAC2,cDNA sequence, clone 3-26,cI-27,expressed sequence AI115354,inositol polyphosphate-5-phosphatase F,mKIAA0966	CCACTCTGATGAATTCCTTACAAATTCTAAGTCGGAGGAAGACAAGCAGCTAGCCAATTCTTTAGAGAGCGTAGGGCCAATAGATTACATTCTCCCAAGC	inositol polyphosphate-5-phosphatase F
Ip6k2	NM_029634.2	1500005N04Rik,AW050208,Ihpk2,Ip6k2,MGI:2143285,RIKEN cDNA 1500005N04 gene,expressed sequence AW050208,inositol hexaphosphate kinase 2	ACAAGTACCATGGGCGGAAGCTTTCGGTGCAGGGCTTCAAGGAGGCGCTTTTCCAGTTCTTTCACAATGGGCGGTACCTGCGCCGTGAGCTCCTGGGCCC	inositol hexaphosphate kinase 2
Irf8	NM_008320.4	AI893568,ICSBP,IRF-8,Icsbp1,Irf8,MGD-MRK-11151,MGI:2142648,MGI:3574547,Myls,expressed sequence AI893568,interferon consensus sequence binding protein 1,interferon regulatory factor 8,myeloproliferative syndrome	CAGGCCTGCCACTGGTGACCGGATATGCCGCCTATGACACACACCATTCAGCTTTCTCCCAGATGGTCATCAGCTTCTACTACGGGGGCAAGCTGGTGGG	interferon regulatory factor 8
Islr2	NM_001161538.1	B930052A04Rik,Islr2,Linx,RIKEN cDNA B930052A04 gene,immunoglobulin superfamily containing leucine-rich repeat 2,mKIAA1465,mbu-3	CCCTCTCGCTATGTGTCTAACCATGCATTCAACCAGAGCTCAGATCTCAAGCCGCACGTTTTTGAGTTGGGCGTCATCGCGCTGGATGTAGCAGAGCGTG	immunoglobulin superfamily containing leucine-rich repeat 2
Itga7	NM_008398.2	Itga7,MGD-MRK-19604,[a]7,alpha7,integrin alpha 7	ATGAAGAGAGGCGCTCAGGTCACTTTTTACCTCATCCTCAGCACCTCTGGGATCACTATTGAGACCACAGAGCTGGAGGTGAAATTGCTGTTAGCCACGA	integrin alpha 7
Itgam	NM_001082960.1	CD11B (p170),CD11b/CD18,CR3,Cd11b,F730045J24Rik,Itgam,Ly-40,MGD-MRK-11486,MGD-MRK-11982,MGD-MRK-12094,MGI:2444489,Mac-1,Mac-1 alpha,Mac-1a,RIKEN cDNA F730045J24 gene,complement component receptor 3 alpha,complement receptor type 3,integrin alpha M,lymphocyte antigen 40,macrophage antigen alpha chain (integrin)	ATCCCTGTTCAGATCAACAATGTGACCGTATGGGATCATCCCCAGGTCATCTTCTCCCAGAACCTCTCAAGTGCCTGTCACACTGAGCAGAAATCCCCCC	integrin alpha M
Itgax	NM_021334.2	AI449405,CD11C (p150) alpha polypeptide,Cd11c,Itgax,MGD-MRK-11488,MGI:2141963,expressed sequence AI449405,integrin alpha X	GGGCCTGTCCCTTGCTGCTGCCACCAACCCTTCCTGGCTGTTGGCTTGTGGTCCTACTGTGCACCACACATGCAGAGAGAATATATACTTGACAGGGCTC	integrin alpha X
Itm2a	NM_008409.2	AW108051,Bricd2a,Itm2,Itm2a,MGD-MRK-36282,MGI:2147997,expressed sequence AW108051,integral membrane protein 2,integral membrane protein 2A	TGGTGGAACTTTTTGGAAAACTGGCAAGTGGCAAGTATTTGCCTCATACTTATGTGGTTCGTGAAGACCTGGTTGCTGTGGAAGAAATTCGTGATGTTAG	integral membrane protein 2A
Itpr1	NM_010585.2	D6Pas2,DNA segment, Chr 6, Pasteur Institute 2,IP3R1,InsP3R type I,Ip3r,Itpr-1,Itpr1,MGD-MRK-11506,MGD-MRK-11508,MGD-MRK-13043,MGD-MRK-13182,MGD-MRK-13185,MGD-MRK-16179,MGD-MRK-7700,MGI:4437431,MGI:93795,MGI:97507,P400,Pcp-1,Pcp1,Purkinje cell protein 1,inositol 1,4,5-triphosphate binding protein,inositol 1,4,5-trisphosphate receptor 1,opisthotonus,opt,wblo,wobbly locomotion	GGGGACCGTCATCCAATATGGCAACGTGATCCAGCTCCTGCATTTGAAAAGCAATAAATACCTGACTGTGAATAAGAGGCTCCCAGCCTTGCTAGAGAAG	inositol 1,4,5-trisphosphate receptor 1
Jak1	NM_146145.2	AA960307,BAP004,C130039L05Rik,Jak1,Janus kinase 1,MGD-MRK-11516,MGI:2140180,MGI:2443062,MGI:5425487,RIKEN cDNA C130039L05 gene,bone alkaline phospatase mutant 004,expressed sequence AA960307	TGCAGTTGCCGGAACTTCCCAAAGACATCAGCTACAAGCGATATATTCCAGAAACATTGAATAAATCCATCAGACAGAGGAACCTTCTTACCAGGATGCG	Janus kinase 1
Jak2	NM_008413.2	AI504024,C81284,Jak2,Janus kinase 2,MGD-MRK-11517,MGI:2147569,MGI:2147795,expressed sequence AI504024,expressed sequence C81284	GATCCAAGACTATCACATTTTAACCCGGAAGCGAATCAGGTACAGATTTCGCAGATTCATTCAGCAATTCAGTCAATGTAAAGCCACTGCCAGGAACCTA	Janus kinase 2
Jun	NM_010591.2	Jun,Jun-C oncogene,Junc,MGD-MRK-11538,MGD-MRK-11540,c-jun,jun proto-oncogene	AGCGGATCGCTCGGCTAGAGGAAAAAGTGAAAACCTTGAAAGCGCAAAACTCCGAGCTGGCATCCACGGCCAACATGCTCAGGGAACAGGTGGCACAGCT	jun proto-oncogene
Kcnab1	NM_001289450.1	Akr8a8,Kcnab1,Kvbeta1.1,MGD-MRK-38199,mKv(beta)1,potassium voltage-gated channel, shaker-related subfamily, beta member 1	CATCCACTCCGGAACAACTCATTGAAAACCTTGGTGCCATTCAGGTCCTCCCTAAGATGACATCTCACGTGGTGAACGAGATTGATAACATACTGCGCAA	potassium voltage-gated channel, shaker-related subfamily, beta member 1
Kcnd1	NM_008423.1	1110037K09Rik,K<+> channel, A current, subtype 2, gene 1 [Drosophila Shak homolog],Kca2-1,Kcnd1,Kv4.1,MGD-MRK-11557,MGD-MRK-11575,MGD-MRK-14398,MGI:1915999,RIKEN cDNA 1110037K09 gene,Shal,mShal1,potassium voltage-gated channel, Shal-related family, member 1	CGTTAGGAGCCGCTCTGCTTTTGAACAACAGCATCACCATCTGCTGCATTGTCTGGAGAAGACTACGTGTCACGAGTTCACAGACGAGCTAACTTTCAGT	potassium voltage-gated channel, Shal-related family, member 1
Kcnd2	NM_019697.3	AI839615,AW555701,Kcnd2,Kv4.2,MGD-MRK-19563,MGI:2141480,MGI:2141704,MGI:2141795,R75121,expressed sequence AI839615,expressed sequence AW555701,expressed sequence R75121,mKIAA1044,potassium voltage-gated channel, Shal-related family, member 2	GGTATGCGGTGGCCTTCTTCTGCTTGGATACCGCCTGTGTCATGATCTTCACAGTTGAGTACTTGCTTCGCCTGGCCGCAGCACCTAGTCGTTACCGTTT	potassium voltage-gated channel, Shal-related family, member 2
Kcnk13	NM_001164426.1	BB085247,F730021E22Rik,Gm1570,Gm1685,Kcnk13,LOC380778,LOC381712,MGI:2145065,MGI:2686416,MGI:2686531,RIKEN cDNA F730021E22 gene,expressed sequence BB085247,gene model 1570, (NCBI),gene model 1685, (NCBI),potassium channel, subfamily K, member 13	ACAACACCAGCCACAACGGGAGGGAAGATTTTTCTGATCTTTTATGGTCTCATTGGATGTGCAAGTACCATCCTCTTCTTCAACCTTTTCCTGGAGCGGC	potassium channel, subfamily K, member 13
Kcnq3	NM_152923.2	Kcnq3,potassium voltage-gated channel, subfamily Q, member 3	CTTGTGTTCCTGATTGTCCTGGGATGCTTGATTCTGGCCGTGCTCACCACCTTCAAGGAATATGAGACTGTGTCTGGAGACTGGCTTTTGCTGCTGGAAA	potassium voltage-gated channel, subfamily Q, member 3
Kcnq5	XM_006495500.1	9230107O05Rik,AA589396,D1Mgi1,DNA segment, Chr 1, Mouse Genome Informatics 1,Kcnq5,MGI:2138116,RIKEN cDNA 9230107O05 gene,expressed sequence AA589396,potassium voltage-gated channel, subfamily Q, member 5	CAAGCGGCTCTCGAGGCAGTCAAGATTTTTATCCCAAGTGGAGAGAATCCAAATTGTTTATAACTGATGAGGAGGTCGGTGCCGAAGAGACAGAAACAGA	potassium voltage-gated channel, subfamily Q, member 5
Kcnv1	NM_026200.3	2700023A03Rik,Kcnv1,MGI:3584402,RIKEN cDNA 2700023A03 gene,potassium channel, subfamily V, member 1,vibe,vibes	AGATCTTGGAGTATGTGTGCATCAGCTGGTTCACCGGGGAGTTCGTTCTGCGCTTCCTATGTGTGAAAGACAGGTGCCACTTCCTGAGGAAGGTTCCAAA	potassium channel, subfamily V, member 1
Kctd12	NM_177715.4	AU046135,AW538430,Kctd12,MGI:2145763,Pfet1,Pfetin,expressed sequence AU046135,expressed sequence AW538430,potassium channel tetramerisation domain containing 12	CTGGCCCGGGACAGCAAAGGCCGCTTCTTTCTGGACCGGGACGGCTTCCTCTTCCGCTACATCCTGGATTACCTGCGGGACTTGCAGCTCGTGCTGCCCG	potassium channel tetramerisation domain containing 12
Khsrp	NM_010613.3	6330409F21Rik,KH-type splicing regulatory protein,KSRP,Khsrp,MGI:1917993,RIKEN cDNA 6330409F21 gene	GTACCCAGGCATTCAGTTGGTGTAGTCATTGGCCGGAGTGGAGAGATGATCAAGAAGATCCAGAATGATGCCGGTGTGCGCATCCAGTTCAAGCAAGATG	KH-type splicing regulatory protein
Kir3dl1/2	NM_177749.4		AACATCATGAAAGTGGGTCACATGTCAGCTACTCAATAGGTCCCATGACACCTGACCTTGTTGGGACTTACACATGCTATGGTGCTAACAGTTACTACCC	killer cell immunoglobulin-like receptor, three domains, long cytoplasmic tail, 1/2
Kitl	NM_013598.1	Clo,Con,Gb,Kitl,Kitlg,MGD-MRK-10006,MGD-MRK-12219,MGD-MRK-14435,MGD-MRK-2018,MGD-MRK-2093,MGI:5304521,Mgf,SCF,SF,SLF,Sl,Steel,Steel factor,blaze,blz,cloud gray,contrasted,grizzle-belly,kit ligand,mast cell growth factor,steel,stem cell factor	CTGCGGGAATCCTGTGACTGATAATGTAAAAGACATTACAAAACTGGTGGCAAATCTTCCAAATGACTATATGATAACCCTCAACTATGTCGCCGGGATG	kit ligand
Klhl12	NM_153128.2	C3ip1,Klhl12,MGC:7076,kelch-like 12,kelch-like protein C3IP1	AGACACAGGAGTGGAGCTTTTTACCAAGTATCACTCGCAAGAGACGGTATGTGGCCTCAGTTTCCTTACATGATCGGATCTATGTAATTGGTGGCTACGA	kelch-like 12
Klk6	NM_001164696.1	AI849898,Bssp,Klk29,Klk6,MGI:1347349,MGI:2142052,Prss18,Prss9,expressed sequence AI849898,kallikrein 29,kallikrein related-peptidase 6,neurosin,protease M,protease, serine, 18,protease, serine, 9	GTGTCATGGGGTGACATGCCCTGTGGATCAAAGGAGAAGCCAGGAGTTTACACCGATGTCTGCACTCATATCAGATGGATCCAAAACATCCTCAGAAACA	kallikrein related-peptidase 6
Klrb1	NM_001099918.1	100043861,4930431A04Rik,Gm4696,Klrb1,Ly-55,Ly55,MGD-MRK-11998,MGD-MRK-12041,MGI:1914651,MGI:3782876,Nkrp1g,RIKEN cDNA 4930431A04 gene,killer cell lectin-like receptor subfamily B member 1,lymphocyte antigen 55,predicted gene 4696,predicted gene, 100043861	AGACCTTGGGCTGACGGTCTGGTTGACTGTAATTTGAAAGGAGCCACTTTGCTGCTCATTCAAGATGAAGAAGAATTGAGATTATTGCAGAACTTCTCAA	killer cell lectin-like receptor subfamily B member 1
Klrd1	NM_010654.2	CD94,Klrd1,killer cell lectin-like receptor, subfamily D, member 1	AGTTATCAGGCCAGAGCACTGCATTGTTTACAGTCCAAGCAAAAGCGTTTCTGCTGAATCCTGTGAAAATAAAAACCGTTACATCTGTAAGAAACTGCCT	killer cell lectin-like receptor, subfamily D, member 1
Klrk1	NM_001083322.1	D6H12S2489E,DNA Segment, Chr 6, human D12S2489E,Klrk1,NKG2-D,Nkg2d,killer cell lectin-like receptor subfamily K, member 1	ATAAGAGGAAGATACCCTATAGAAAAACTCAAAATATCTCCAATGTTCGTTGTTCGAGTCCTTGCTATAGCCTTGGCAATTCGATTCACCCTTAACACAT	killer cell lectin-like receptor subfamily K, member 1
Kpna1	NM_008465.5	AW494490,Kpna1,MGD-MRK-24445,MGI:2146643,NPI1,RAG (recombination activating gene) cohort 2,Rch2,expressed sequence AW494490,importin alpha 5,karyopherin (importin) alpha 1,m-importin-alpha-S1,mSRP1	TTATTTTCAAAGCAAAACCGCTTGACCATGACCCGGAATGCAGTATGGGCTTTATCTAATCTCTGTAGAGGGAAGAGCCCACCTCCAGAATTTGCTAAGG	karyopherin (importin) alpha 1
Kras	NM_021284.6	AI929937,K-ras,Ki-ras,Kirsten rat sarcoma oncogene 2, expressed,Kirsten rat sarcoma viral oncogene homolog,Kras,Kras-2,Kras2,MGD-MRK-11597,MGD-MRK-11601,MGI:2141518,expressed sequence AI929937	AAATTAAAAGAGTAAAGGACTCTGAAGATGTGCCTATGGTCCTGGTAGGGAATAAGTGTGATTTGCCTTCTAGAACAGTAGACACGAAACAGGCTCAGGA	Kirsten rat sarcoma viral oncogene homolog
Lag3	NM_008479.1	CD223,LAG-3,Lag3,Ly66,MGD-MRK-35044,lymphocyte antigen 66,lymphocyte-activation gene 3	GGTGCCCTCTCCCTGTTCCTTTTGGTGGCCGGGGCCTTTGGCTTTCACTGGTGGAGAAAACAGTTGCTACTGAGAAGATTTTCTGCCTTAGAACATGGGA	lymphocyte-activation gene 3
Lair1	NM_001113474.1	5133400O11Rik,BB115266,D7Bwg0421e,DNA segment, Chr 7, Brigham & Women's Genetics 0421 expressed,Lair-1,Lair1,MGD-MRK-33164,MGI:1918474,MGI:2142289,RIKEN cDNA 5133400O11 gene,expressed sequence BB115266,leukocyte-associated Ig-like receptor 1,mLair-1	TGGACCATCACTCCCTCACACAGAGGGCAGTCGGAGCTGTGACCTCACAGAGCACAGATATGGCTGAGTCCAGCACATATGCAGCCATCATCAGACACTG	leukocyte-associated Ig-like receptor 1
Lamp1	NM_010684.2	AI196048,CD107a,Lamp-1,Lamp1,MGD-MRK-11740,MGD-MRK-11742,MGI:2142479,Perk,expressed sequence AI196048,lysosomal-associated membrane protein 1	ACATCTTTGTCAGCAAGATGCTCTCCCTCAATGTCTTCAGTGTGCAGGTCCAGGCTTTCAAGGTGGACAGTGACAGGTTTGGGTCTGTGGAAGAGTGTGT	lysosomal-associated membrane protein 1
Lamp2	NM_001017959.1	CD107b,Lamp-2,Lamp-2a,Lamp-2b,Lamp-2c,Lamp2,MGD-MRK-11741,MGD-MRK-11745,Mac3,lysosomal-associated membrane protein 2	GTGCCTTTCATTTTTAACATCAACCCTGCCACAACCAACTTCACCGGCAGCTGTCAACCTCAAAGTGCTCAACTTAGGCTGAACAACAGCCAAATTAAGT	lysosomal-associated membrane protein 2
Lamtor3	NM_019920.2	AW556229,Lamtor3,MAPK scaffold protein 1,MEK binding partner 1,MGI:2140008,Map2k1ip1,Mapksp1,Mp1,expressed sequence AW556229,late endosomal/lysosomal adaptor, MAPK and MTOR activator 3,mitogen-activated protein kinase kinase 1 interacting protein 1	CGTTTGCCCTCGCAACAGACCAAGGCAGCAAACTCGGACTTTCAAAAAACAAAAGCATCATCTGCTACTATAACACCTACCAGGTGGTTCAGTTCAATCG	late endosomal/lysosomal adaptor, MAPK and MTOR activator 3
Lgals3	NM_001145953.1	L-34,Lgals3,MGD-MRK-11797,Mac-2,gal3,galectin-3,lectin, galactose binding, soluble 3	ACAGGAGAGTCATTGTGTGTAACACGAAGCAGGACAATAACTGGGGAAAGGAAGAAAGACAGTCAGCCTTCCCCTTTGAGAGTGGCAAACCATTCAAAAT	lectin, galactose binding, soluble 3
Lgmn	NM_011175.3	AEP,AI746452,AU022324,Lgmn,MGI:2144882,MGI:2144957,Prsc1,expressed sequence AI746452,expressed sequence AU022324,legumain,preprolegumain,protease, cysteine, 1	CCTACCAGATCATCCACCGGAACGGGATTCCTGACGAGCAGATCATAGTGATGATGTATGACGACATTGCCAACTCTGAAGAAAACCCTACCCCAGGTGT	legumain
Lilrb4a	NM_013532.3	CD85K,Gp49b,HM18,ILT3,Lilrb4,Lilrb4a,MGD-MRK-19605,glycoprotein 49 B,leukocyte immunoglobulin-like receptor, subfamily B, member 4,leukocyte immunoglobulin-like receptor, subfamily B, member 4A	ACCAGGAATAAGGCCAAGTTCAACATTCCAAGCATGACAACCTCATATGCAGGCATATATAAGTGTTACTATGAGAGTGCTGCTGGCTTCTCAGAGCACA	leukocyte immunoglobulin-like receptor, subfamily B, member 4A
Lpar6	NM_175116.4	2610302I02Rik,Lpar6,P2ry5,P2y5,RIKEN cDNA 2610302I02 gene,lysophosphatidic acid receptor 6,purinergic receptor (family A group 5),purinergic receptor P2Y, G-protein coupled, 5	CCAGTGCCCTTATGACGACTCCTTTAAGTACACTCTGTACGGGTGCATGTTCAGCATGGTCTTCGTGCTTGGGCTGATATCCAACTGTGTTGCGATATAC	lysophosphatidic acid receptor 6
Lpl	NM_008509.2	Lpl,MGD-MRK-11871,O 1-4-5,lipoprotein lipase	ACGCTGATTTTGTAGATGTCTTACACACATTTACCAGGGGGTCACCTGGTCGAAGTATTGGAATCCAGAAACCAGTAGGGCATGTTGACATTTATCCCAA	lipoprotein lipase
Lrrc25	NM_153074.3	Lrrc25,Mapa,leucine rich repeat containing 25,monocyte and plasmacytoid activated molecule	CTGCTTCACAAGTCAGGAAGTCAAGATCTCACCTGCATGGTTCACCCGAGCAGGGTAGACTGGACTCAGACATTTAATGGCACCTGCCTCAATTTCAGTG	leucine rich repeat containing 25
Lrrc7	XM_993731.1	AK122498,Lrrc7,cDNA sequence AK122498,densin,leucine rich repeat containing 7,mKIAA1365	TCGAACATTAGCGGTTGACGAGAATTTCCTCCCAGAGTTGCCAAGAGAAATTGGAAGCTGTAAGAATGTCACCGTTATGTCTCTACGCTCCAATAAGCTA	leucine rich repeat containing 7
Lsr	NM_001164184.1	ILDR3,Lisch7,Lsr,lipolysis stimulated lipoprotein receptor,liver-specific bHLH-Zip transcription factor	GTTCCAGCCAGTGACACTACACTGCACCTACCAGATGAGCAATACCCTCACAGCCCCTATCGTGATCTGGAAGTATAAGTCGTTCTGTCGGGACCGTGTT	lipolysis stimulated lipoprotein receptor
Lta4h	NM_008517.2	LTA4 hydrodase,Lta4h,MGD-MRK-11898,leukotriene A4 hydrolase	CTGGACAGGAAACCTAGTGACTAACAAGACGTGGGATCACTTTTGGTTAAACGAAGGACATACTGTCTACTTAGAGCGCCACATTTGTGGACGGTTGTTT	leukotriene A4 hydrolase
Ltc4s	NM_008521.1	Ltc4s,MGD-MRK-36066,leukotriene C4 synthase	CGCTCACCTCTGGCCCTCCCGAGTTCGAGCGCGTCTTCCGAGCCCAGGTAAACTGCAGCGAGTACTTTCCGCTGTTCCTCGCCACACTCTGGGTCGCCGG	leukotriene C4 synthase
Lyz2	NM_017372.3	AI326280,Lys,Lysm,Lyz2,Lyzs,Lzm,Lzm-s1,Lzp,M lysozyme structural 1,MGD-MRK-12083,MGD-MRK-12085,MGI:2143581,MGI:96899,expressed sequence AI326280,lysozyme,lysozyme 2	CACTGCTCAGGCCAAGGTCTATGAACGTTGTGAGTTTGCCAGAACTCTGAAAAGGAATGGAATGGCTGGCTACTATGGAGTCAGCCTGGCCGACTGGGTG	lysozyme 2
Mad2l1	NM_019499.5	AA673185,MAD2,MAD2 mitotic arrest deficient-like 1,MGI:2144039,Mad2l1,expressed sequence AA673185	TGTTCCTTTGATCTGCTGATTTACACTGACAAAGACTTGGTGGTACCTGAAAAGTGGGAAGAATCGGGACCGCAATTTATTACCAATTGTGAAGAAGTCC	MAD2 mitotic arrest deficient-like 1
Mafb	NM_010658.3	Kreisler,Kreisler (maf-related) leucine zipper protein,Krml,Krml1,MGD-MRK-11595,MGD-MRK-25987,Mafb,kr,kreisler,v-maf musculoaponeurotic fibrosarcoma oncogene family, protein B (avian)	ACTCCGTGCAGCTCCGTGCCTTCTTCTCCCAGCTTCAGTCCGACTGAACCGAAGACCCATCTCGAGGACCTGTACTGGATGGCGAGCAACTACCAGCAGA	v-maf musculoaponeurotic fibrosarcoma oncogene family, protein B (avian)
Mag	NM_010758.2	Gma,MGD-MRK-10172,MGD-MRK-12105,Mag,myelin-associated glycoprotein,siglec-4a	CCGACTGATGTGGGCCAAAATCGGTCCTGTGGGTGCTGTGGTCGCCTTTGCCATCCTGATTGCCATTGTGTGCTACATCACCCAGACGAGAAGAAAAAAG	myelin-associated glycoprotein
Mal2	NM_178920.2	AI461653,Mal2,expressed sequence AI461653,mal, T cell differentiation protein 2	TTGTCTTCTACTTCGGAGCGTTTTTACTGGAAGCAGCGGCCACCTCCCTGCATGACCTTCAGTGCAACACAACCATGACTGTGAAGCCACTACTCAACGA	mal, T cell differentiation protein 2
Map1lc3b	NM_026160.4	1010001C15Rik,Atg8,LC3b,Map1lc3,Map1lc3b,RIKEN cDNA 1010001C15 gene,microtubule-associated protein 1 light chain 3 beta	CTTGCAGCTCAATGCTAACCAAGCCTTCTTCCTCCTGGTGAATGGGCACAGCATGGTGAGTGTGTCCACTCCCATCTCCGAAGTGTACGAGAGTGAGAGA	microtubule-associated protein 1 light chain 3 beta
Map2	NM_008632.2	G1-397-34,MAP-2,MGD-MRK-12580,MGD-MRK-12585,MGI:3512774,Map2,Mtap2,microtubule-associated protein 2,repro4,reproductive mutant 4, JAX Reproductive Mutagenesis Program	TAGACTTAAGCCATGTGACATCCAAATGTGGCTCTCTAAAGAACATCCGTCACAGGCCAGGTGGTGGACGTGTGAAAATTGAGAGTGTAAAACTGGATTT	microtubule-associated protein 2
Map2k1	NM_008927.4	MAP kinase kinase 1,MGD-MRK-19441,MGD-MRK-19443,MGI:102562,Map2k1,Mek1,Prkmk1,mitogen-activated protein kinase kinase 1,protein kinase, mitogen activated, kinase 1, p45	TCTGAAGAAAGCTGGAAGAATTCCTGAGCAAATTTTAGGAAAAGTTAGCATTGCTGTGATAAAAGGCCTGACCTATCTTCGGGAGAAGCACAAGATTATG	mitogen-activated protein kinase kinase 1
Map2k4	NM_009157.4	JNKK1,MGD-MRK-35660,MGI:107199,MKK4,Map2k4,SAPK/Erk/kinase 1,Sek1,Serk1,mitogen-activated protein kinase kinase 4	GATCACATTGTACGAGTTGGCCACAGGCCGATTTCCTTATCCAAAGTGGAATAGTGTATTTGATCAGCTAACACAAGTGGTGAAAGGAGACCCTCCGCAG	mitogen-activated protein kinase kinase 4
Map3k4	NM_011948.2	D17Rp17,D17Rp17e,DNA segment, Chr 17, Roswell Park 17,DNA segment, Chr 17, Roswell Park-17, expressed,MAPKKK4,MEK kinase 4,MGD-MRK-14016,MGD-MRK-14718,MGD-MRK-39591,MGD-MRK-4772,MGD-MRK-4773,MGI:109592,MGI:90953,MGI:98486,MTK1,Map3k4,Mekk4,RP17,Roswell Park 17, DNA polymorphism,T-associated sex reversal,Tas,mKIAA0213,mitogen-activated protein kinase kinase kinase 4	CTACAGCAGTTACCTCAGGCTTCCCATAGCTTAAAAAACCTGCTAGAAGAGGAATGGAATTTCACCAAAGAAATAACCCATTATATCCGTGGCGGAGAAG	mitogen-activated protein kinase kinase kinase 4
Mapk1	NM_011949.3	9030612K14Rik,AA407128,AU018647,C78273,Erk2,MAPK2,MGD-MRK-33596,MGD-MRK-9584,MGI:105919,MGI:1921796,MGI:2146330,MGI:2146551,MGI:2146700,Mapk1,Prkm1,RIKEN cDNA 9030612K14 gene,elk related tyrosine kinase 2,expressed sequence AA407128,expressed sequence AU018647,expressed sequence C78273,mitogen-activated protein kinase 1,p42mapk,protein kinase, mitogen activated kinase 1	TGCTGAAGCGCCATTCAAGTTTGACATGGAGTTGGACGACTTACCTAAGGAGAAGCTCAAAGAACTCATTTTTGAAGAGACTGCTAGATTCCAGCCAGGA	mitogen-activated protein kinase 1
Mapk10	NM_001081567.1	C230008H04Rik,JNK3,MGD-MRK-36125,MGI:107554,MGI:2442453,Mapk10,RIKEN cDNA C230008H04 gene,SAPK/Erk/kinase 2,Serk2,mitogen-activated protein kinase 10,p493F12	AAGCTCTTTCCAGATTCCCTCTTCCCAGCGGATTCTGAGCACAATAAACTTAAAGCCAGCCAAGCCAGGGATTTGTTGTCTAAGATGTTAGTGATTGACC	mitogen-activated protein kinase 10
Mapk13	NM_011950.1	MGI:1195258,Mapk13,SAPK/Erk/kinase 4,SAPK4,Serk4,mitogen-activated protein kinase 13,p38 delta MAP kinase	AAGATCATGGGGATGGAATTCAGCGAGGATAAGGTCCAGTACTTGGTGTACCAGATGCTCAAAGGTCTAAAGTACATCCACTCCGCTGGCATCGTCCACA	mitogen-activated protein kinase 13
Mapk14	NM_011951.3	CDC2-related kinase 1,CSBP2,Crk1,Csbp1,MGD-MRK-2145,MGI:1338028,MGI:88502,Mapk14,Mxi2,cytokine suppressive anti-inflammatory drug binding protein 1,mitogen-activated protein kinase 14,p38,p38 MAP Kinase,p38 MAP kinase alpha,p38 MAPK,p38 alpha,p38-alpha,p38MAPK,p38a,p38alpha	TGTGCTGCTTTTGATACAAAGACGGGGCATCGTGTGGCAGTTAAGAAGCTGTCGAGACCGTTTCAGTCCATCATTCACGCCAAAAGGACCTACCGAGAGT	mitogen-activated protein kinase 14
Mapk8	NM_016700.3	AI849689,JNK1,MGI:1328367,MGI:2145699,Mapk8,Prkm8,c-Jun N-terminal kinase,expressed sequence AI849689,mitogen-activated protein kinase 8,protein kinase mitogen-activated 8	GAAAACAGGCCTAAATACGCTGGATATAGCTTTGAGAAACTGTTCCCCGATGTGCTTTTCCCAGCTGACTCAGAGCATAACAAACTTAAAGCCAGTCAGG	mitogen-activated protein kinase 8
Mapk9	NM_207692.1	AI851083,JNK/SAPK alpha,JNK2,MGI:1202396,MGI:2144306,Mapk9,Prkm9,c-Jun N-terminal kinase,expressed sequence AI851083,mitogen-activated protein kinase 9,protein kinase, mitogen-activated 9	ACACTACATCATGAGTGACAGTAAAAGCGATGGTCAGTTTTACAGTGTGCAGGTGGCGGACTCAACTTTCACTGTTCTAAAACGTTACCAGCAACTGAAA	mitogen-activated protein kinase 9
Mapt	NM_001038609.2	AI413597,AW045860,MGD-MRK-12590,MGD-MRK-14720,MGI:2144146,MGI:2144478,Mapt,Mtapt,Tau,expressed sequence AI413597,expressed sequence AW045860,microtubule-associated protein tau	CAGTCGAAGATTGGCTCCTTGGATAATATCACCCACGTCCCTGGAGGAGGGAATAAGAAGATTGAAACCCACAAGCTGACCTTCAGGGAGAATGCCAAAG	microtubule-associated protein tau
Mbp	NM_010777.3	C76307,Hmbpr,MGD-MRK-10746,MGD-MRK-12126,MGD-MRK-12253,MGD-MRK-14404,MGI:2147393,MGI:2147422,MGI:3708158,Mbp,R75289,expressed sequence C76307,expressed sequence R75289,golli-mbp,hemopoietic myelin basic protein related,jive,jve,mld,myelin basic protein,myelin deficient,shi,shiverer	TGCCAGGCATGGCTTCCTCCCAAGGCACAGAGACACGGGCATCCTTGACTCCATCGGGCGCTTCTTTAGCGGTGACAGGGGTGCGCCCAAGCGGGGCTCT	myelin basic protein
Mbtps1	NM_019709.3	0610038M03Rik,AV003995,MGI:1915622,MGI:2142730,Mbtps1,RIKEN cDNA 0610038M03 gene,S1P,SKI-1,expressed sequence AV003995,membrane-bound transcription factor peptidase, site 1,site-1 protease,subtilisin/kexin isozyme-1	TGCTGTGGCAGATGGGATACACAGGTGCTAATGTCAGAGTTGCTGTTTTTGATACTGGGCTCAGTGAGAAGCATCCGCATTTTAAGAATGTGAAGGAGAG	membrane-bound transcription factor peptidase, site 1
Meaf6	NM_027310.3	2310005N01Rik,2810036M01Rik,MGI:1919914,MYST/Esa1-associated factor 6,Meaf6,RIKEN cDNA 2310005N01 gene,RIKEN cDNA 2810036M01 gene	ACACTCAGATGTATGGCAATATTATCCGTGGCTGGGATCGGTATTTGACCAATCAAAAGAACTCCAATAGCAAAAACGACCGGAGGAACCGGAAGTTCAA	MYST/Esa1-associated factor 6
Mef2a	NM_001033713.1	A430079H05Rik,MGD-MRK-16310,MGI:2445167,Mef2a,RIKEN cDNA A430079H05 gene,myocyte enhancer factor 2A	TCTAATAAGCTGTTTCAGTACGCTAGCACTGACATGGACAAAGTCCTTCTCAAATACACTGAGTATAACGAGCCTCATGAAAGCAGGACGAACTCGGATA	myocyte enhancer factor 2A
Mertk	NM_008587.1	Eyk,MER proto-oncogene tyrosine kinase,MGD-MRK-12199,MGI:2651818,Mer,Mertk,Nyk,Tyro 12,c-mer proto-oncogene,neuroscience mutagenesis facility, 12,nmf12	AGGGACTTACAAAGAGCTTTCTGAAGAAGTCAGCCAGAATGGCAGCTGGGCTCAGATTCCTGTCCAAATCCACAATGCCACCTGCACAGTGAGAATCGCG	MER proto-oncogene tyrosine kinase
Mki67	NM_001081117.2	D630048A14Rik,Ki-67,Ki67,MGD-MRK-33719,MGI:2444351,Mki67,RIKEN cDNA D630048A14 gene,antigen identified by monoclonal antibody Ki 67	TGATTTGCTCCAAAAGGCGAAGTGGAGCTTCTGAAGCCAACTTGATTGTTGCAAAATCATGGGCTGATGTTGTAAAACTTGGCGTGAAACAAACACAAAC	antigen identified by monoclonal antibody Ki 67
Mkrn1	NM_018810.2	Mkrn1,makorin, ring finger protein, 1	GATAACTGTCGATACTCTCATGACCTCTCTGACAGTCCATACGGCGTAGTGTGCAAGTATTTTCAAAGAGGGTACTGTGTTTATGGAGACCGCTGCAGAT	makorin, ring finger protein, 1
Mmut	NM_008650.3	D230010K02Rik,MGD-MRK-12719,MGI:2441954,Mmut,Mut,RIKEN cDNA D230010K02 gene,methylmalonyl-Coenzyme A mutase	CCGGATTCCAAGAGCTGCTGTCCAAGTGCTTGATGATATTGAGAAGTGTTTGGCAGAGAAGCAGCAGTCTGTGTAACATCTGGATCTTTAGTTATGACTG	methylmalonyl-Coenzyme A mutase
Mog	NM_010814.2	B230317G11Rik,MGD-MRK-13032,MGI:2443229,Mog,RIKEN cDNA B230317G11 gene,myelin oligodendrocyte glycoprotein	AAAACTTCGTGCAGAAGTAGAGAATCTCCATCGGACTTTTGATCCTCACTTCCTGAGGGTGCCCTGCTGGAAGATAACACTGTTTGTTATTGTGCCTGTT	myelin oligodendrocyte glycoprotein
Ms4a1	NM_007641.5	AA960661,CD20 antigen,Cd20,Ly-44,MGD-MRK-11986,MGD-MRK-1838,MGI:2147465,Ms4a1,expressed sequence AA960661,lymphocyte antigen 44,membrane-spanning 4-domains, subfamily A, member 1	GCAACCTGCTCCAAAAGTGAACCTCAAAAGGACATCTTCACTGGTGGGCCCCACACAAAGCTTCTTCATGAGGGAATCAAAGGCTTTGGGGGCTGTCCAA	membrane-spanning 4-domains, subfamily A, member 1
Ms4a2	NM_001276330.1	Fc epsilon high affinity receptor beta,Fc receptor, IgE, high affinity I, beta polypeptide,FcRB,Fce1b,Fcer1b,Fcrbeta,MGD-MRK-9725,MGD-MRK-9729,Ms4a2,membrane-spanning 4-domains, subfamily A, member 2	ACAGAAAATAGGAGCAGAGCAGATCTTGCTCTCCCAAATCCACAAGAATCCTCCAGTGCACCTGACATTGAACTCTTGGAAGCATCTCCTGCCAAAGCAG	membrane-spanning 4-domains, subfamily A, member 2
Ms4a4a	XM_003086124.1	EG666907,Ms4a4a,membrane-spanning 4-domains, subfamily A, member 4A,predicted gene, EG666907	AACCCAAAATCCTTGGGATTGTGCAGATTGTAATCGCCATCATGAACCTCAGCATAGGAATTATGATGATAATTGCCACTGTGTCGACCGGTGAAATACC	membrane-spanning 4-domains, subfamily A, member 4A
Msr1	NM_001113326.1	MGD-MRK-14331,MRS-A,MSR-A,Msr1,SR-AI,SR-AII,Scara1,Scvr,macrophage scavenger receptor 1,scavenger receptor	GATTTCGTCAGTCCAGGAACATGGGAATTCACTGGATGCAATCTCCAAGTCCTTGCAGAGTCTGAATATGACACTGCTTGATGTTCAACTCCATACAGAA	macrophage scavenger receptor 1
Mtmr4	NM_001357901.1	AA596759,EST AA596759,ESTM44,FYVE zinc finger phosphatase,FYVE-DSP2,MGI:1334430,Mtmr4,ZFYVE11,expressed sequence tag mouse EST 44,mKIAA0647,myotubularin related protein 4	ATGGACTATGAGGATGACTTTACGTGTTTAAAGGAGTCAGATGGCAGTGACACTGAAGACTTTGGCTCTGATCACAGTGAAGACTGCCTTTCAGAAGCAA	myotubularin related protein 4
Mtor	NM_020009.2	2610315D21Rik,AI327068,FK506 binding protein 12-rapamycin associated protein 1,FKBP-rapamycin-associated protein FRAP,Frap1,MGI:1332655,MGI:1919780,MGI:2140250,Mtor,RAFT1,RAPT1,RIKEN cDNA 2610315D21 gene,expressed sequence AI327068,flat,flat-top,mechanistic target of rapamycin (serine/threonine kinase),mechanistic target of rapamycin kinase	CATGGAGCCTATCCTGAAGGCTTTAATTTTGAAACTGAAAGATCCAGACCCTGACCCAAACCCGGGCGTGATCAATAACGTGTTGGCCACTATAGGAGAA	mechanistic target of rapamycin kinase
Mx1	NM_010846.1	AI893580,MGD-MRK-12725,MGD-MRK-12726,MGD-MRK-12728,MGI:2146518,MX dynamin-like GTPase 1,Mx,Mx-1,Mx1,expressed sequence AI893580,myxovirus (influenza) resistance 1 polypeptide	ACGGAATATTGGGAGACAGATCCCTCTGATTATCCAGTACTTCATCCTGAAAACATTTGGGGAGGAAATAGAGAAAATGATGCTTCAGCTTTTACAGGAC	MX dynamin-like GTPase 1
Myct1	NM_026793.2	1110020B04Rik,AI225941,AI642973,MGI:2143542,MGI:2143656,MT-MC1,Mtmc1,Myct1,RIKEN cDNA 1110020B04 gene,expressed sequence AI225941,expressed sequence AI642973,myc target 1	TTATAATGTCCTTCACCGTATCCGTGGCGATTGGGCTTGCAATCGGAGGATTTCTCTGGGCGCTGTTCGTTTTTCTGTCTCGAAGAAGAAGAGCCAGTGC	myc target 1
Myo5a	NM_010864.2	9630007J19Rik,AI413174,AI661011,Dbv,MGD-MRK-14365,MGD-MRK-2338,MGD-MRK-28030,MGD-MRK-33656,MGD-MRK-8805,MGI:1096356,MGI:1343057,MGI:2143030,MGI:2143108,MVa,Myo5,Myo5a,MyoVA,RIKEN cDNA 9630007J19 gene,d,dilute,expressed sequence AI413174,expressed sequence AI661011,flail,flailer,flr,myosin V,myosin VA,nmf244	TCCGCAGGAGGTACAAGATTAGACGAGCTGCCACGATTGTTATTCAGTCTTACTTGAGAGGCTACTTGACAAGAAATAGGTATCGCAAGATACTCCGTGA	myosin VA
Myorg	NM_001085515.2	AA408153,AI464131,AI604836,Gm762,MGI:2140126,MGI:2140342,MGI:2685608,Myorg,NET37,expressed sequence AA408153,expressed sequence AI464131,expressed sequence AI604836,gene model 762, (NCBI),myogenesis regulating glycosidase (putative)	TAATTTCGACGAGGGCAAGTTTCCCAACGCCAGTGACATGTTCCGCCGCCTGCGAGATGCCGGCTTCCGCGTCACACTTTGGGTGCATCCGTTTGTCAAC	myogenesis regulating glycosidase (putative)
Myrf	NM_001033481.1	Gm1804,Gm98,LOC225908,LOC386531,MGI:2686650,Myrf,gene model 1804, (NCBI),gene model 98, (NCBI),myelin regulatory factor,predicted gene 98	ACTTCACCTACCACATCCCTGTCAGCAGCAGCACACCACTGCACCTCAGCCTGACCCTGCAGATGAATTCCTCCACCCCTGTGTCCGTGGTACTGTGCAG	myelin regulatory factor
Nap1l2	NM_008671.1	Bpx,MGD-MRK-32160,MGD-MRK-35112,Nap1l2,brain protein, X-linked,nucleosome assembly protein 1-like 2	AGGGGAACTGCCATTGAGTACGCCACTGGCTGCGACATAGATTGGAACGAAGGGAAGAATGTCACTTTGAGAACCATCAAGAAGAAGCAGAGACATCGCG	nucleosome assembly protein 1-like 2
Ncam1	NM_001113204.1	CD56,E-NCAM,MGD-MRK-12786,NCAM,NCAM-1,NCAM-120,NCAM-140,NCAM-180,Ncam1,neural cell adhesion molecule 1	ATGCTGTGATTGTCTGTGATGTGGTCAGCTCCCTGCCTCCAACCATCATCTGGAAACACAAAGGCCGAGATGTCATTCTGAAAAAAGACGTCCGGTTCAT	neural cell adhesion molecule 1
Ncam2	NM_010954.4	MGD-MRK-12787,MGD-MRK-12788,MGI:1095738,Ncam-2,Ncam2,Ocam,R4B12 antigen,RNCAM,neural cell adhesion molecule 2,olfactory axon cell adhesion molecule	TGGAAAATAGTACGCTCCCATGGAGTTCAAACGATGGTTGTTTTGAGCAGTCTGGAACCAAATACGACTTACGAAATTAGGGTTGCAGCAGTGAATGGCA	neural cell adhesion molecule 2
Ncf1	NM_001286037.1	MGD-MRK-12789,MGD-MRK-12792,NADPH oxidase subunit (47kDa),NOXO2,Ncf-1,Ncf1,meutrophil cytosolic factor 1,neutrophil cytosolic factor 1,p47<phox>,p47phox	ACCATCCGCAACGCACAGAGCATCCACCAGCGTTCTCGGAAGCGCCTTAGCCAGGACACCTATCGCCGCAACAGCGTCCGATTCCTGCAGCAGCGCAGAC	neutrophil cytosolic factor 1
Nckap1	NM_016965.2	C79304,H19,Hem-2,Hem2,MGI:2139487,NCK-associated protein 1,Nap1,Nckap1,expressed sequence C79304,mh19	GAACCTTTGGAAGCTAGCTCTTCAGAGTAGCTCTTGCCTCTCTCTCTTTCGGGATGAAGTTTTCCACATTCACAAAGCTGCAGAAGACTTATTTGTAAAC	NCK-associated protein 1
Ncr1	NM_010746.3	Ly94,MAR1 (mouse activating receptor 1),NKp46,Ncr1,lymphocyte antigen 94,natural cytotoxicity triggering receptor 1	ACACCCAACCTCTGGGTTTATCCACAGCCTGAGGTAACCTTGGGGGAGAATGTTACCTTCTTTTGCCAACTGAAGACTGCCACAAGCAAATTCTTTCTGC	natural cytotoxicity triggering receptor 1
Ndufa10	NM_024197.1	2900053E13Rik,NADH:ubiquinone oxidoreductase subunit A10,Ndufa10,RIKEN cDNA 2900053E13 gene	GCCTCGCGGCCGGAGCCCAGCGCGTGGGACGAATTCATACCAGTGTGCACTGCAAGCTGAGGTATGGGCTTTTGGCCGCCATTCTTGGTGATAAGACAAC	NADH:ubiquinone oxidoreductase subunit A10
Ndufb5	NM_025316.2	0610007D05Rik,AU015782,MGI:2139864,NADH:ubiquinone oxidoreductase subunit B5,Ndufb5,RIKEN cDNA 0610007D05 gene,expressed sequence AU015782	GGAAGTTTTCTCACGCGGAGCTTTCCGAAGACTGTCGCTCCTGTGCGGCACAGTGGGGACCATGGCAAGAGACTGTTTGTCGTCAAGCCTTCTTTATACT	NADH:ubiquinone oxidoreductase subunit B5
Nefh	NM_010904.3	MGD-MRK-12826,NEFH,NF-H,NF200,Nefh,Nfh,mKIAA0845,neurofilament, heavy polypeptide	TGGAAGGCGAAGAGTGTCGGATTGGCTTTGGTCCGAGTCCCTTCTCTCTTACTGAAGGACTCCCAAAAATTCCCTCCATATCCACGCACATAAAAGTCAA	neurofilament, heavy polypeptide
Nefl	NM_010910.1	AI847934,CMT2E,MGD-MRK-12831,MGI:2145696,NF-L,NF68,Nefl,Nfl,expressed sequence AI847934,neurofilament, light polypeptide	ATAACCAGCGGCTACTCTCAGAGCTCGCAGGTCTTCGGCCGTTCTGCTTACAGTGGCTTGCAGAGCAGCTCCTACTTGATGTCTGCTCGCTCTTTCCCAG	neurofilament, light polypeptide
Nes	NM_016701.3	AA166324,C78523,EST AA166324,ESTM46,Ifaprc2,MGD-MRK-18592,MGI:1334428,MGI:1345191,MGI:1929610,MGI:2140057,Marc2,Nes,RC2,antigen identified by monoclonal antibody RC2,expressed sequence C78523,expressed sequence tag mouse EST 46,intermediate filament-associated protein RC2,nestin	GCAGAGAATTGTGAAACCTCTAGAAAAAGTGAGCCAGGTCTCCCTCGAATCTCTCGAAAAAGAGAATGTGCAGTCACCAAGGTATCTGGAAGAAGATGAC	nestin
Nf1	NM_010897.2	AW494271,Dsk9,MGD-MRK-12821,MGD-MRK-12822,MGI:2144546,MGI:2450693,Martin Hrabe de Angelis dark skin 9,Mhdadsk9,Nf-1,Nf1,dark skin 9,expressed sequence AW494271,neurofibromatosis 1,neurofibromin,neurofibromin 1	CCCACCTATGGGCGCTGTCAGTGAACGCAAAGGGTCTATGATTTCTGTAATGTCTTCTGAAGGGAATATTGATTCACCTGTCAGCAGATTTATGGACCGG	neurofibromin 1
Ngf	NM_001112698.1	MGD-MRK-12840,Ngf,Ngfb,nerve growth factor,nerve growth factor, beta	CAAGGAGGTGACAGTGCTGGCCGAGGTGAACATTAACAACAGTGTATTCAGACAGTACTTTTTTGAGACCAAGTGCCGAGCCTCCAATCCTGTTGAGAGT	nerve growth factor
Ninj2	NM_016718.2	Ninj2,ninjurin 2	CTAGTCACCCTCATCATTGTCTCTCTGCTCCTGCAAGTGGTCATTAGCCTCCTTCTTGTGTTCATCGCCATCCTGAACCTGAATGAGGTAGAGAACCAGA	ninjurin 2
Nkg7	NM_024253.4	2500004F03Rik,MGI:1919560,Nkg7,RIKEN cDNA 2500004F03 gene,natural killer cell group 7 sequence	TTTCTCAAGTCCAGACATTCTTCTCCTGGTCCTTCTACCTAGGCTGGGTCTCCTTCATCCTCTTCCTCTTTGCAGGCTGCCTGAGCCTGGGTGCTCACTG	natural killer cell group 7 sequence
Nkiras1	NM_023526.3	2400004O09Rik,KBRAS1,NFKB inhibitor interacting Ras-like protein 1,Nkiras1,RIKEN cDNA 2400004O09 gene	GGCGTGGAGCTGCCAAAGCATTACTTCTCATTTGCTGATGGCTTTGTTCTTGTGTATAGTGTGAATAACCTTGAGTCCTTCCAAAGAGTGGAGCTTCTGA	NFKB inhibitor interacting Ras-like protein 1
Nlk	NM_008702.3	AI194375,MGI:2144078,Nlk,expressed sequence AI194375,nemo like kinase	TTTGATGACACCTTTGAGAAGAACCTCAGCTCTGTCCGACAGGTTAAAGAAATTATCCACCAGTTCATTCTGGAACAGCAGAAAGGAAACAGAGTGCCTC	nemo like kinase
Nlrp1b	NM_001162414.1	ENSMUSG00000070390,MGI:3641853,MGI:3712674,NLR family, pyrin domain containing 1B,Nalp1b,Nlrp1b,OTTMUSG00000006087,OTTMUSG00000006089,predicted gene, ENSMUSG00000070390,predicted gene, OTTMUSG00000006087,predicted gene, OTTMUSG00000006089	CACTGATCTACTATCGAGTCAATCAGGAAGAAGTCACCCTTCACCTCTACCTAGTCCCTAATGACTGCACCATACAGAAGGCCATAGATGATGAAGAAAT	NLR family, pyrin domain containing 1B
Nlrp3	NM_145827.3	Cias1,Mmig1,NALP3,NLR family, pyrin domain containing 3,Nlrp3,Pypaf1,cold autoinflammatory syndrome 1 homolog (human),cryopyrin	ACGTGTACATCACATTCCTCTATGGTATGCCAGGAGGACAGCCTTGAAGAAGAGTGGATGGGTTTGCTGGGATATCTCTCCCGCATCTCCATTTGTAAAA	NLR family, pyrin domain containing 3
Nmnat2	NM_175460.3	AI843915,D030041I09Rik,MGI:2138339,Nmnat2,PNAT1,RIKEN cDNA D030041I09 gene,expressed sequence AI843915,mKIAA0479,nicotinamide nucleotide adenylyltransferase 2	CGCCAACCTGGGCACAGTGATGCGGTATGAGGAGATCGAGCTGCGCATCTTGCTGCTGTGTGGTAGTGACCTGCTGGAGTCTTTCTGCATCCCAGGACTC	nicotinamide nucleotide adenylyltransferase 2
Nos1ap	NM_001109985.1	6330408P19Rik,Nos1ap,RIKEN cDNA 6330408P19 gene,nitric oxide synthase 1 (neuronal) adaptor protein	CTGGTGATGCAGGACCCTATCTACAGGATCTTCTATGTCTCTCATGACTCCCAAGACTTGAAAATCTTCAGCTATATTGCCAGAGATGGTGCCAGCAATA	nitric oxide synthase 1 (neuronal) adaptor protein
Nos2	NM_010927.3	MGD-MRK-12910,MGD-MRK-12913,NOS-II,Nos-2,Nos2,Nos2a,iNOS,nitric oxide synthase 2, inducible,nitric oxide synthase-2 (brain)	AGACTGGATTTGGCTGGTCCCTCCAGTGTCTGGGAGCATCACCCCTGTGTTCCACCAGGAGATGTTGAACTATGTCCTATCTCCATTCTACTACTACCAG	nitric oxide synthase 2, inducible
Nostrin	NM_181547.3	Daip2,Nostrin,mDaIP2,nitric oxide synthase trafficker	GATGAGTTGAATTTGGAAAAAGGAGACATCGTGACCGTCCATGAGAAGAAAGAAGAAGGATGGTGGTTCGGCTCTTTAAAAGGGAAGAGAGGCCATTTTC	nitric oxide synthase trafficker
Npas2	NM_008719.2	MGD-MRK-38276,MOP4,Npas2,bHLHe9,neuronal PAS domain protein 2	CATTAGATGGCTTCGTCATCGTCGTGACAACAGACGGCAGCATCATCTATGTGTCCGACAGTATCACACCTCTCCTTGGACATTTACCGGCGGATGTCAT	neuronal PAS domain protein 2
Nptn	NM_009145.2	AW554172,MGD-MRK-37114,MGI:2143330,Nptn,Sdfr1,expressed sequence AW554172,neuroplastin,stromal cell derived factor receptor 1	TTGTCACCAGTGAAGAGGTCATTATTCGAGAAAGCCTCCTTCCTGTCACCCTGCAGTGTAACCTCACTTCCAGCTCTCACACCCTTATGTACAGCTACTG	neuroplastin
Nrcam	NM_001146031.1	Bravo,C030017F07Rik,C130076O07Rik,MGD-MRK-28041,MGI:1924717,MGI:2442157,Nrcam,RIKEN cDNA C030017F07 gene,RIKEN cDNA C130076O07 gene,mKIAA0343,neuronal cell adhesion molecule	TGCCGTCTCCAATAACATTGTTGTCCGCCCATCTAGGTCACCCTTGTGGACCAAGGAAAGACTTGAACCTATAGTACTCCAGAATGGGCAGTCATTAGTA	neuronal cell adhesion molecule
Nrg1	NM_178591.2	6030402G23Rik,ARIA,D230005F13Rik,GGF,GGFII,HGL,HRG,HRGalpha,Hgl,MGD-MRK-10710,MGI:1345182,MGI:2444307,MGI:2444355,NDF,Nrg1,RIKEN cDNA 6030402G23 gene,RIKEN cDNA D230005F13 gene,SMDF,heregulin,neuregulin 1	GTATCTAAAAACGTCATCTCCAGTGAGCATATTGTGGAGAGAGAAGTGGAGACCTCCTTTTCCACCAGTCACTACACTTCCACAGCTCATCACTCCACGA	neuregulin 1	Sub-maximal transcript coverage due to non-overlapping transcripts
Nrxn1	NM_001346960.1	1700062G21Rik,9330127H16Rik,A230068P09Rik,MGI:1915292,MGI:2442437,MGI:2444963,Nrxn1,RIKEN cDNA 1700062G21 gene,RIKEN cDNA 9330127H16 gene,RIKEN cDNA A230068P09 gene,alpha-latrotoxin receptor (calcium-dependent),mKIAA0578,neurexin I,neurexin I alpha,neurexin I beta	GTGGATGAGAGTCGAAACTACATCAGTAACTCAGCACAGTCCAATGGGGCTGTGGTCAAGGAGAAGCAACCCAGCAGTGCTAAAAGCGCCAACAAAAACA	neurexin I
Nsf	NM_008740.2	AI316878,AU020090,AU067812,MGD-MRK-25994,MGI:2144115,MGI:2144400,MGI:2144446,N-ethylmaleimide sensitive factor,N-ethylmaleimide sensitive fusion protein,Nsf,SKD2,expressed sequence AI316878,expressed sequence AU020090,expressed sequence AU067812	AACATCGACTCCAACCCTTACGACACCGACAAGATGGCCGCCGAGTTCATCCAGCAGTTCAACAACCAGGCCTTCTCAGTGGGGCAGCAGCTTGTCTTTA	N-ethylmaleimide sensitive fusion protein
Nuak1	NM_001004363.2	AU014801,AW494241,B230104P22Rik,MGI:2143718,MGI:2143843,NUAK family, SNF1-like kinase, 1,Nuak1,RIKEN cDNA B230104P22 gene,expressed sequence AU014801,expressed sequence AW494241	CAGTACCTGAAGCGGCTGGCAGACAGTAGCTTCTCCCTTCTCACTGATATGGACGATGTGACTCAGGTGTATAAGAAAGCGCTGGAGATCTGCAGCAAGC	NUAK family, SNF1-like kinase, 1
Nwd1	NM_176940.5	A230063L24Rik,NACHT and WD repeat domain containing 1,Nwd1,RIKEN cDNA A230063L24 gene	GTTCCTGGTGGTTTCTGAAGACGATTCCCTTCTTGTGGCAGGCTTTGGAAGATTTGTGCGGATTTTCTTGGCTGACTCGCAAGGCTTCCACCGGTTCATG	NACHT and WD repeat domain containing 1
Olfm3	NM_153157.3	B230206G02Rik,MGI:2443850,Olfm3,RIKEN cDNA B230206G02 gene,olfactomedin 3,optimedin	TTCGTGAATACAAGTCCATTGCAGACTTTGTGAGTGGAGCTGAATCAAGGACATACAACCTCCCTTTCAAGTGGGCAGGAACTAACCATGTTGTCTACAA	olfactomedin 3
Olfml3	NM_133859.2	2810002E22Rik,AI115209,AW550633,HNOEL-iso,MGI:2139624,MGI:2140002,ONT3,Olfml3,RIKEN cDNA 2810002E22 gene,expressed sequence AI115209,expressed sequence AW550633,mONT3,olfactomedin-like 3	GCGTTTGTCATCTGTGGGACCCTGTACGTTGTCTATAACACCCGCCCTGCCAGTAGGGCTCGTATTCAGTGTTCCTTCGATGCCAGTGGTACTCTCGCCC	olfactomedin-like 3
Olfr110	NM_146328.2	GA_x6K02T2PSCP-1956307-1957260,MOR249-2,Olfr110,olfactory receptor 110	ACTCTTCACCATCTTCTTTCTGACCTACATATGCACTTTAGGAGGCAATGTTTTTATCATTGTGGTGACCATAGCTGATTCCCACCTACACACACCCATG	olfactory receptor 110	Olfr111 (NM_001005485)
Olig1	NM_016968.4	AI836478,AW494459,Bhlhb6,MGI:2146489,MGI:2146642,Olg-1,Olig1,bHLHe21,expressed sequence AI836478,expressed sequence AW494459,oligodendrocyte transcription factor 1	CCCCGAAACGCTGCGCCCCACCAAGTACCTGTCTCTAGCGCTCGACGAGCCACCGTGCGGCCAGTTCTCTCTCCCAGCTGGTGGCGCGGGTAGCCCTGGC	oligodendrocyte transcription factor 1
Olig2	NM_016967.2	AI604895,Bhlhb1,MGI:2146463,Olg-2,Olig2,RK17,bHLHe19,expressed sequence AI604895,oligodendrocyte transcription factor 2	TGGACTCGGACGCCAGCCTGGTGTCTAGTCGCCCATCGTCCCCAGAACCCGATGATCTTTTTCTGCCCGCCCGGAGCAAGGGGGGAAGCAGCAGCGGCTT	oligodendrocyte transcription factor 2
Opa1	NM_001199177.1	1200011N24Rik,AI225888,AI847218,MGI:2146390,MGI:2146496,MGI:3578172,OPA1, mitochondrial dynamin like GTPase,Opa1,RIKEN cDNA 1200011N24 gene,expressed sequence AI225888,expressed sequence AI847218,lilR3,lilr3,optic atrophy 1	CTACCAGAGGCATTTTATAGATTCTGAGCTGGAATGCAATGACGTGGTCCTGTTTTGGCGAATACAGCGCATGCTCGCTATCACTGCCAATACATTAAGG	OPA1, mitochondrial dynamin like GTPase
Opcml	NM_177906.4	2900075O15Rik,AI844366,B930023M13Rik,Gm181,LOC235104,MGC:99974,MGD-MRK-12968,MGI:1920295,MGI:2143136,MGI:2443164,MGI:2685027,Obcam,Opcml,RIKEN cDNA 2900075O15 gene,RIKEN cDNA B930023M13 gene,expressed sequence AI844366,gene model 181, (NCBI),opioid binding cell adhesion molecule,opioid binding protein/cell adhesion molecule-like	GCCTTGAATGACGTCGCTGCACCTGATGTTCGGAAAGTAAAAATCACTGTAAACTACCCTCCCTATATATCTAAAGCCAAGAACACTGGTGTTTCAGTGG	opioid binding protein/cell adhesion molecule-like
Orc3	NM_001159563.1	Orc3,Orc3l,origin of replication 3 homolog (S. cerevisiae),origin recognition complex, subunit 3,origin recognition complex, subunit 3-like (S. cerevisiae)	AAAGTTTACCTCACAGTTGATGGACTGCTGTGTAGACAGGCATTCCAAGGAGGTGACAAGTGGTAAGGCCCTGAAGAAGACAAATTATTCAATGGATTCC	origin recognition complex, subunit 3
Orc4	NM_001355296.1	Orc4,Orc4P,Orc4l,mMmORC4,origin recognition complex, subunit 4,origin recognition complex, subunit 4-like (S. cerevisiae)	GAGCTACTCAAAAGAACTGCTATCTATGGAGAAAGCAATTCTGTACTCATTGTTGGACCACGAGGATCAGGAAAGACCACATTATTAAATCATGCTTTGA	origin recognition complex, subunit 4
Orc5	NM_011959.2	AL033327,MGI:2141023,MmORC5,Orc5,Orc5l,expressed sequence AL033327,mouse origin recognition complex 5,origin recognition complex, subunit 5,origin recognition complex, subunit 5 homolog (S. cerevisiae),origin recognition complex, subunit 5-like (S. cerevisiae)	AGGTCTCTCGGCGTACACCCACATGGAACTTCCATATTACTCCAAGTTTATTCTTATTGCTGCATACCTTGCCTCTTATAACCCAGCGAGAACTGATAAG	origin recognition complex, subunit 5
P2rx7	NM_001038839.2	AI467586,MGI:2140909,P2X(7),P2X7 receptor,P2X7R,P2rx7,expressed sequence AI467586,purinergic receptor P2X, ligand-gated ion channel, 7	GGAGAATGTCACAGAGGGTGGGGTGACGAAGTTAGGACACAGCATCTTTGACACTGCAGACTACACCTTCCCTTTGCAGGGGAACTCATTCTTTGTCATG	purinergic receptor P2X, ligand-gated ion channel, 7
P2ry1	NM_008772.4	MGD-MRK-32088,P2Y1,P2Y1 receptor,P2ry1,purinergic receptor P2Y, G-protein coupled 1	AATTTGGCTCTGGCTGACTTTTTATACGTGCTCACCCTACCAGCCCTCATCTTCTACTACTTCAACAAGACTGACTGGATCTTCGGGGATGCTATGTGCA	purinergic receptor P2Y, G-protein coupled 1
P2ry12	NM_027571.3	2900079B22Rik,4921504D23Rik,MGI:1920308,P2Y12,P2ry12,RIKEN cDNA 2900079B22 gene,RIKEN cDNA 4921504D23 gene,purinergic receptor P2Y, G-protein coupled 12	GATCACCCAGGTTCTCTTCCCATTGCTGTACACCGTCCTGTTCTTTGCTGGGCTCATCACGAACAGCTTGGCAATGAGGATTTTCTTTCAGATCCGCAGT	purinergic receptor P2Y, G-protein coupled 12
P2ry13	NM_028808.3	2010001L06Rik,G protein-coupled receptor 86,Gpr86,P2Y13,P2ry13,RIKEN cDNA 2010001L06 gene,SP174,purinergic receptor P2Y, G-protein coupled 13	AAAAAGACGGCTTTCGCAAAAACAGTCTCCATTTCCGTCTGGTCCCTGATGTTCTTCATCTCCCTGCCAAACATGATCTTGAACAAGGAGGCAACGCCAT	purinergic receptor P2Y, G-protein coupled 13
P2ry14	NM_001008497.2	A330108O13Rik,G protein-coupled receptor 105,G protein-coupled receptor 106,Gpr105,MGI:2441794,P2Y14,P2ry14,RIKEN cDNA A330108O13 gene,purinergic receptor P2Y, G-protein coupled, 14	CTTCATCACGGGGCTCCTCCTCAATGGGATATCAGGATGGATATTCTTTTATGTGCCCAGCTCCAAGAGTTTTATCATCTATCTCAAGAACATAGTGGTG	purinergic receptor P2Y, G-protein coupled, 14
P2ry6	NM_183168.2	2010204J23Rik,MGI:1913795,P2Y6,P2ry6,RIKEN cDNA 2010204J23 gene,pyrimidinergic receptor P2Y, G-protein coupled, 6	ACTCGCTACCTGCCCTATGGTATGGCCCTCACGGTCATCGGCTTCTTGCTGCCCTTCATAGCCTTACTGGCTTGTTATTGTCGCATGGCCCGCCGCCTGT	pyrimidinergic receptor P2Y, G-protein coupled, 6
Pak1	NM_011035.2	AW045634,MGI:1203486,MGI:2142185,PAK-1,Pak1,Paka,activated protein kinase alpha,expressed sequence AW045634,p21 (RAC1) activated kinase 1	CCTCAATGAAAACCCTTTGAGAGCCTTGTACCTCATTGCTACCAATGGGACGCCAGAGCTTCAGAACCCAGAGAAGTTGTCAGCTATTTTCCGGGACTTC	p21 (RAC1) activated kinase 1
Panx1	NM_019482.2	AI847747,MGI:2143143,Panx1,expressed sequence AI847747,pannexin 1	CTTCATCCCATTCCGGCAGAAAACGGACATTCTCAAAGTGTATGAAATCCTGCCCACCTTCGATGTTCTACATTTCAAGTCTGAAGGCTACAATGACTTG	pannexin 1
Parp2	NM_009632.2	ADP-ribosyltransferase (NAD+, poly(ADP-ribose) polymerase)-like 2,ADP-ribosyltransferase (NAD+; poly (ADP-ribose) polymerase) 2,Adprt2,Adprtl2,Aspartl2,C78626,EST C78626,MGI:1353643,PARP-2,Parp2,poly (ADP-ribose) polymerase family, member 2	ATGTCCTCCAAGAGTGCCAATTACTGCTTTGCCTCTCGCCTAAAGAATACAGGATTGCTTCTTCTGTCAGAGGTAGCTCTAGGTCAGTGTAATGAACTAC	poly (ADP-ribose) polymerase family, member 2
Pcca	NM_144844.2	C79630,MGD-MRK-13172,MGI:2145863,Pcca,expressed sequence C79630,propionyl-Coenzyme A carboxylase, alpha polypeptide	GCTTCAAAGGGCACACGTTAACACTGAGTGAGAGAAACCAGTTATTGGCCATTGCATCATCTGTATTTGTGGCATCCCAGCTACGAGCTCAGCGCTTCCA	propionyl-Coenzyme A carboxylase, alpha polypeptide
Pccb	NM_025835.2	1300012P06Rik,AI314687,MGI:2143011,MGI:2143446,Pccb,R74805,RIKEN cDNA 1300012P06 gene,expressed sequence AI314687,expressed sequence R74805,propionyl Coenzyme A carboxylase, beta polypeptide	GGTCACTGGACGGGGCCGAATCAATGGACGATTGGTTTATGTCTTCAGTCAGGATTTTACAGTTTTTGGAGGCAGTCTGTCAGGAGCACATGCTCAAAAG	propionyl Coenzyme A carboxylase, beta polypeptide
Pde1a	NM_001159582.1	AI987702,AW125737,MGI:2139118,MGI:2139319,Pde1a,expressed sequence AI987702,expressed sequence AW125737,phosphodiesterase 1A, calmodulin-dependent	GGTCGGACGTTGCTATTCTGTACAACGACCGCTCAGTGCTTGAGAATCACCACGTCAGCGCAGCCTACAGACTTATGCAAGAGGAGGAAATGAATATTTT	phosphodiesterase 1A, calmodulin-dependent
Pdgfra	NM_011058.2	AI115593,CD140a,MGD-MRK-13215,MGD-MRK-13216,MGI:2140805,Pdgfr-2,Pdgfra,expressed sequence AI115593,platelet derived growth factor receptor, alpha polypeptide	TCTCCTGCCAGCTCTTATTACCCTCTATCCTCCCAAACGAGAATGAGAAGATTGTGCAGCTGAATTCGTCCTTTTCTCTGAGATGCGTTGGGGAGAGTGA	platelet derived growth factor receptor, alpha polypeptide
Pdha1	NM_008810.3	MGD-MRK-13218,MGD-MRK-13219,Pdha-1,Pdha1,pyruvate dehydrogenase E1 alpha 1,pyruvate dehydrogenase E1alpha subunit	TAAACCCTACGGACCACCTCATCACTGCCTATCGAGCACATGGCTTCACCTTCACTCGGGGCCTGCCTGTGCGAGCAATTCTTGCAGAGCTAACAGGACG	pyruvate dehydrogenase E1 alpha 1
Pdhb	NM_024221.3	2610103L06Rik,AL024199,C81408,MGI:2145717,MGI:2145868,Pdhb,RIKEN cDNA 2610103L06 gene,expressed sequence AL024199,expressed sequence C81408,pyruvate dehydrogenase (lipoamide) beta	ATGTGAGGTAATAAATCTGCGCACCATCAGACCAATGGACATCGAAGCCATAGAAGCCAGTGTGATGAAGACAAATCATCTCGTGACTGTGGAAGGAGGC	pyruvate dehydrogenase (lipoamide) beta
Pdpk1	NM_001080773.2	3-phosphoinositide dependent protein kinase 1,Pdk1,Pdpk1,Pkb kinase	GGCCAACTCATTTGTAGGAACAGCACAGTATGTTTCTCCAGAGCTGCTCACAGAGAAGTCGGCGTGTAAAAGTTCAGACCTTTGGGCCCTTGGATGTATA	3-phosphoinositide dependent protein kinase 1
Pecam1	NM_008816.2	C85791,CD31 antigen,Cd31,MGD-MRK-13226,MGD-MRK-1848,MGI:2144682,PECAM-1,Pecam1,expressed sequence C85791,platelet/endothelial cell adhesion molecule 1	ACACCTGCAAAGTGGAATCAAACCGTATCTCCAAAGCCAGTAGCATCATGGTCAACATAACAGAGCTGTTTCCCAAGCCGAAGTTAGAGTTCTCCTCCAG	platelet/endothelial cell adhesion molecule 1
Pgam1	NM_023418.2	2310050F24Rik,MGD-MRK-13253,MGD-MRK-13254,MGI:1915256,Pgam-1,Pgam1,RIKEN cDNA 2310050F24 gene,phosphoglycerate mutase 1	GTCTCAACAAAGCAGAAACTGCTGCTAAGCATGGTGAGGCCCAGGTAAAGATCTGGAGACGATCTTATGATGTCCCACCGCCTCCCATGGAGCCTGATCA	phosphoglycerate mutase 1
Pgk1	NM_008828.2	MGD-MRK-13258,MGD-MRK-13266,Pgk-1,Pgk1,phosphoglycerate kinase 1	GGAAGAAGGGAAGGGAAAAGATGCTTCTGGAAACAAGGTTAAAGCTGAGCCGGCCAAAATTGATGCTTTCCGAGCCTCACTGTCCAAACTAGGAGATGTC	phosphoglycerate kinase 1
Phyh	NM_010726.2	AI256161,AI265699,Lnap1,MGI:2138869,MGI:2138872,Phyh,expressed sequence AI256161,expressed sequence AI265699,lupus nephritis-associated peptide 1,phytanoyl-CoA hydroxylase	ATGAGAGATGTGGCCCTTGCAAAACAGGATTATATGCCAAGTGATAGGATGGTTTCAAAGATCCAGGATTTCCAAGAAGATGAGGAGCTCTTCAGATACT	phytanoyl-CoA hydroxylase
Pias1	NM_019663.3	2900068C24Rik,DEAD/H (Asp-Glu-Ala-Asp/His) box binding protein 1,Ddxbp1,GBP,MGI:1920216,Pias1,RIKEN cDNA 2900068C24 gene,protein inhibitor of activated STAT 1	CCTACAATGGAGTTGATGGTTGCTTGAGCTCCACATTGGAGCATCAGGTAGCGTCCCACAACCAGTCCTCAAATAAAAACAAGAAAGTCGAGGTCATTGA	protein inhibitor of activated STAT 1
Pik3cb	NM_029094.3	1110001J02Rik,AI447572,MGI:2143049,Pik3cb,RIKEN cDNA 1110001J02 gene,expressed sequence AI447572,p110beta,phosphatidylinositol-4,5-bisphosphate 3-kinase catalytic subunit beta	GTCTCAGCTGTGTGAGAACGAAATGGACCTTATTTGGACTCTACGGCAAGACTGCCGAGAAAATTTCCCTCAGTCACTGCCAAAACTACTCTTGTCAATC	phosphatidylinositol-4,5-bisphosphate 3-kinase catalytic subunit beta
Pik3r1	NM_001024955.2	AA414921,MGD-MRK-13305,MGI:2145159,PI3K,Pik3r1,expressed sequence AA414921,p50alpha,p55alpha,p85alpha,phosphoinositide-3-kinase regulatory subunit 1	AGCTGAGTACCGAGAGATCGACAAACGCATGAACAGTATTAAGCCGGACCTCATCCAGTTGAGAAAGACAAGAGACCAATACTTGATGTGGCTGACGCAG	phosphoinositide-3-kinase regulatory subunit 1
Pkd2	NM_008861.3	C030034P18Rik,MGI:1924630,PC2,Pkd2,RIKEN cDNA C030034P18 gene,TRPP2,polycystin 2, transient receptor potential cation channel,polycystin-2	AAGTACCTGAAAAGTGTGTTACGGGAGCTGGTCACTTACCTCTTTTTCCTCGTAGTCTTGTGCATCTTGACCTACGGCATGATGAGCTCCAATGTGTACT	polycystin 2, transient receptor potential cation channel
Plaa	NM_172695.2	AI536418,AU018445,AW208417,D4Ertd618e,DNA segment, Chr 4, ERATO Doi 618, expressed,MGD-MRK-28104,MGI:1277105,MGI:2140330,MGI:2140438,MGI:2140559,Plaa,Ufd3,expressed sequence AI536418,expressed sequence AU018445,expressed sequence AW208417,phospholipase A2, activating protein	TCCAGCTCAGTCTATATGGTGTTGCTGCGTACTGGAAAATGGTGACATTGTGGTTGGTGCGAGTGATGGTATTATTAGGGTGTTTACAGAGTCAGAGGAG	phospholipase A2, activating protein
Plcb4	NM_013829.2	A930039J07Rik,AI854601,C230058B11Rik,MGD-MRK-35936,MGI:1925078,MGI:2139106,MGI:2443533,Plcb4,RIKEN cDNA A930039J07 gene,RIKEN cDNA C230058B11 gene,expressed sequence AI854601,phospholipase C, beta 4	TCTTCAAAGTAGATGAATTCGGCTTCTTCCTGACGTGGAAGAGTGAAGGCAAGGAAGGACAAGTGCTAGAATGTTCCCTCATCAACAGTATTCGCCAAGC	phospholipase C, beta 4
Plekhb1	NM_001163184.1	AI315628,MGI:2141901,PH domain containing protein in retina 1,PHR1,Phret1,Plekhb1,evt-1,expressed sequence AI315628,pleckstrin homology domain containing, family B (evectins) member 1	AAGCCACATATGTCCGCAGCTACTATGGGCCACCTTATGCAGGTCCTGGTGTGACACACGTGATAGTTCGAGAGGACCCCTGCTACAGCTCAGGCGCCCC	pleckstrin homology domain containing, family B (evectins) member 1
Pllp	NM_026385.3	0610010I06Rik,AV001002,MGI:2142726,Pllp,RIKEN cDNA 0610010I06 gene,Tm4sf11,expressed sequence AV001002,plasma membrane proteolipid,plasmolipin,transmembrane 4 superfamily member 11	GCACATGAAGTTGTACATGGTGCCCTGGCCGTTGGTGTTACTGATCTTTTTTGTCGCTGCCACGGTTCTCTACATTACTGCCTTTATCGCCTGTGCAGCG	plasma membrane proteolipid
Plp1	NM_011123.3	DM20,MGD-MRK-11530,MGD-MRK-12562,MGD-MRK-13363,MGD-MRK-14219,Plp,Plp1,jimpy,jp,msd,myelin synthesis deficiency,proteolipid protein (myelin),proteolipid protein (myelin) 1,rsh,rump shaker	CCCCTTTGCTTCCCTGGTGGCCACTGGATTGTGTTTCTTTGGAGTGGCACTGTTCTGTGGATGTGGACATGAAGCTCTCACTGGTACAGAAAAGCTAATT	proteolipid protein (myelin) 1
Plxdc2	NM_026162.5	1200007L24Rik,5430431D22Rik,AI646728,AU022916,AV231634,MGI:1921756,MGI:2139026,MGI:2139203,MGI:2139259,Plxdc2,RIKEN cDNA 1200007L24 gene,RIKEN cDNA 5430431D22 gene,Tem7r,expressed sequence AI646728,expressed sequence AU022916,expressed sequence AV231634,plexin domain containing 2	CAAAGAAATCCCTGTCTTGGTCACACAGATAAGTTCTACCAACCATCCAGTGAAAGTCGGGTTGTCTGATGCATTTGTCGTGGTCCACAGGATCCAGCAA	plexin domain containing 2
Plxnb3	NM_019587.2	AI451018,MGI:2147891,MGI:2154211,Plxn6,Plxnb3,expressed sequence AI451018,plexin 6,plexin B3	ATGGGCAGTATCTCCAGACAGGAGGCAACATCAGTGTCTTTGTGGGTGACCAACCTTGCCCTATCCAGGAGCCTGTGTGTCCTGAAGCCATCATATGCCA	plexin B3
Pmepa1	NM_022995.3	2210418I02Rik,AW455466,MGI:1917408,MGI:2139348,N4wbp4,PMEPA1,Pmepa1,RIKEN cDNA 2210418I02 gene,STAG1,Tmepai,expressed sequence AW455466,prostate transmembrane protein, androgen induced 1,transmembrane, prostate androgen induced RNA	ACCGCCGCCGCCGCCGCCGGGCAGCCCAATGTCTCCTGCGCGTGCAACTGCCAGCGCTCTTTGTTCCCCAGCATGGAGATCACGGAGCTGGAGTTCGTGC	prostate transmembrane protein, androgen induced 1
Pmp22	NM_008885.2	Gas-3,MGD-MRK-13371,MGD-MRK-15215,MGD-MRK-9988,MGI:5426059,Pmp22,TRE002,Tr,growth arrest specific 3,peripheral myelin protein 22,trembler,tremor mutant 002	TCCTGTCTGTCATCTTCAGCGTCCTGGCTCTGTTCCTGTTCTTCTGCCAGCTCTTCACTCTCACCAAAGGCGGCCGGTTTTACATCACTGGATTCTTCCA	peripheral myelin protein 22
Pnoc	NM_001205075.1	MGD-MRK-32349,N/OFQ,N23K,Npnc1,OFQ/N,Pnoc,neuropeptide nociceptin 1,prepronociceptin,proorphanin	CAGCCTCCCGATTCCCACTGCTGCACCATGAAAATCCTCTTTTGTGACGTTCTGCTGCTCAGCCTGCTCTCCAGCGTGTTCAGCAGCTGTCCCAGGGACT	prepronociceptin
Por	NM_008898.1	4933424M13Rik,CPR,CYPOR,MGD-MRK-13585,MGI:1921707,NADH cytochrome P450 oxydoreductase,P450 (cytochrome) oxidoreductase,Por,RIKEN cDNA 4933424M13 gene	GCAGTGGCTGAAGAAGTGTCTCTATTCAGCACAACGGACATTGTTCTGTTTTCTCTCATCGTGGGGGTCCTGACCTACTGGTTCATCTTTAAAAAGAAGA	P450 (cytochrome) oxidoreductase
Ppm1a	NM_008910.3	2310003C21Rik,2900017D14Rik,AI427932,AU017636,MGD-MRK-16669,MGI:1916736,MGI:1920167,MGI:2144816,MGI:2144943,MMPa-2,MPPa-1,Mpp alpha,Ppm1a,RIKEN cDNA 2310003C21 gene,RIKEN cDNA 2900017D14 gene,expressed sequence AI427932,expressed sequence AU017636,protein phosphatase 1A, magnesium dependent, alpha isoform	ATTCTTTGCTGTATATGATGGGCATGCTGGTTCTCAGGTTGCCAAATACTGCTGTGAGCACTTGTTAGATCACATCACCAATAACCAGGATTTCAGAGGA	protein phosphatase 1A, magnesium dependent, alpha isoform
Ppm1l	NM_178726.3	5930404J21Rik,AI481720,AW045850,MGI:2139948,PP2C-epsilon,Pp2ce,Ppm1l,RIKEN cDNA 5930404J21 gene,expressed sequence AI481720,expressed sequence AW045850,protein phosphatase 1 (formerly 2C)-like	AATCCTAGCCATGTCTCGATCCCTGGGAGACTATCCACTGAAAAATCTCAACGTGGTCATCCCAGACCCAGACATCTTGACCTTTGACCTGGACAAGCTG	protein phosphatase 1 (formerly 2C)-like
Ppp2ca	NM_019411.4	MGI:2144711,PP2A,Ppp2ca,R75353,expressed sequence R75353,protein phosphatase 2 (formerly 2A), catalytic subunit, alpha isoform	TGCCATGACCGGAACGTAGTAACAATTTTCAGTGCTCCAAACTATTGCTATCGTTGTGGTAACCAAGCTGCAATCATGGAACTTGACGACACTCTTAAGT	protein phosphatase 2 (formerly 2A), catalytic subunit, alpha isoform
Ppp2r2b	NM_028392.3	2900026H06Rik,6330404L05Rik,E130009M08Rik,MGI:1917986,MGI:2442228,PP2A-PR55B,PR55-BETA,Ppp2r2b,RIKEN cDNA 2900026H06 gene,RIKEN cDNA 6330404L05 gene,RIKEN cDNA E130009M08 gene,SCA12,protein phosphatase 2, regulatory subunit B, beta	ATAAGATGGCTCCCTCAACAAAACGCAGCTTACTTTCTTCTGTCTACCAACGATAAAACTGTGAAGCTGTGGAAAGTCAGTGAGCGGGATAAGAGGCCAG	protein phosphatase 2, regulatory subunit B, beta
Ppp3cb	NM_008914.1	1110063J16Rik,Calnb,CnAbeta,Cnab,MGD-MRK-1737,MGD-MRK-35624,MGI:1913465,PP2BA beta,Ppp3cb,RIKEN cDNA 1110063J16 gene,calcineurin, beta subunit,protein phosphatase 3, catalytic subunit, beta isoform	GGGCGGGTGGATGAAGAAATTGCACTAAGAATTATCAATGAGGGTGCTGCCATACTTCGGCGGGAGAAAACCATGATAGAAGTAGAAGCTCCAATTACAG	protein phosphatase 3, catalytic subunit, beta isoform
Ppp3r1	NM_024459.2	CaNB1,Cnb1,MGD-MRK-35633,PP2B beta 1,Ppp3r1,protein phosphatase 3, regulatory subunit B, alpha isoform (calcineurin B, type I)	TTGGACAATTCTGGTTCTTTGAGCGTGGAAGAGTTCATGTCTCTGCCTGAGTTACAGCAGAACCCTTTAGTACAGCGGGTAATAGATATATTCGACACAG	protein phosphatase 3, regulatory subunit B, alpha isoform (calcineurin B, type I)
Ppt1	NM_008917.3	9530043G02Rik,AA960502,C77813,CLN1,D4Ertd184e,DNA segment, Chr 4, ERATO Doi 184, expressed,MGI:1196214,MGI:1925934,MGI:2140181,MGI:2140662,Ppt1,RIKEN cDNA 9530043G02 gene,expressed sequence AA960502,expressed sequence C77813,palmitoyl-protein thioesterase 1	GGACCGCCTGGGGCTAAAGAAAATGGACAAAGCAGGAAAGCTAGTGTTTCTGGCTAAGGAAGGGGACCATCTTCAAATATCTAAAGAATGGTTTACTGCC	palmitoyl-protein thioesterase 1
Prf1	NM_011073.2	MGD-MRK-13251,MGD-MRK-13605,Pfn,Pfp,Prf-1,Prf1,perforin,perforin 1,perforin 1 (pore forming protein),pore forming protein	ACAGCTACTGATGCCTACCTAAAGGTCTTCTTTGGTGGCCAGGAGTTCAGGACCGGTGTCGTGTGGAACAATAACAATCCCCGGTGGACTGACAAGATGG	perforin 1 (pore forming protein)
Prkab1	NM_031869.2	1300015D22Rik,AU021155,MGI:1923533,MGI:2141055,Prkab1,RIKEN cDNA 1300015D22 gene,expressed sequence AU021155,protein kinase, AMP-activated, beta 1 non-catalytic subunit	CTTTGTAGCCATCCTGGACCTGCCTGAAGGAGAGCATCAGTACAAGTTCTTCGTGGATGGACAGTGGACCCATGATCCTTCTGAGCCAATAGTAACCAGC	protein kinase, AMP-activated, beta 1 non-catalytic subunit
Prkab2	NM_182997.2	5730553K21Rik,AW049591,BB124140,MGI:1922036,MGI:2139959,MGI:2140024,Prkab2,RIKEN cDNA 5730553K21 gene,expressed sequence AW049591,expressed sequence BB124140,protein kinase, AMP-activated, beta 2 non-catalytic subunit	GAGTCATAATGACTTCGTTGCCATCCTGGATCTTCCAGAGGGAGAGCATCAGTACAAGTTCTTTGTGGACGGACAGTGGGTTCATGATCCGTCAGAGCCT	protein kinase, AMP-activated, beta 2 non-catalytic subunit
Prkacb	NM_001164198.1	MGD-MRK-13325,Pkacb,Prkacb,cAMP-dependent protein kinase C beta,protein kinase, cAMP dependent, catalytic, beta	CTCAAGCCGGAAAACCTCTTAATTGACCACCAGGGTTACATCCAGGTCACAGATTTCGGGTTCGCCAAAAGAGTCAAGGGCAGGACATGGACATTGTGTG	protein kinase, cAMP dependent, catalytic, beta
Prkag1	NM_016781.2	AA571379,BB036179,MGD-MRK-37454,MGI:2145917,MGI:2146255,Prkaac,Prkag1,expressed sequence AA571379,expressed sequence BB036179,protein kinase, AMP-activated, gamma,protein kinase, AMP-activated, gamma 1 non-catalytic subunit	GCTGCTATGACCTAATTCCCACAAGTTCCAAGTTGGTGGTATTTGACACTTCGCTACAGGTAAAGAAAGCCTTTTTTGCCCTGGTGACCAATGGTGTTCG	protein kinase, AMP-activated, gamma 1 non-catalytic subunit
Prkar1a	NM_001313973.2	1300018C22Rik,MGD-MRK-15266,MGD-MRK-15269,MGD-MRK-29031,MGI:1914726,Prkar1a,RIKEN cDNA 1300018C22 gene,RIalpha,Tse-1,Tse1,protein kinase, cAMP dependent regulatory, type I, alpha,tissue specific extinction 1, of TAT	CGGTCAGAAAACGAAGAATTTGTTGAAGTGGGACGACTGGGGCCTTCTGATTATTTTGGTGAAATTGCCCTGCTGATGAATCGTCCTCGGGCTGCCACTG	protein kinase, cAMP dependent regulatory, type I, alpha
Prkcd	NM_011103.2	AI385711,D14Ertd420e,DNA segment, Chr 14, ERATO Doi 420, expressed,MGD-MRK-13330,MGI:1196301,MGI:2145627,PKC[d],PKCdelta,Pkcd,Prkcd,expressed sequence AI385711,protein kinase C, delta	AGGACCACCTGTTCTTCGTGATGGAGTTTCTCAATGGGGGTGACCTGATGTTCCACATTCAGGACAAAGGCCGCTTCGAACTCTACCGGGCTACGTTTTA	protein kinase C, delta
Prkce	NM_011104.2	5830406C15Rik,MGD-MRK-13331,MGI:1914847,MGI:2147156,PKC[e],PKCepsilon,Pkce,Prkce,R75156,RIKEN cDNA 5830406C15 gene,expressed sequence R75156,protein kinase C, epsilon	CCCGAAAATTTGATGAGCCTCGTTCTCGGTTCTATGCCGCAGAGGTCACATCAGCCCTCATGTTTCTCCACCAGCACGGAGTGATCTACAGGGATTTGAA	protein kinase C, epsilon
Prkci	NM_008857.3	2310021H13Rik,AI427505,MGD-MRK-16019,MGD-MRK-26062,MGI:104625,MGI:1919155,MGI:2139701,PKClambda,Pkci,Pkcl,Prkci,Prkcl,RIKEN cDNA 2310021H13 gene,aPKClambda,expressed sequence AI427505,protein kinase C, iota,protein kinase C, lambda	GGAAAAGCAGATCCGCATCCCGCGTTCTCTGTCTGTAAAAGCAGCAAGTGTACTGAAGAGTTTTCTCAACAAGGACCCAAAGGAACGATTGGGTTGTCAC	protein kinase C, iota
Prkcq	NM_008859.2	A130035A12Rik,AW494342,MGD-MRK-13333,MGI:2139356,MGI:2442369,PKC theta,PKC-0,PKC-theta,PKCtheta,Pkcq,Prkcq,RIKEN cDNA A130035A12 gene,expressed sequence AW494342,protein kinase C, theta	CTGAAGATCGATGACTTCATCCTGCACAAGATGTTGGGAAAAGGAAGTTTTGGCAAGGTCTTCCTGGCAGAGTTCAAGAGAACCAATCAGTTTTTCGCAA	protein kinase C, theta
Prkcz	NM_001355178.1	AI098070,C80388,MGD-MRK-13334,MGI:2140186,MGI:2140684,MGI:2140714,Pkcz,Prkcz,R74924,aPKCzeta,expressed sequence AI098070,expressed sequence C80388,expressed sequence R74924,protein kinase C, zeta,zetaPKC	AAAGGATTTTTAAATAAGGATCCCAAAGAGAGGCTTGGCTGCCGGCCACAGACTGGGTTTTCCGACATCAAGTCTCATGCTTTCTTCCGCAGCATAGACT	protein kinase C, zeta
Prkdc	NM_011159.2	AI326420,AU019811,DNA-PK,DNA-PKcs,DNAPDcs,DOXNPH,MGD-MRK-14312,MGD-MRK-28071,MGI:2146417,MGI:2146554,MGI:3574416,Prkdc,XRCC7,doxorubicin nephropathy,dxnph,expressed sequence AI326420,expressed sequence AU019811,protein kinase, DNA activated, catalytic polypeptide,scid,severe combined immunodeficiency,slip	GCGTTCAAGAATTCCTCAAATGGTCCATTAAGCAAACAACACCTCAGCAGCAAGAGAAGAGTCCAGTAAACAGCAAGTCACTTTTCAAGCGGCTCTACAG	protein kinase, DNA activated, catalytic polypeptide
Pros1	NM_011173.2	AW214361,MGI:2146630,Pros1,expressed sequence AW214361,protein S,protein S (alpha)	CCTTTTACAGTGGCTGCATGGAAGTGAACATCAATGGGGTGCAGTTGGACCTGGATGAAGCCATTTCTAAACATAAGGACATTAGAGCTCACTCGTGCCC	protein S (alpha)
Psen1	NM_008943.2	Ad3h,MGD-MRK-35912,MGI:107441,PS-1,PS1,Psen1,S182,alzheimer disease 3 homolog,presenilin 1,presenilin-1	TCGTATGCTGGTTGAAACAGCTCAGGAAAGAAATGAGACTCTCTTTCCAGCTCTTATCTATTCCTCAACAATGGTGTGGTTGGTGAATATGGCTGAAGGA	presenilin 1
Psma5	NM_011967.3	Psma5,proteasome subunit alpha 5	ACGGTGCAGCCTGGTCAGAATTTCCACATGTTCACAAAGGAAGAACTGGAGGAGGTGATCAAGGACATTTAAGAAGGAGCCGTCCTCGAACTTCTGTGGG	proteasome subunit alpha 5
Psmb8	NM_010724.2	Lmp-7,Lmp7,MGD-MRK-11822,MGD-MRK-11824,MGI:96798,Psmb8,large multifunctional protease 7,low molecular weight polypeptide 7,proteasome (prosome, macropain) subunit, beta type 8 (large multifunctional peptidase 7)	CCTGAGGTCCTTTGGTGGTGACCAGGAAAGGAATGTTCAAATTGAGATGGCCCACGGCACAACCACACTCGCCTTCAAGTTCCAGCATGGCGTCATCGTG	proteasome (prosome, macropain) subunit, beta type 8 (large multifunctional peptidase 7)
Psmc2	NM_011188.3	MGD-MRK-39554,Psmc2,proteasome (prosome, macropain) 26S subunit, ATPase 2	AACACTTCAGAGTGAACAGCCATTACAGGTGGCAAGATGTACGAAGATAATCAACGCTGATTCGGAGGACCCAAAATACATCATCAATGTGAAGCAGTTT	proteasome (prosome, macropain) 26S subunit, ATPase 2
Psmc6	NM_025959.3	2300001E01Rik,AI451058,MGI:2145653,Psmc6,RIKEN cDNA 2300001E01 gene,expressed sequence AI451058,proteasome (prosome, macropain) 26S subunit, ATPase, 6	CCAAGCAGTATGAAAAGTCTGAAAATGATTTGAAGGCACTACAAAGTGTTGGACAGATTGTAGGTGAAGTGCTAAAACAGTTAACAGAAGAAAAATTCAT	proteasome (prosome, macropain) 26S subunit, ATPase, 6
Psmd10	NM_001164177.1	AW554874,MGI:2148025,Psmd10,expressed sequence AW554874,gankyrin,proteasome (prosome, macropain) 26S subunit, non-ATPase, 10	TTCTTGCTGCAACTTGGAGTGCCAGTGAATGATAAAGATGACGCAGGTTGGTCTCCTCTTCATATTGCTGCCTCCGCTGGCCGGGATGAGATTGTAAAAG	proteasome (prosome, macropain) 26S subunit, non-ATPase, 10
Psmd14	NM_021526.2	2610312C03Rik,3200001M20Rik,AA986732,MGI:1915210,MGI:1919662,MGI:2138822,POH1,Pad1,Psmd14,RIKEN cDNA 2610312C03 gene,RIKEN cDNA 3200001M20 gene,expressed sequence AA986732,proteasome (prosome, macropain) 26S subunit, non-ATPase, 14	GAGTGATTGATGTGTTTGCTATGCCACAGTCAGGAACTGGTGTCAGTGTTGAAGCAGTTGATCCAGTGTTCCAAGCCAAAATGTTGGATATGCTGAAACA	proteasome (prosome, macropain) 26S subunit, non-ATPase, 14
Psmd6	NM_025550.2	2400006A19Rik,Psmd6,RIKEN cDNA 2400006A19 gene,proteasome (prosome, macropain) 26S subunit, non-ATPase, 6	TGAAATTCGAGATGCAATGATGGCAAAAGCAGAGTACCTCTGTCAGATAGGTGACAAGGAAGGAGCTTTGACAGCTTTTCGCAAGACATACGATAAGACT	proteasome (prosome, macropain) 26S subunit, non-ATPase, 6
Ptger4	NM_008965.1	EP4,MGD-MRK-25639,Ptger4,Ptgerep4,prostaglandin E receptor 4 (subtype EP4),prostaglandin E receptor EP4 subtype	GGTGGCCATCGTAGTATTGTGCAAGTCGCGCAAGGAGCAGAAAGAGACGACCTTTTACACTCTAGTATGTGGGCTGGCTGTCACTGACCTTCTGGGCACC	prostaglandin E receptor 4 (subtype EP4)
Ptgis	NM_008968.3	Cyp8a1,Pgi2,Pgis,Ptgis,prostaglandin I2 (prostacyclin) synthase	CACGGTCTGGCAAGCAGAGCAGCCTGTTTCACAGATGACCACACTCCCACAGAAGATTCTAGACAGCATGCCTGTGCTAGACAGTGTGCTCAATGAGACA	prostaglandin I2 (prostacyclin) synthase
Ptgs2	NM_011198.3	COX2,Cox-2,MGD-MRK-13665,PGHS-2,PHS-2,Pghs2,Ptgs2,Tis10,cyclooxygenase 2,cyclooxygenase-2,prostaglandin G/H synthase,prostaglandin-endoperoxide synthase 2	CCATCAGTTTTTCAAGACAGATCATAAGCGAGGACCTGGGTTCACCCGAGGACTGGGCCATGGAGTGGACTTAAATCACATTTATGGTGAAACTCTGGAC	prostaglandin-endoperoxide synthase 2
Pth2r	NM_139270.2	Pth2r,Pthr2,parathyroid hormone 2 receptor,parathyroid hormone receptor 2	CGAGCCTGGGATACAGACTGCTTTTGCCTTGGGCAGTTTTGGACATGGCCTGGCTGGAGACTTTCACCTACATTTGTGGATGGCTGATTCTCAGTAGCTG	parathyroid hormone 2 receptor
Ptk2	NM_007982.2	FAK,FRNK,Fadk,MGD-MRK-9708,PTK2 protein tyrosine kinase 2,Ptk2,focal adhesion kinase	TGTACAGATTTGACAAAGAGTGCTTCAAGTGTGCCCTTGGGTCAAGTTGGATCATTTCTGTGGAATTGGCAATCGGCCCAGAAGAAGGGATCAGTTACCT	PTK2 protein tyrosine kinase 2
Ptk2b	NM_001162365.1	CAKbeta,E430023O05Rik,MGD-MRK-29062,MGI:2444305,PTK2 protein tyrosine kinase 2 beta,PYK2,Ptk2b,RIKEN cDNA E430023O05 gene,Raftk,calcium-dependent tyrosine kinase,cellular adhesion kinase beta,proline-rich tyrosine kinase 2,related adhesion focal tyrosine kinase	CTTCCGCCGCTTCACAACCGCCAGTGATGTCTGGATGTTTGCTGTATGCATGTGGGAGATCCTCAGCTTTGGGAAGCAGCCTTTCTTCTGGCTCGAAAAT	PTK2 protein tyrosine kinase 2 beta
Ptpn1	NM_011201.3	MGD-MRK-13674,PTP-1B,PTP1B,Ptpn1,protein tyrosine phosphatase, non-receptor type 1	GAGAAAGGCTCGTTAAAATGTGCCCAGTATTGGCCACAGCAAGAAGAAAAGGAGATGGTCTTTGATGACACAGGTTTGAAGTTGACACTAATCTCTGAAG	protein tyrosine phosphatase, non-receptor type 1
Ptpn11	NM_011202.3	2700084A17Rik,AW536184,MGD-MRK-16288,MGI:1919896,MGI:2141206,PTP1D,PTP2C,Ptpn11,RIKEN cDNA 2700084A17 gene,SH-PTP2,SH2 domain-containing protein tyrosine phosphatase-2,SHP-2,Shp2,Syp,expressed sequence AW536184,protein tyrosine phosphatase, non-receptor type 11	CCTGATGAGTATGCGCTCAAAGAATACGGGGTCATGCGTGTTAGGAACGTCAAAGAAAGTGCCGCCCATGACTACACTTTACGAGAGCTCAAACTCTCTA	protein tyrosine phosphatase, non-receptor type 11
Ptprc	NM_011210.3	B220,CD45,CD45 antigen,Cd45,Ly-5,Lyt-4,MGD-MRK-11992,MGD-MRK-12076,MGD-MRK-13679,MGD-MRK-1864,MGI:3584395,Ptprc,T-lymphocyte antigen 4,T200,lymphocyte antigen 5,protein tyrosine phosphatase, receptor type, C	AGTGGATGTCTATGGTTATGTTGTCAAGCTAAGGCGACAGAGGTGTCTGATGGTGCAAGTGGAGGCACAGTATATCCTGATTCATCAGGCTTTAGTGGAA	protein tyrosine phosphatase, receptor type, C
Ptprm	NM_008984.2	MGD-MRK-19598,Ptprm,RPTPmu,protein tyrosine phosphatase, receptor type, M	ACGCACAATCTTAATGGGAGATCTGTGTCCTCGCCATCATCCTTTACCATGAAAACAAACACGCTGAGCACATCGGTGCCGAATTCCTATTACCCAGATG	protein tyrosine phosphatase, receptor type, M
Ptprz1	NM_001081306.1	AI850339,DSD-1-PG,MGD-MRK-13685,MGI:2141501,PTPbeta,PTPzeta,Ptprz,Ptprz1,Ptpz,RPTPz,Rptpbeta,expressed sequence AI850339,phosphacan,protein tyrosine phosphatase, receptor type Z, polypeptide 1	TTCCAGGCAGGTGTTTTCCTCATATACTGGAAAGGAAGAGATCCACGAAGTAGTGTGTAGTTCAGAACCAGAAAATGTGCAAGCTGACCCTGAGAATTAC	protein tyrosine phosphatase, receptor type Z, polypeptide 1
Ptx3	NM_008987.3	AI607804,MGD-MRK-26079,MGI:2139768,Ptx3,TSG-14,expressed sequence AI607804,pentraxin 3,pentraxin related gene	ACTGGCTGCCCGCAGGTTGTGAAACAGCAATTTTCTTCCCAATGCGTTCGAAGAAGATTTTTGGAAGCGTGCATCCTGTGAGACCAATGAAGCTTGAATC	pentraxin related gene
Rab1a	NM_008996.4	Gtbp,MGD-MRK-10329,MGD-MRK-13744,MGD-MRK-13745,MGD-MRK-15847,RAB1, member RAS oncogene family,RAB1A, member RAS oncogene family,Rab-1,Rab1,Rab1a,Ypt1,mKIAA3012,members RAS oncogene family,name unknown at this time 12/9/92,ras-related YPT1 protein,ypt-1 ras-related GTP binding protein	CCAGTGCTAAGAACGCAACGAATGTAGAACAGTCTTTCATGACGATGGCAGCTGAGATTAAAAAGCGAATGGGTCCTGGAGCTACAGCTGGTGGTGCCGA	RAB1A, member RAS oncogene family
Rab3a	NM_009001.6	MGD-MRK-13746,RAB3A, member RAS oncogene family,Rab3a	AAACCTCGTTCCTCTTCCGCTACGCAGATGACTCCTTCACTCCAGCCTTTGTCAGCACCGTTGGCATAGACTTCAAGGTCAAAACCATCTACCGCAACGA	RAB3A, member RAS oncogene family
Rab6b	NM_173781.4	AI844641,C330006L04Rik,D9Bwg0185e,DNA segment, Chr 9, Brigham & Women's Genetics 0185 expressed,MGD-MRK-35748,MGI:1924738,MGI:2143137,RAB6B, member RAS oncogene family,RIKEN cDNA C330006L04 gene,Rab6b,expressed sequence AI844641	AGAACAGCGGGCCAAAGAACTGAGCGTCATGTTCATCGAGACCAGCGCGAAGACTGGCTACAACGTGAAGCAGCTCTTCCGACGTGTGGCGTCAGCTCTG	RAB6B, member RAS oncogene family
Rad23b	NM_009011.4	0610007D13Rik,AV001138,MGD-MRK-32169,MGI:1925602,MGI:2140506,RAD23 homolog B, nucleotide excision repair protein,RIKEN cDNA 0610007D13 gene,Rad23b,expressed sequence AV001138,mHR23B	GACAGTACACCAGGAGATTCTTCCCGGTCAAATCTTTTTGAAGATGCAACAAGTGCCCTTGTGACAGGTCAGTCTTATGAGAATATGGTAACTGAGATCA	RAD23 homolog B, nucleotide excision repair protein
Ranbp9	NM_019930.2	IBAP-1,RAN binding protein 9,RanBPM,Ranbp9	AAGAAAATGCTGAAGGACGCATTCAGCTTACTAGCATATTCGGATCCTTGGAATAGTCCAGTTGGAAATCAGCTTGACCCAATTCAGAGAGAACCTGTGT	RAN binding protein 9
Rapgef2	NM_001099624.2	5830453M24Rik,CNRasGEF,MGI:1923339,PDZ domain containing guanine nucleotide exchange factor (GEF) 1,Pdzgef1,RA-GEF-1,RIKEN cDNA 5830453M24 gene,Rap guanine nucleotide exchange factor (GEF) 2,Rapgef2,mKIAA0313,nRapGEP	AAGAAAATACTCGACAAGACCCGGATCAGCATCTTACCTCAGAAACCATACAATGATATTGGGATTGGTCAGTCTCAAGATGATAGCATCGTAGGACTGA	Rap guanine nucleotide exchange factor (GEF) 2
Rasa1	NM_145452.3	GTPase activating protein,Gap,MGC:7759,MGD-MRK-13770,MGD-MRK-9965,RAS p21 protein activator 1,Rasa1,p120-rasGAP	TATCGGGGACATCATAGACCATTATCGGAAAGAACAGATTGTTGAAGGCTATTATCTTAAGGAACCTGTACCAATGCAGGATCAAGGGCAAGTACTGAAC	RAS p21 protein activator 1
Rasgrf1	NM_011245.2	AI844718,CDC25,CDC25Mm,Grf1,Grfbeta,MGD-MRK-16479,MGI:1347052,MGI:2143138,RAS protein-specific guanine nucleotide-releasing factor 1,Rasgrf1,expressed sequence AI844718,guanine nucleotide releasing factor 1	GTGCGTAGCAGTCTCTCAGGCCTTCTAGCATCATGCAGAAAGCCATCCGGCTTAACGATGGCCACGTCGTGACCCTGGGACTGCTGGCACAGAAGGACGG	RAS protein-specific guanine nucleotide-releasing factor 1
Rasgrp1	NM_011246.2	RAS guanyl releasing protein 1,Rasgrp1	CCAACTGTTACAAGTCATGCTAACCATGCACCGGATCATCATCTCCTCAGCCGAGCTGCTACAAAAAGTCATGAATCTATATAAGGATGCCCTGGAAAAG	RAS guanyl releasing protein 1
Rbx1	NM_019712.3	1500002P15Rik,AA517855,MGI:1913478,MGI:2145915,RIKEN cDNA 1500002P15 gene,ROC1,Rbx1,expressed sequence AA517855,ring-box 1	CATCTGCAGGAACCACATTATGGATCTTTGTATCGAATGTCAGGCCAACCAGGCGTCAGCTACTTCCGAAGAGTGTACGGTTGCATGGGGAGTCTGCAAC	ring-box 1
Reck	NM_016678.2	Reck,St15,reversion-inducing-cysteine-rich protein with kazal motifs,suppression of tumorigenicity 15 (reversion-inducing-cysteine-rich protein with kazal motifs)	ACTGGACACTATTGCTAAGGTGACAAGCAAGAAGCCCATAACCGTTGTGGAGATTCTTCAGAAGGTCCGCATGCACGTGTCTGTGCCGCAGTGTGACGTG	reversion-inducing-cysteine-rich protein with kazal motifs
Reep5	NM_007874.3	AI324241,AU022809,AW495741,DP1/TB2,Dp1,MGI:2147209,MGI:2147316,MGI:2147366,MGI:2147419,R74856,Reep5,TB2/DP1,deleted in polyposis 1,expressed sequence AI324241,expressed sequence AU022809,expressed sequence AW495741,expressed sequence R74856,receptor accessory protein 5	AGTGAACCGGAGCTTCATCGCGCTCGGTGTCATCGGACTGGTGGCTTTGTATCTGGTGTTCGGTTATGGAGCCTCTCTCCTCTGCAACCTGATAGGTTTC	receptor accessory protein 5
Ret	NM_009050.2	MGD-MRK-13846,RET51,RET9,Ret,c-Ret,ret proto-oncogene	AGCATTCGCCCATCGAGACCTTGGTCCAGGTCAACAACAACTCCGTTCGGGCAACCATGCACAATTACAAGCTGATTCTCAACAGGAGCCTGTCTATCTC	ret proto-oncogene
Rfx4	NM_027689.3	4933412G19Rik,RIKEN cDNA 4933412G19 gene,Rfx4,regulatory factor X, 4 (influences HLA class II expression)	AATTATCAAGGAGGTTTTCCCAAATCCTAAGGAGGCAAACATCGCTGAACCATCTGTGCCAGGCATCTCGAACGGTGATCCACAGTGCAGACATCACGTT	regulatory factor X, 4 (influences HLA class II expression)
Rhob	NM_007483.3	AA017882,Arhb,MGD-MRK-36529,MGI:2144717,Rhob,expressed sequence AA017882,ras homolog family member B,ras homolog gene family, member B	CCTGGTGGCCAACAAAAAAGACCTGCGCAGCGACGAGCATGTCCGCACGGAGCTGGCCCGCATGAAGCAGGAGCCAGTGCGCACGGATGACGGCCGCGCC	ras homolog family member B
Rims1	NM_053270.1	C030033M19Rik,MGI:1924723,RIKEN cDNA C030033M19 gene,RIM1,RIM1a,RIM1alpha,Rims1,regulating synaptic membrane exocytosis 1	GATAGTGACATCTCAGATTATGAGGTTGATGATGGTATTGGCGTAGTGCCTCCAGTGGGTTATAGAGCTAGTGCTAGAGAGAGTAAAGCCACCACGTTAA	regulating synaptic membrane exocytosis 1
Rlim	NM_011276.3	AL022832,AW743871,Ha1r,MGI:1353615,MGI:2147943,MGI:2148028,Rlim,Rlim1,Rnf12,expressed sequence AL022832,expressed sequence AW743871,ring finger protein 12,ring finger protein, LIM domain interacting	CCACTAGGCGTCTTAGTGTAGAAAACATGGAGAGCAGCAGCCAAAGGCAAATGGAAAATTCTGCATCTGAATCAGCATCGGCCAGACCTTCTCGAGCGGA	ring finger protein, LIM domain interacting
Rnasel	NM_011882.2	2-5A-dependent RNAase,E230029I04Rik,MGI:2445191,RIKEN cDNA E230029I04 gene,Rnasel,ribonuclease L (2', 5'-oligoisoadenylate synthetase-dependent)	CGCTATAGAACACTCCGGAATGTGGGAAATGAATCTGACATCAAAGTACGGAAATGTAAAAGTGATCTTCTCAGACTACTGCAGCATCAGACACTTGAGC	ribonuclease L (2', 5'-oligoisoadenylate synthetase-dependent)
Rnf10	NM_016698.2	AA675014,MGI:2140785,Rnf10,expressed sequence AA675014,mKIAA0262,ring finger protein 10	GATCTCAGCAACCGTGGTAGAGATTGCTGGGTATTCCATGTCTGAGGATGTTCGGCAGCGTCATAGGTATCTCTCTCACTTGCCACTCACCTGTGAGTTC	ring finger protein 10
Rock2	NM_009072.2	B230113H15Rik,MGD-MRK-36506,MGI:1925098,RIKEN cDNA B230113H15 gene,ROKalpha,Rho-associated coiled-coil containing protein kinase 2,Rho-kinase,Rock-II,Rock2,Rock2m	GAGACCTCGTCAACCTTATGAGTAATTATGATGTACCTGAAAAGTGGGCCAAGTTTTACACTGCTGAAGTAGTGCTTGCACTGGATGCAATACACTCCAT	Rho-associated coiled-coil containing protein kinase 2
Rorb	NM_001043354.2	MGC:38728,MGI:3838140,Nr1f2,RAR-related orphan receptor beta,RZR-beta,Rorb,Rorbeta,high stepper,hstp	ATATGGAGGAATGCAAATGTTCAAAGCCTTAGGTTCGGATGACCTAGTGAATGAAGCATTTGACTTTGCGAAGAATCTGTGTTCCTTGCAGCTGACTGAG	RAR-related orphan receptor beta
Rtn1	NM_001007596.2	0710005K15Rik,4930441F12Rik,MGC:40985,MGI:1913343,MGI:1926049,MGI:2145135,Nsp,R75279,RIKEN cDNA 0710005K15 gene,RIKEN cDNA 4930441F12 gene,Rtn1,Rtn1-a,Rtn1-b,Rtn1-c,expressed sequence R75279,reticulon 1	CAATGGCCTGACCCTGCTGCTTATGGCTGTGGTTTCGATGTTTACTCTACCTGTTGTGTACGTTAAGCACCAGGCACAAGTTGACCAATATCTGGGACTT	reticulon 1
Rtn4	NM_194053.3	1110020G17Rik,AA407876,AA409940,AA960376,C130026I10Rik,MGI:2143973,MGI:2144005,MGI:2144056,NOGO,NgA,Nogo-A,Nogo-B,RIKEN cDNA 1110020G17 gene,RIKEN cDNA C130026I10 gene,Rtn4,expressed sequence AA407876,expressed sequence AA409940,expressed sequence AA960376,mKIAA0886,reticulon 4	CTGACAGTGTTCAGCATTGTCAGTGTAACGGCCTACATTGCCTTGGCCCTGCTCTCTGTGACTATCAGCTTTAGGATATATAAGGGTGTGATCCAAGCTA	reticulon 4
Rxfp1	NM_212452.1	Gm1018,LOC381489,Lgr7,MGI:2685864,Rxfp1,gene model 1018, (NCBI),leucine-rich repeat-containing G protein-coupled receptor 7,relaxin/insulin-like family peptide receptor 1	AGCTGCATGCCATGTCGATCATTTCTCTCTGCTGTGCTGACTGCCTAATGGGGGTGTATCTATTTGTGATTGGTGCCTTTGACCTCAAGTTTCGGGGAGA	relaxin/insulin-like family peptide receptor 1
S100a10	NM_009112.2	42C,AA409961,AL024248,CAL12,CLP11,Cal1l,MGD-MRK-1728,MGI:2139574,MGI:2139857,MGI:88247,S100 calcium binding protein A10 (calpactin),S100a10,calpactin I light chain,expressed sequence AA409961,expressed sequence AL024248,p10	CTTACGTTTCACAGGTTTGCAGGCGACAAAGACCACTTGACAAAGGAGGACCTGAGAGTGCTCATGGAACGGGAGTTCCCTGGGTTTTTGGAAAATCAAA	S100 calcium binding protein A10 (calpactin)
S100b	NM_009115.3	AI850290,MGD-MRK-14269,MGI:2143688,S100 protein, beta polypeptide, neural,S100b,expressed sequence AI850290	CCATGGTTGCCCTCATTGATGTCTTCCACCAGTACTCCGGGCGAGAGGGTGACAAGCACAAGCTGAAGAAGTCAGAACTGAAGGAGCTTATCAACAACGA	S100 protein, beta polypeptide, neural
Sall1	NM_021390.3	Msal-3,Sall1,spalt like transcription factor 1	AAGTCATACCAAAGAGAGACCGTTCATTTGCACAGTTTGCAATCGTGGCTTTTCCACAAAGGGTAATTTGAAGCAGCACATGTTGACACATCAGATGCGA	spalt like transcription factor 1
Sall3	NM_178280.3	B130022O04Rik,MGD-MRK-36133,MGD-MRK-38340,MGI:2442452,Msal,Msal-1,RIKEN cDNA B130022O04 gene,Sall3,Salt,Spalt,spalt homolog (Drosophila),spalt like transcription factor 3,spart homolog (Drosophila)	TCAGAGACGGGAGCCAGCCGGCCATTCGCGAGGTTCATTGAGGATAACAAGGAGATTGGGATCAATTAGCAGGATACACTTAAGACTCCACCCTCCTCTT	spalt like transcription factor 3
Samm50	NM_178614.4	1110030L07Rik,RIKEN cDNA 1110030L07 gene,SAMM50 sorting and assembly machinery component,Samm50	TTTGATGGACTTGGGCGGACTAAGGATGACATCATCATTTGTGAAATCGGAGAGGTCTTTAAGGCTAAAAACCTCATTGAGGTAATGCGGCGATCTCATG	SAMM50 sorting and assembly machinery component
Scn1a	NM_018733.2	MGD-MRK-14319,Nav1.1,Scn1a,sodium channel, voltage-gated, type I, alpha	CCCACCAACGCTTCCCTTGAGGAACATAGCATAGAGAAGAATATAACTATGGATTACAATGGCACACTTGTAAATGAAACCGTGTTCGAGTTTGACTGGA	sodium channel, voltage-gated, type I, alpha
Scn8a	NM_011323.3	AI853486,C630029C19Rik,MGD-MRK-12187,MGD-MRK-24035,MGI:2146092,MGI:2152446,MGI:2183468,MGI:2429910,MGI:2444216,MGI:2671467,MGI:3612947,NMF335,NaCh6,Nav1.6,RIKEN cDNA C630029C19 gene,Scn8a,ataxia 3,degenerating muscle,dmu,expressed sequence AI853486,med,mnd-2,mnd2,motor end-plate disease,neurological 14,neuroscience mutagenesis facility, 2,neuroscience mutagenesis facility, 335,neuroscience mutage…	TACGAGCGGCTGGGAAAACGTACATGATCTTCTTTGTCTTGGTGATCTTCGTGGGTTCTTTCTATTTGGTGAACTTGATCTTGGCTGTGGTGGCCATGGC	sodium channel, voltage-gated, type VIII, alpha
Scoc	NM_019708.4	0610011C06Rik,2810002J11Rik,AA415030,MGI:1914876,MGI:1923509,MGI:2142423,RIKEN cDNA 0610011C06 gene,RIKEN cDNA 2810002J11 gene,Scoc,expressed sequence AA415030,short coiled-coil protein	ACACACTTGAAGATCTTTCTGCAAGAGTAGATGCAGTTAAGGAAGAAAATCTGAAGCTAAAGTCGGAAAATCAAGTTCTCGGACAATATATAGAAAACCT	short coiled-coil protein
Scp2	NM_011327.4	AA409774,AA409893,C76618,C79031,MGD-MRK-14327,MGI:2140147,MGI:2140148,MGI:2140647,MGI:2140673,NSL-TP,SCP-2,SCPx,Scp2,expressed sequence AA409774,expressed sequence AA409893,expressed sequence C76618,expressed sequence C79031,nonspecific lipid transfer protein,ns-LTP,sterol carrier protein 2, liver	CCCATCAACTGATTCAAGGAGGCTTGGCAAATTGTGTGTTGGCTCTTGGGTTTGAGAAGATGGAGAGGGGATCCATTGGAACAAAATTCTCAGATCGGAC	sterol carrier protein 2, liver
Sec23a	NM_009147.2	MGD-MRK-14354,MGI:98275,Msec23,SEC23 homolog A, COPII coat complex component,Sec23a,Sec23r,secretory protein SEC23 related gene (S. cerevisiae)	TCAGGAGCTATTGGACCCTGTGTGTCTCTTAATTCAAAAGGACCTTGCGTGTCTGAAAATGAGATTGGAACAGGAGGCACTTGTCAGTGGAAAATCTGTG	SEC23 homolog A, COPII coat complex component
Sec61a2	NM_021305.3	Sec61, alpha subunit 2 (S. cerevisiae),Sec61a2	CCTTTGGGGGTCTGTGCATCGGTGCCCTGTCAGTACTAGCAGACTTCCTTGGGGCCATTGGCTCTGGTACTGGAATTCTGCTTGCAGTCACTATTATTTA	Sec61, alpha subunit 2 (S. cerevisiae)
Selenos	NM_001348246.1	1500011E07Rik,C78786,H-4,H-47,H4,H47,MGD-MRK-10460,MGD-MRK-10468,MGD-MRK-10590,MGI:1916234,MGI:2142327,RIKEN cDNA 1500011E07 gene,Selenos,Seps1,VCP-interacting membrane protein,Vimp,expressed sequence C78786,histocompatibility 4,histocompatibility 47,selenoprotein S	AGACAGAAGATTGAAATGTGGGACAGCATGCAAGAAGGCAGAAGTTACAAAAGAAATTCAGGAAGGCCTCAGGAAGAAGATGGTCCTGGACCTTCTACTT	selenoprotein S
Serinc3	NM_012032.4	AA959945,AA960047,AIGP1,DIFF33,MGI:2138812,MGI:2138813,Serinc3,TMS-1,Tde1,expressed sequence AA959945,expressed sequence AA960047,serine incorporator 3,tumor differentially expressed 1	ACATGGCTCACTCTTGGAATGAATTATGGGTAAATCGAATGGAGGAAGGAAACCCAAGGCTCTGGTATGCTGCCTTGCTGTCCTTTACAAGCCTCTTTTA	serine incorporator 3
Serpina3n	NM_009252.2	MGD-MRK-32084,Serpina3n,Spi2-2,Spi2.2,Spi2/eb.4,alpha-1 antiproteinase,antitrypsin,serine (or cysteine) peptidase inhibitor, clade A, member 3N,serine protease inhibitor 2-2	AGCTCTGGGGCTCTTGATGGCTGGGATCTGCCCTGCTGTCCTCTGCTTCCCAGATGGCACGTTGGGAATGGATGCTGCAGTCCAAGAAGACCATGACAAT	serine (or cysteine) peptidase inhibitor, clade A, member 3N
Serpine2	NM_009255.2	B230326M24Rik,MGD-MRK-18588,MGI:2443859,PI7,PN-1,RIKEN cDNA B230326M24 gene,Serpine2,Spi4,nexin,protease nexin 1,serine (or cysteine) peptidase inhibitor, clade E, member 2,serine protease inhibitor 4	GGCAGCAACAACTGCAATCCTAATTGCAAGGTCATCACCTCCCTGGTTTATAGTAGACAGGCCTTTCCTGTTTTCCATCCGACACAATCCCACAGGTGCC	serine (or cysteine) peptidase inhibitor, clade E, member 2
Serping1	NM_009776.3	C1 inhibitor,C1INH,C1nh,Serping1,complement component 1 inhibitor,serine (or cysteine) peptidase inhibitor, clade G, member 1	TCTGCCATCTCCTTTGGCCGAAGCTTACCCATCTTTGAGGTGCAGCGACCTTTCCTCTTCCTGCTCTGGGACCAGCAACACAGGTTCCCAGTCTTCATGG	serine (or cysteine) peptidase inhibitor, clade G, member 1
Serpini1	NM_009250.2	AI837402,MGI:2139802,Neuroserpin,Ns,PI12,Serpini1,Spi17,expressed sequence AI837402,serine (or cysteine) peptidase inhibitor, clade I, member 1,serine protease inhibitor 17	AACTCTGTGAAGAAACAAAAGGTGGAAGTGTACTTGCCCAGGTTCACTGTGGAACAGGAAATTGATTTAAAAGACATCTTGAAAGCCCTTGGGGTCACTG	serine (or cysteine) peptidase inhibitor, clade I, member 1
Sgce	NM_001130188.1	Sgce,e-SG,sarcoglycan, epsilon	GAGCCTGTGATAACATGCGACAAAAAGTTCCGAACTCACTTTCATATCGACTGGTGCAAGATTTCACTGGTTGACAAAACAAAGCAAGTGTCCACCTATC	sarcoglycan, epsilon
Sh2d1a	NM_011364.4	Duncan disease homolog,SAP,SH2 domain containing 1A,Sh2d1a	CATCTCAGCGTTTCAGAAGCCGGATCAAGGCATCGTGACGCCTCTGCAGTATCCAGTTGAAAAGTCCTCTGGCAGGGGCCCACAAGCTCCCACAGGGAGA	SH2 domain containing 1A
Sh3gl2	NM_019535.2	9530001L19Rik,AI120490,AW555077,B930049H17Rik,EEN-B1,MGI:2140194,MGI:2140599,MGI:2441867,MGI:2445166,RIKEN cDNA 9530001L19 gene,RIKEN cDNA B930049H17 gene,SH3 domain protein 2A,SH3-domain GRB2-like 2,Sh3d2a,Sh3gl2,endophilin A1,endophilin I,expressed sequence AI120490,expressed sequence AW555077	CTGTCAGACTGGAAGAAAGAATAAGACAAGCTTCATCTCAGCCAAGAAGGGAATATCAGCCCAAACCACGGATGAGCCTAGAGTTTGCCACTGGAGACAG	SH3-domain GRB2-like 2
Shank2	NM_001113373.2	ProSAP1,SH3 and multiple ankyrin repeat domains 2,Shank2	TTCACACCCACGCCAGCATTTCCAGCCCTGCAGTACCTGGAGTCCGTGGATGAAGGTGGGGTGGCATGGCAAGCCGGACTAAGGACCGGGGACTTCTTGA	SH3 and multiple ankyrin repeat domains 2
Shc3	NM_009167.3	MGD-MRK-33869,N-Shc,Rai,Shc3,ShcC,src homology 2 domain-containing transforming protein C3	ACCCACCAGGCAAGGCTCCTTGGACATCTATAGCACAGCAGAAGGGAAAACTCACATGGTTCCTGTAGGAGAAACACCAACCTATGTCAACACCCAGCCA	src homology 2 domain-containing transforming protein C3
Siglech	NM_178706.4	6430529G09Rik,RIKEN cDNA 6430529G09 gene,Siglec-H,Siglech,sialic acid binding Ig-like lectin H	TGCACAAAAGGGTGACAACGGTTCTTACTTCTTCAGACTGGAAAAAGGAGGCAAAACATGGAATTTCTGTGAGGAAAGGATCTCTGTGCATGTGACAGAC	sialic acid binding Ig-like lectin H
Sirpa	NM_001291020.1	AI835480,Bit,CD172a,MGD-MRK-36527,MGD-MRK-37607,MGI:107947,MGI:2139057,P84,Ptpns1,SHPS-1,SIRP,Sirpa,brain immunological-like with tyrosine-based motifs,expressed sequence AI835480,protein tyrosine phosphatase, non-receptor type substrate 1,signal-regulatory protein alpha	TGAGCCTAACAACCACACAGAATATGCAAGCATTGAGACAGGCAAAGTGCCTAGGCCAGAGGATACCCTCACCTATGCTGACCTGGACATGGTCCACCTC	signal-regulatory protein alpha
Sirt5	NM_178848.3	0610012J09Rik,1500032M05Rik,AV001953,MGI:1917010,MGI:2145383,RIKEN cDNA 0610012J09 gene,RIKEN cDNA 1500032M05 gene,Sirt5,expressed sequence AV001953,sirtuin 5	CCAAGAACCTTCTGGAAATCCACGGAACCTTATTTAAAACTCGGTGTACCTCGTGTGGCACTGTTGCCGAGAACTATAGGAGTCCGATCTGCCCAGCTTT	sirtuin 5
Skp1a	NM_011543.4	2610043E24Rik,2610206H23Rik,MGD-MRK-24460,MGI:1917574,MGI:1923841,RIKEN cDNA 2610043E24 gene,RIKEN cDNA 2610206H23 gene,S-phase kinase-associated protein 1A,Skp1a,Tceb1l,p19Skp1,transcription elongation factor B (SIII), polypeptide 1-like	GTGGCCAATATGATTAAGGGGAAAACTCCTGAGGAGATTCGTAAAACCTTCAATATCAAAAATGACTTTACTGAAGAGGAAGAGGCCCAGGTACGCAAAG	S-phase kinase-associated protein 1A
Slc10a6	NM_029415.2	8430417G17Rik,C78479,MGI:2141304,RIKEN cDNA 8430417G17 gene,Slc10a6,expressed sequence C78479,solute carrier family 10 (sodium/bile acid cotransporter family), member 6	CCTGGACTCTGACACAGAACCTCGTCATTCCGTATCAGAGCATAGGAATTACCCTTGTGTCCCTGGTGGTTCCTGTGGCTTCTGGCGTCTATGTGAATTA	solute carrier family 10 (sodium/bile acid cotransporter family), member 6
Slc12a2	NM_009194.3	MGD-MRK-18753,Nkcc1,Slc12a2,mBSC2,sodium/potassium/chloride cotransporters,solute carrier family 12, member 2,sy-ns	CAAGCTGGGATAGGTCTCTCTGTCGTCGTAATAGCAATGGCCACTGTTGTGACAACTATCACAGGATTGTCTACTTCAGCAATAGCTACCAATGGGTTCG	solute carrier family 12, member 2
Slc12a5	NM_020333.2	KCC2,Slc12a5,mKIAA1176,solute carrier family 12, member 5	CAACAAGTTTGCCTTGGTCTTCCTGGGTTGCGTCATCCTGTCCATCCTGGCCATCTATGCAGGGGTCATCAAGTCTGCCTTCGACCCACCCAATTTCCCG	solute carrier family 12, member 5
Slc17a6	NM_080853.3	2900073D12Rik,MGI:1920305,RIKEN cDNA 2900073D12 gene,Slc17a6,VGLUT2,solute carrier family 17 (sodium-dependent inorganic phosphate cotransporter), member 6	GGCAGTATGTCTTCCTCATTGCTGCACTCGTCCACTATGGTGGAGTCATATTTTATGCACTATTTGCCTCAGGAGAGAAACAACCTTGGGCAGACCCTGA	solute carrier family 17 (sodium-dependent inorganic phosphate cotransporter), member 6
Slc17a7	NM_182993.2	2900052E22Rik,AI851913,MGI:2142059,RIKEN cDNA 2900052E22 gene,Slc17a7,Vglut1,expressed sequence AI851913,solute carrier family 17 (sodium-dependent inorganic phosphate cotransporter), member 7	TTTCTGGGGCTACATTGTCACTCAGATTCCTGGAGGATTTATCTGCCAAAAATTCGCAGCCAACAGGGTCTTTGGCTTTGCCATTGTGGCTACCTCCACC	solute carrier family 17 (sodium-dependent inorganic phosphate cotransporter), member 7
Slc1a3	NM_148938.3	AI504299,B430115D02Rik,Eaat1,GLAST,Gmt1,MGD-MRK-16014,MGD-MRK-16274,MGD-MRK-16718,MGI:2146029,MGI:2444735,MGluT1,RIKEN cDNA B430115D02 gene,Slc1a3,excitatory amino acid transporter 1,expressed sequence AI504299,glutamate transporter 1,solute carrier family 1 (glial high affinity glutamate transporter), member 3	GGTAGAAGCCTGCTTTAAACAGTTTAAAACCAGCTACGAGAAAAGAAGCTTTAAAGTGCCTATCCAGTCCAACGAAACACTTCTGGGCGCCGTGATCAAC	solute carrier family 1 (glial high affinity glutamate transporter), member 3
Slc24a3	NM_001356497.1	NCKX3,Slc24a3,solute carrier family 24 (sodium/potassium/calcium exchanger), member 3	TCACGGTCTTTGGTGTTCACTTGAACAAGTGGCAGCTGGACAAGAAGCTGGGCTGTGGATGCCTCTTCCTGTACGGCGTGTTCCTCTGTTTCTCCATCAT	solute carrier family 24 (sodium/potassium/calcium exchanger), member 3
Slc25a12	NM_172436.3	2610002D09Rik,AI839531,B230107K20Rik,BB129864,MGI:2139062,MGI:2139433,RIKEN cDNA 2610002D09 gene,RIKEN cDNA B230107K20 gene,Slc25a12,expressed sequence AI839531,expressed sequence BB129864,solute carrier family 25 (mitochondrial carrier, Aralar), member 12	CTTTTCGGGCTGTACAAGGGTGCCAAAGCCTGTTTCCTCCGAGACATTCCCTTCTCCGCAATCTATTTTCCCGTGTACGCTCACTGCAAACTCCTCCTGG	solute carrier family 25 (mitochondrial carrier, Aralar), member 12
Slc25a17	NM_011399.3	34kDa,PMP34,Slc25a17,solute carrier family 25 (mitochondrial carrier, peroxisomal membrane protein), member 17	GACGGTACAGTCAATTCTGAGGTTTGGACGTCATAGACTGAACCCAGAAAACAGGACCCTGGGAAGTCTTCGGAATGTTCTCTCTCTTCTTCACCAGCGA	solute carrier family 25 (mitochondrial carrier, peroxisomal membrane protein), member 17
Slc25a4	NM_007450.4	AU019225,Ant1,MGD-MRK-16246,MGI:2142690,MGI:99472,Slc25a4,adenine nucleotide translocase-1,adenine nucleotide translocator 1, skeletal muscle,expressed sequence AU019225,solute carrier family 25 (mitochondrial carrier, adenine nucleotide translocator), member 4	CTGCTGGAGGAAGATTGCAAAAGATGAAGGAGCCAACGCTTTCTTCAAAGGTGCTTGGTCCAATGTACTGAGAGGCATGGGTGGTGCTTTTGTATTGGTA	solute carrier family 25 (mitochondrial carrier, adenine nucleotide translocator), member 4
Slc2a5	NM_019741.3	AI526984,GLUT5,MGI:2140325,Slc2a5,expressed sequence AI526984,solute carrier family 2 (facilitated glucose transporter), member 5	TGCCGTCAACTCTCCCTCAGAGTTCATGCAGCAGTTTTACAATGACACCTACTACGACAGAAATGAGGAGAATATTGAGTCCTTCACCTTGACGCTGCTG	solute carrier family 2 (facilitated glucose transporter), member 5
Slc38a1	NM_001166458.1	AA408026,AA409865,AL022800,AU015942,MGI:2145903,MGI:2146107,MGI:2146126,NAT2,Slc38a1,expressed sequence AA408026,expressed sequence AA409865,expressed sequence AL022800,expressed sequence AU015942,solute carrier family 38, member 1	ACTTCCTTCAGCCATAAAATCCCTCATGGGAGAGGAGGATGCATTTTCAGCCTGGTACGTCGATGGCCGAGTGTTGGTGGTGATGGTGACCTTTGGCATA	solute carrier family 38, member 1
Slc46a1	NM_026740.2	1110002C08Rik,D11Ertd18e,DNA segment, Chr 11, ERATO Doi 18, expressed,HCP1,MGI:1915739,PCFT,RIKEN cDNA 1110002C08 gene,Slc46a1,heme carrier protein 1,solute carrier family 46, member 1	ACGCAGCATTTTGTTTTGGTGAGACGGTGAAGGAGCCAAAGTCCACCAGGCTTTTCACGCTCCGCCATCATCGATCCATTGCCCGGCTATATGTGGTTCC	solute carrier family 46, member 1
Slc6a1	NM_178703.4	GAT-1,Gabt,Gabt1,Gat1,MGD-MRK-19419,MGD-MRK-9946,MGD-MRK-9947,Slc6a1,X transporter protein 1,XT-1,Xtrp1,gamma-aminobutyric acid (GABA-A) transporter,gamma-aminobutyric acid (GABA-A) transporter 1,solute carrier family 6 (neurotransmitter transporter, GABA), member 1	GGAAGCTGTGCTGGTCCTTTTTCACACCCATCATTGTGGCGGGCGTGTTTCTCTTCAGTGCTGTGCAGATGACACCACTCACCATGGGAAGCTATGTTTT	solute carrier family 6 (neurotransmitter transporter, GABA), member 1
Slc7a8	NM_016972.2	AA408822,LAT2,MGI:2145551,Slc7a8,expressed sequence AA408822,solute carrier family 7 (cationic amino acid transporter, y+ system), member 8	GTCTACTTCCTGGGTGTCTACTGGCAACACAAACCCAAGTGTTTCAATGACTTCATTAAGTCCCTAACCCTAGTGAGTCAGAAGATGTGTGTGGTCGTGT	solute carrier family 7 (cationic amino acid transporter, y+ system), member 8
Slc8a1	NM_011406.3	AI852629,AV344025,D930008O12Rik,MGD-MRK-36536,MGI:2146942,MGI:2147028,MGI:2441999,Ncx1,RIKEN cDNA D930008O12 gene,Slc8a1,expressed sequence AI852629,expressed sequence AV344025,solute carrier family 8 (sodium/calcium exchanger), member 1	TAAGTCTCCCACCCAATGTTTCAATGGGATTTCGTCTGGTAGCTCTGGTGGCTCTCTTGTTTTCCCATGTTGACCATATAACTGCAGATACAGAGGCAGA	solute carrier family 8 (sodium/calcium exchanger), member 1
Slc9a6	NM_172780.3	6430520C02Rik,NHE6,RIKEN cDNA 6430520C02 gene,Slc9a6,mKIAA0267,solute carrier family 9 (sodium/hydrogen exchanger), member 6	GATGTTTGCTGGTCTTCGTGGTGCAATGGCATTTGCCTTGGCCATTCGAGATACTGCCACTTATGCACGACAAATGATGTTCAGCACCACACTTCTGATC	solute carrier family 9 (sodium/hydrogen exchanger), member 6
Slc9b2	NM_178877.6	C80638,NHA2,NHE10,Na+/H+ exchanger domain containing 2,Nhedc2,Slc9b2,expressed sequence C80638,nha-oc,solute carrier family 9, subfamily B (NHA2, cation proton antiporter 2), member 2	AGGTAGAAAAGGTCATTGCAGTTACCTGGGACGTTTTCCAGCCTCTTCTTTTTGGCCTGATTGGAGCAGAGGTTTCCATTGTGTCTCTCAGAGCAGAAAC	solute carrier family 9, subfamily B (NHA2, cation proton antiporter 2), member 2
Slco2b1	NM_001252531.1	AI060904,AI852653,MGI:2141865,MGI:2142064,OATP-B,Slc21a9,Slco2b1,expressed sequence AI060904,expressed sequence AI852653,solute carrier family 21 (organic anion transporter), member 9,solute carrier organic anion transporter family, member 2b1	AACCGATTCATAGGCCTCCAGTTCTTCTTCAAAAGTGGATCCCTGGTGTGCTTTACCTTAGTTTTGGCCATCTTGAGGCAACAGAGCAGAGAGGCCAGCA	solute carrier organic anion transporter family, member 2b1
Slpi	NM_011414.3	MGD-MRK-38342,Slpi,secretory leukocyte peptidase inhibitor	TTCCAAGTGCGTGAATCCTGTTCCCATTCGCAAACCAGTGTGGAGGAAGCCTGGGAGGTGCGTCAAAACTCAGGCAAGATGTATGATGCTTAACCCTCCC	secretory leukocyte peptidase inhibitor
Smad3	NM_016769.4	AU022421,MGI:2143216,Madh3,SMAD family member 3,Smad 3,Smad3,expressed sequence AU022421	GCCTGGGCCTACTGTCCAATGTCAACCGGAATGCAGCCGTGGAACTTACAAGGCGACACATTGGGAGAGGTGTGCGGCTCTACTACATCGGAGGGGAGGT	SMAD family member 3
Snap25	NM_011428.3	Bdr,GENA 70,MGD-MRK-14461,MGI:1861990,SNAP-25,Snap25,blind drunk,sp,synaptosomal-associated protein 25	GGAGATGCAGAGGAGGGCTGACCAGCTGGCTGATGAGTCCCTGGAAAGCACCCGTCGCATGCTGCAGCTGGTTGAAGAGAGTAAAGATGCTGGCATCAGG	synaptosomal-associated protein 25
Sod1	NM_011434.1	B430204E11Rik,Cu(2+)-Zn2+ superoxide dismutase,Cu/Zn-SOD,CuZnSOD,Ipo-1,Ipo1,MGD-MRK-11443,MGD-MRK-11444,MGD-MRK-14483,MGD-MRK-14485,MGI:2441859,RIKEN cDNA B430204E11 gene,SODC,Sod-1,Sod1,indophenol oxidase,superoxide dismutase 1, soluble	TGTGTCCATTGAAGATCGTGTGATCTCACTCTCAGGAGAGCATTCCATCATTGGCCGTACAATGGTGGTCCATGAGAAACAAGATGACTTGGGCAAAGGT	superoxide dismutase 1, soluble
Sox10	XM_128139.6	Dom,MGD-MRK-10325,MGD-MRK-14497,MGD-MRK-38228,MGD-MRK-8879,MGI:109184,MGI:94914,MGI:95866,SRY (sex determining region Y)-box 10,SRY-box containing gene 21,Sox10,Sox21,dominant megacolon,gray tremor,gt	ACACCGACCAGCCGTCCACTTCCCAGATCGCCTACACTTCCCTCAGTCTGCCCCACTACGGCTCCGCCTTCCCCTCCATCTCACGACCCCAGTTTGACTA	SRY (sex determining region Y)-box 10
Sox2	NM_011443.3	MGD-MRK-14493,MGD-MRK-14503,MGI:1891165,MGI:2181707,SRY (sex determining region Y)-box 2,Sox-2,Sox2,lcc,light coat and circling,yellow submarine,ysb	CGCAGCACCCGGGCCTCAACGCTCACGGCGCGGCACAGATGCAACCGATGCACCGCTACGACGTCAGCGCCCTGCAGTACAACTCCATGACCAGCTCGCA	SRY (sex determining region Y)-box 2
Sox9	NM_011448.4	2010306G03Rik,AV220920,MGD-MRK-14510,MGI:1917265,MGI:2144464,RIKEN cDNA 2010306G03 gene,SRY (sex determining region Y)-box 9,Sox9,expressed sequence AV220920	TGCACTCCCCGGGCGAGCACTCTGGGCAATCTCAGGGTCCGCCGACCCCACCCACCACTCCCAAAACCGACGTGCAAGCTGGCAAAGTTGATCTGAAGCG	SRY (sex determining region Y)-box 9
Sparc	NM_001290817.1	AA517111,BM-40,MGD-MRK-14514,MGI:2144017,Sparc,expressed sequence AA517111,osteonectin,secreted acidic cysteine rich glycoprotein	AAATGTCCTGGTCACCTTGTACGAGAGAGATGAGGGCAACAACCTCCTCACTGAGAAGCAGAAGCTGCGTGTGAAGAAGATCCATGAGAATGAGAAGCGC	secreted acidic cysteine rich glycoprotein
Sphk1	NM_011451.3	1110006G24Rik,MGI:1913372,RIKEN cDNA 1110006G24 gene,SK1,Sphk1,sphingosine kinase 1	TGCACACTGCTTCTGGGCTGCGGCTCTATTCTGTGCTCAGTCTGTCCTGGGGCTTTGTTGCTGACGTGGACCTCGAGAGTGAGAAGTACAGGCGCTTGGG	sphingosine kinase 1
Spi1	NM_011355.1	Dis-1,MGD-MRK-14369,MGD-MRK-14370,MGD-MRK-14764,MGD-MRK-15047,PU.1,SFFV proviral integration 1,Sfpi-1,Sfpi1,Spi-1,Spi1,Tcfpu1,Tfpu.1,spleen focus forming virus (SFFV) proviral integration oncogene,transcription factor PU.1	TCGGATGACTTGGTTACTTACGATTCAGAGCTATACCAACGTCCAATGCATGACTACTACTCCTTCGTGGGCAGCGATGGAGAAAGCCATAGCGATCACT	spleen focus forming virus (SFFV) proviral integration oncogene
Spib	NM_019866.1	Spi-B,Spi-B transcription factor (Spi-1/PU.1 related),Spib	CACTTAAGCTGTTTGTACCCAGAAGGAGTCTTCTACGACCTGGACAGCTGCAAGCCCTTCAGTTACCCAGATTCAGATGGGGGCCTTGACTCTACATGGG	Spi-B transcription factor (Spi-1/PU.1 related)
Spp1	NM_009263.3	2ar,44kDa bone phosphoprotein,AA960535,AI790405,Apl-1,BNSP,ETA-1,Eta,MGD-MRK-13036,MGD-MRK-13037,MGD-MRK-1359,MGD-MRK-13878,MGD-MRK-14544,MGD-MRK-14545,MGD-MRK-9656,MGI:2140792,MGI:2140963,OP,Opn,Opnl,Ric,Spp-1,Spp1,activation protein lymphocyte 1,bone sialoprotein 1,early T lymphocyte activation,expressed sequence AA960535,expressed sequence AI790405,minopontin,osteopontin,osteopontin-like prote…	TGAATCTGACGAATCTCACCATTCGGATGAGTCTGATGAGACCGTCACTGCTAGTACACAAGCAGACACTTTCACTCCAATCGTCCCTACAGTCGATGTC	secreted phosphoprotein 1
Sptan1	NM_001177667.1	2610027H02Rik,MGD-MRK-14536,MGD-MRK-14538,MGI:1923606,RIKEN cDNA 2610027H02 gene,Spna-2,Spna2,Sptan1,alpha-fodrin,alphaII-spectrin,spectrin alpha 2,spectrin alpha, non-erythrocytic 1	AAGCTGACTATTGTGTCTCCCACATGAAGCCCTATGTGGATGGCAAGGGCCGAGAACTTCCAACTGCCTTCGACTACGTCGAGTTCACCCGCTCACTCTT	spectrin alpha, non-erythrocytic 1
Sqstm1	NM_011018.3	A170,MGD-MRK-36511,OSF-6,Osi,STAP,Sqstm1,oxidative stress induced,p62,sequestosome 1	ACTTGGTTGCCTTTTCCAGTGATGAGGAGCTGACAATGGCTATGTCCTATGTGAAAGATGACATCTTCCGCATCTACATTAAAGAGAAGAAGGAGTGCCG	sequestosome 1
Srgn	NM_011157.2	MGD-MRK-13606,MGD-MRK-14384,Prg1,Sgc,Srgn,proteoglycan 1, secretory granule,serglycin	TTTTTGCGAACTGCATCGAGGAGAAGGGACCACAGTTTGACCTAATAGATGAATCCAATAACATCGGCCCTCCCATGAATAATCCTGTTTTGATGGAAGG	serglycin
Srpr	NM_026130.1	1300011P19Rik,D11Mgi27,DNA Segment, Chr 11, Mouse Genome Informatics 27,MGI:2681058,RIKEN cDNA 1300011P19 gene,Srpr,signal recognition particle receptor ('docking protein')	AACTGGACAACCAGTTTGAGCTGGTGTTTGTGGTTGGCTTTCAGAAGATCCTCACGCTGACCTATGTAGACAAGTTGATAGATGATGTGCACCGACTGTT	signal recognition particle receptor ('docking protein')
Stab1	NM_138672.2	MS-1,Stab1,mKIAA0246,stabilin 1	CAAGTTCTGGACAACTCCATTGCACTCCATCTCAATGCGTGGAGCTTACTGGATACCGTCTAGTTTTTGGAATCGTAACCACATGAGTAGGGGCTGCCAC	stabilin 1
Stambpl1	NM_029682.4	1700095N21Rik,8230401J17Rik,MGI:1924800,RIKEN cDNA 1700095N21 gene,RIKEN cDNA 8230401J17 gene,STAM binding protein like 1,Stambpl1	CGCTGTCCTGCTTTTCCACCCACCAGAGCAACTCTCTGAGGAACGCATTTGCAGATCACCCTCATAAAAGTGATGGAAGCAATTTCGCTAACTACTCTCC	STAM binding protein like 1
Stat1	NM_009283.3	2010005J02Rik,AA408197,MGD-MRK-23925,MGI:1923977,MGI:2138078,RIKEN cDNA 2010005J02 gene,Stat1,expressed sequence AA408197,signal transducer and activator of transcription 1	ACGCTGGGAACAGAACTAATGAGGGGCCTCTCATTGTCACCGAAGAACTTCACTCTCTTAGCTTTGAAACCCAGTTGTGCCAGCCAGGCTTGGTGATTGA	signal transducer and activator of transcription 1
Stat2	NM_019963.1	1600010G07Rik,AW496480,MGD-MRK-23901,MGI:1919271,MGI:2143845,RIKEN cDNA 1600010G07 gene,Stat2,expressed sequence AW496480,signal transducer and activator of transcription 2	TCAGTGAAACTTCTGAAGGGGGCATTACTTGTTCTTGGGTGGAGCACCAGGATGACGATAAAGTCGAAATCTACTCAGTGCAGCCCTACACCAAGGAAGT	signal transducer and activator of transcription 2
Stat3	NM_213659.2	1110034C02Rik,AW109958,Aprf,MGD-MRK-23900,MGI:1915983,MGI:2144497,RIKEN cDNA 1110034C02 gene,Stat3,expressed sequence AW109958,signal transducer and activator of transcription 3	GGGGTCACTTTCACTTGGGTGGAAAAGGACATCAGTGGCAAGACCCAGATCCAGTCTGTAGAGCCATACACCAAGCAGCAGCTGAACAACATGTCATTTG	signal transducer and activator of transcription 3
Stmn1	NM_019641.4	19K,AI131641,Lag,Lap18,MGD-MRK-11729,MGI:2146799,PP17,PP18,PR22,SMN,Stmn1,expressed sequence AI131641,leukemia associated phosphoprotein p18,leukemia-associated gene,metablastin,oncoprotein18,op18,p18,p19,pig,prosolin,stathmin 1	AGGAAATCCAGAAGAAATTAGAAGCTGCAGAAGAAAGACGCAAGTCTCATGAGGCGGAAGTCTTGAAGCAGCTCGCGGAGAAGCGGGAGCATGAGAAGGA	stathmin 1
Stxbp1	NM_001113569.1	AI317162,AI326233,MGD-MRK-33867,MGD-MRK-35830,MGI:1306809,MGI:2138896,MGI:2138910,Munc-18a,Munc18-1,N-sec1,Rb-sec1,Stxbp1,Sxtbp1,Unc18h,expressed sequence AI317162,expressed sequence AI326233,nsec1,syntaxin binding protein 1,unc18 homolog (C. elegans)	GATCAGTGATTTTAAGGACCCGCCGACTGCTAAATATCGGGCTGCGCATGTGTTCTTCACAGACTCGTGTCCAGATGCCCTATTTAACGAGCTGGTAAAA	syntaxin binding protein 1
Sugt1	NM_026474.5	2410174K12Rik,RIKEN cDNA 2410174K12 gene,SGT1,SGT1, suppressor of G2 allele of SKP1 (S. cerevisiae),Sugt1	CGAGAAGCTGGAGGGCGACGCAGCTTTAAACAAGTTATTCCAGCAGATCTACTCAGACGGTTCCGATGAAGTGAAACGTGCCATGAACAAGTCATTTATG	SGT1, suppressor of G2 allele of SKP1 (S. cerevisiae)
Sumo1	NM_009460.2	PIC1,SENTRIN,Smt3C,Sumo1,Ubl1,small ubiquitin-like modifier 1,ubiquitin-like 1	AGAATCATACTGTCAAAGACAGGGAGTTCCAATGAATTCACTCAGGTTTCTCTTTGAAGGTCAGAGAATTGCTGATAATCATACTCCGAAAGAACTGGGA	small ubiquitin-like modifier 1
Sybu	NM_176998.4	5730410E15Rik,A830027B17Rik,Golsyn/Syntabulin,MGI:2442683,RIKEN cDNA 5730410E15 gene,RIKEN cDNA A830027B17 gene,Sybu,syntabulin (syntaxin-interacting)	TGGCACACAATAGTTCCCTGAGGGATGAACTGTGTCTTGACTTTTCCTTTGATTCCCCAGAGAAAAGTTTACCCCTGAGCAGCACATTTGACAAGTTGCC	syntabulin (syntaxin-interacting)
Syn1	NM_013680.4	MGD-MRK-14680,MGD-MRK-14681,Syn-1,Syn1,Synapsin Ia,Synapsin Ib,synapsin I	TTCTCTGATCTCAATCTTGTGGCTCATGCCAATGGTGGATTCTCTGTGGACATGGAAGTTCTTCGGAATGGAGTCAAAGTTGTGAGGTCTCTGAAGCCAG	synapsin I
Syn2	NM_013681.1	2900074L19Rik,AI836018,AI841723,MGD-MRK-23857,MGI:1914524,MGI:2141475,MGI:2141484,RIKEN cDNA 2900074L19 gene,Syn2,Synapsin IIa,Synapsin IIb,expressed sequence AI836018,expressed sequence AI841723,synapsin II	ACATTTTTGAGGTCATGGACTGCAGCATGCCATTGATTGGGGAACACCAAGTGGAGGACAGACAACTCATCACTGATCTAGTCATCAGCAAGATGAACCA	synapsin II
Syngr1	NM_009303.2	MGI:2146324,R75468,Syngr1,Syngr1b,expressed sequence R75468,p29,synaptogyrin 1	CCCAATGCCTGCAGCTACGGTGTGACTGTGGGTGTGTTGGCCTTCCTCACCTGCCTGCTCTACCTGGCGCTCGATGTGTACTTCCCGCAGATCAGCAGTG	synaptogyrin 1
Syt1	NM_009306.3	AW124717,G630098F17Rik,MGD-MRK-16452,MGI:2143817,RIKEN cDNA G630098F17 gene,Syt1,expressed sequence AW124717,synaptotagmin I	AGCAGAAGTTTATGAATGAACTGCATAAAATCCCATTGCCACCGTGGGCCTTAATTGCCATAGCCATAGTTGCGGTCCTTCTAGTCGTGACCTGCTGCTT	synaptotagmin I
Syt13	NM_030725.4	5730409J20Rik,AI549909,MGI:1917750,MGI:2139000,RIKEN cDNA 5730409J20 gene,Syt13,expressed sequence AI549909,synaptotagmin XIII	TCAAGAGGCAGGTCACAGAGGAGCTGTCCATCCGTCCTCAGAACGGTGTAGTTGAGGATGTCTGTGTCATGGAGACCTGGAACCCAGAGAAGGCTGCCAG	synaptotagmin XIII
Syt4	NM_009308.3	MGD-MRK-18565,Syt4,synaptotagmin IV	TCTGGTCTCTCTCTGTTATCAGTCCACTACAAACACGCTCACTGTGGTGGTCTTAAAAGCGCGGCACCTACCGAAATCTGATGTGTCTGGACTTTCAGAT	synaptotagmin IV
Tanc2	NM_181071.3	3526402J09Rik,5730590C14Rik,MGI:1924347,RIKEN cDNA 3526402J09 gene,RIKEN cDNA 5730590C14 gene,Tanc2,tetratricopeptide repeat, ankyrin repeat and coiled-coil containing 2	TCTGAACAAGATCCCGGAGCGAAATCTGGAAACAGTTTTATCGCAATCAGTACAGTCTATTCCGTTGTATCTCATGCCTCGGCCAAATTCTGTAGCAGCC	tetratricopeptide repeat, ankyrin repeat and coiled-coil containing 2
Tap1	NM_001161730.1	ATP-binding cassette, sub-family B (MDR/TAP), member 2,Abcb2,Ham-1,Ham1,MGD-MRK-10612,MGD-MRK-10614,MGD-MRK-14712,MGD-MRK-14714,MTP1,PSF-1,RING4,TAP,Tap-1,Tap1,histocompatibility antigen modifier 1,transporter 1, ABC (ATP binding cassette),transporter 1, ATP-binding cassette, sub-family B (MDR/TAP)	TGGCCATTCCCTTCTTCACGGGCCGCATCACTGACTGGATTCTTCAGGATAAGACAGTTCCTAGCTTCACCCGCAACATATGGCTCATGTCCATTCTCAC	transporter 1, ATP-binding cassette, sub-family B (MDR/TAP)
Tardbp	NM_001008545.2	1190002A23Rik,C85084,MGI:1916123,MGI:2140695,RIKEN cDNA 1190002A23 gene,TAR DNA binding protein,TDP-43,Tardbp,Tdp43,expressed sequence C85084	CATATGATAGATGGGCGATGGTGTGACTGTAAACTTCCCAACTCTAAGCAAAGCCCAGACGAGCCTTTGAGAAGCAGAAAGGTGTTTGTTGGACGTTGTA	TAR DNA binding protein
Tbk1	NM_019786.4	1200008B05Rik,AI462036,AW048562,MGI:1914699,MGI:2143617,MGI:2143800,RIKEN cDNA 1200008B05 gene,TANK-binding kinase 1,Tbk1,expressed sequence AI462036,expressed sequence AW048562	ATACACTGTTCTAGAGGAGCCGTCCAATGCGTATGGACTTCCAGAATCAGAATTTCTCATTGTCTTACGAGATGTGGTGGGCGGGATGAATCATCTCCGA	TANK-binding kinase 1
Tbr1	NM_009322.3	MGD-MRK-35872,T-box brain gene 1,T-box brain transcription factor 1,Tbr1	TTTTGTGGATGTGATTTTGGCGGATCCCAATCACTGGAGGTTTCAAGGAGGCAAATGGGTTCCTTGTGGCAAAGCGGACACCAATGTGCAAGGAAACCGG	T-box brain transcription factor 1
Tbx21	NM_019507.2	T-bet,T-box 21,TBT1,Tbet,Tblym,Tbx21	CCCAGGGCCGCGCGAGGACTACGCATTGCCCGCGGGGTTGGAGGTGTCTGGGAAGCTGAGAGTCGCGCTCAGCAACCACCTGTTGTGGTCCAAGTTCAAC	T-box 21
Tcl1	NM_009337.3	T cell lymphoma breakpoint 1,Tcl1	AGGGCAGAGACACCTGCACACCCCAACCGCCTGTGGATCTGGGAGAAGCACGTGTACTTGGATGAGTTTCGTCGAAGCTGGCTGCCCGTAGTCATCAAGA	T cell lymphoma breakpoint 1
Tenm4	NM_011858.3	Doc4,ELM2,MGD-MRK-11691,MGD-MRK-11723,MGI:2142385,MGI:96735,Odz4,R75022,Ten-m4,Tenm4,expressed sequence R75022,l(7)-3Rn,l7Rn3,lethal, Chr 7, Rinchik 3,mKIAA1302,odd Oz/ten-m homolog 4 (Drosophila),teneurin transmembrane protein 4	AACAGCAAGTCTATCCTCGGGGTACAGTGTGAAGTTCAGAAGCAACTCAAGGCTTTCGTTACCTTAGAACGCTTTGACCAGCTCTACGGCTCGACCATCA	teneurin transmembrane protein 4
Tfec	NM_031198.3	BB107417,MGI:2141727,TFEC,Tcfec,Tfec,bHLHe34,expressed sequence BB107417,transcription factor EC	TCTTCAGCTAATGCTGGTCTCACGGATGCTCCTTGTCCAAGTATTCTACCCATGAGAAAGGAAATTGCAGAAACTGATGGTAGAGCTTTGGCAAAGGAGA	transcription factor EC
Tgfb1	NM_011577.1	MGD-MRK-15063,MGD-MRK-15064,MGD-MRK-15067,TGF-beta 1,TGF-beta1,TGFbeta1,Tgfb,Tgfb-1,Tgfb1,transforming growth factor, beta 1	GGAGTTGTACGGCAGTGGCTGAACCAAGGAGACGGAATACAGGGCTTTCGATTCAGCGCTCACTGCTCTTGTGACAGCAAAGATAACAAACTCCACGTGG	transforming growth factor, beta 1
Tgfbr1	NM_009370.2	ALK5,AU017191,Alk-5,MGD-MRK-15070,MGI:2140434,TbetaR-I,TbetaRI,Tgfbr1,expressed sequence AU017191,transforming growth factor, beta receptor I	GTAGTTTGCGAACAGAAGTTAAGGCCAAATATTCCAAACAGATGGCAGAGCTGTGAGGCCTTGAGAGTGATGGCTAAAATTATGAGAGAATGCTGGTATG	transforming growth factor, beta receptor I
Tgm1	NM_001161714.1	2310004J08Rik,K polypeptide,MGD-MRK-15072,MGI:1916760,RIKEN cDNA 2310004J08 gene,TG K,TGase 1,TGase1,Tgm1,protein-glutamine-gamma-glutamyltransferase,transglutaminase 1, K polypeptide	TGTTCTGTGGAGTCCGTCAAGAATGGCTTAGTCTACATGAAGTATGACACACCTTTCATTTTTGCTGAGGTAAATAGCGATAAGGTATACTGGCAGCGGC	transglutaminase 1, K polypeptide
Th	NM_009377.1	MGD-MRK-15078,Th,tyrosine hydroxylase	GGATGGAAATGCTGTTCTCAACCTGCTCTTCTCCTTGAGGGGTACAAAACCCTCCTCACTGTCTCGGGCTTTGAAAGTGTTTGAGACATTTGAAGCCAAA	tyrosine hydroxylase
Thrb	NM_009380.3	MGD-MRK-15094,MGD-MRK-15095,MGD-MRK-15096,Nr1a2,T3R[b],T3Rbeta,TR beta,Thrb,Thrb1,Thrb2,c-erbAbeta,thyroid hormone receptor beta,thyroid hormone receptor beta 1,thyroid hormone receptor beta 2	CAGAAGGTGGCAAGGTTGACCTGGAAGCCTTCAGTCATTTTACAAAAATCATCACACCAGCAATTACCAGAGTGGTGGATTTTGCCAAAAAGTTGCCCAT	thyroid hormone receptor beta
Thy1	NM_009382.3	CD90,MGD-MRK-15100,MGD-MRK-15102,T25,Thy 1.2,Thy-1,Thy-1.2,Thy1,Thy1.1,Thy1.2,theta,thymus cell antigen 1, theta	ACTTTTGTGAGCTTCAAGTCTCGGGCGCGAATCCCATGAGCTCCAATAAAAGTATCAGTGTGTATAGAGACAAGCTGGTCAAGTGTGGCGGCATAAGCCT	thymus cell antigen 1, theta
Tiam1	NM_009384.3	AI847750,D16Ium10,D16Ium10e,DNA segment, Chr 16, Indiana University Medical 10,DNA segment, Chr 16, Indiana University Medical 10, expressed,MGD-MRK-24190,MGD-MRK-33864,MGI:106177,MGI:2146497,T cell lymphoma invasion and metastasis 1,Tiam1,expressed sequence AI847750	GGCCGTGGTCCTTGTATATAAAGACGGTTCCAAGCAGAAGAAGAAACTTGTTGGCTCTCACAGGCTGTCAATCTACGAGGAGTGGGACCCTTTCCGGTTT	T cell lymphoma invasion and metastasis 1
Ticam1	NM_174989.4	AW046014,AW547018,MGI:2147076,TICAM-1,Ticam1,Trif,expressed sequence AW046014,expressed sequence AW547018,toll-like receptor adaptor molecule 1	TCCAGTCTCTTCCCCACAGTCCCAATCCTTTCCATCAGCCTCCTCCCCAGCCCCACAGACTCCAGGACCTCAGCCTCTCATTATTCACCATGCCCAGATG	toll-like receptor adaptor molecule 1
Tie1	NM_011587.2	D430008P04Rik,MGD-MRK-16703,MGI:2443090,RIKEN cDNA D430008P04 gene,TIE,Tie1,tie-1,tyrosine kinase with immunoglobulin-like and EGF-like domains 1	GGGCTCAAGATGAACGCAGCCATCAAGATGCTAAAAGAGTATGCGTCTGAAAATGACCATCGAGACTTTGCAGGTGAACTAGAAGTTCTGTGCAAACTAG	tyrosine kinase with immunoglobulin-like and EGF-like domains 1
Timp2	NM_011594.3	D11Bwg1104e,DNA segment, Chr 11, Brigham & Women's Genetics 1104 expressed,MGD-MRK-15111,MGD-MRK-15113,MGD-MRK-34056,MGI:106364,TIMP-2,Timp-2,Timp2,tissue inhibitor of metalloproteinase 2	TTGCAGGAAAGGCAGAAGGAGATGGCAAGATGCACATTACCCTCTGTGACTTCATTGTGCCCTGGGACACGCTTAGCATCACCCAGAAGAAGAGCCTGAA	tissue inhibitor of metalloproteinase 2
Tjp1	NM_009386.1	MGD-MRK-15119,Tjp1,ZO-1,ZO1,tight junction protein 1	GAGCAGCCGTCATACAGGTATGAGGTCTCAAGCTACACAGACCAGTTTTCTCGGAACTATGACCATCGCCTACGGTTTGAAGATCGAATCCCTACCTATG	tight junction protein 1
Tln2	NM_001081242.2	5730421P04Rik,AI507121,AI787438,AL118320,MGI:2143087,MGI:2143119,MGI:3034966,RIKEN cDNA 5730421P04 gene,Tln2,expressed sequence AI507121,expressed sequence AI787438,expressed sequence AL118320,mKIAA0320,talin 2	CAATCTTGTTCGTGCAGCCCAGAAGGCAGCATTTGGCAAAGCTGATGATGACGATGTTGTGGTGAAAACCAAGTTCGTGGGAGGCATTGCTCAGATCATT	talin 2
Tlr2	NM_011905.3	Ly105,Tlr2,toll-like receptor 2	TCTCCACAAGCGGGACTTCGTTCCGGGCAAATGGATCATTGACAACATCATCGATTCCATCGAAAAGAGCCACAAAACTGTGTTCGTGCTTTCTGAGAAC	toll-like receptor 2
Tlr3	NM_126166.2	AI957183,MGI:2142652,Tlr3,expressed sequence AI957183,toll-like receptor 3	TTTCTCTGGGCTGAAGTGGACAAATCTCACCCAGCTCGATCTTTCCTACAACAACCTCCATGATGTCGGCAACGGTTCCTTCTCCTATCTCCCAAGCCTG	toll-like receptor 3
Tlr4	NM_021297.3	Lps,MGD-MRK-11879,MGD-MRK-26042,RAS-like, family 2, locus 8,Rasl2-8,Tlr4,lipopolysaccharide response,toll-like receptor 4	AAATTCCTGCAGTGGGTCAAGGAACAGAAGCAGTTCTTGGTGAATGTTGAACAAATGACATGTGCAACACCTGTAGAGATGAATACCTCCTTAGTGTTGG	toll-like receptor 4
Tlr7	NM_133211.3	Tlr7,toll-like receptor 7	TCTGCAGGAGCTCTGTCCTTGAGTGGCCTGCAAATCCACAGGCTCACCCATACTTCTGGCAGTGCCTGAAAAATGCCCTGACCACAGACAATCATGTGGC	toll-like receptor 7
Tm4sf1	NM_008536.3	12A8 target antigen,L6,L6 antigen,M3s1,MGD-MRK-27041,Tm4sf1,membrane component, surface marker 1,transmembrane 4 superfamily member 1	GCTGTCTTCTGCATCGTAGCTAATGCTTTGCTCTACTTTCCTAATGGGGAGACAAAGTATGCTACGGAGGACCACCTCAGCCGTTTCGTGTGGTATTTTG	transmembrane 4 superfamily member 1
Tmem100	NM_026433.2	1810057C19Rik,AV011897,MGI:2144451,RIKEN cDNA 1810057C19 gene,Tmem100,expressed sequence AV011897,transmembrane protein 100	GATTGTGGTCACCGCTGTGGCTTACAGCTTCAATTCCCATGGTTCCATCATCTCCATCTTCGGCCTGGTCCTTCTGTCCTCCGGACTGTTTTTACTAGCC	transmembrane protein 100
Tmem119	NM_146162.3	AW208946,BC025600,MGI:2141169,Tmem119,cDNA sequence BC025600,expressed sequence AW208946,obif,transmembrane protein 119	GGATCATGGATTTCTTCCGGCAGTACGTGATGCTCATCGCGGTGGTGGGCTCGCTGACCTTCCTCATCATGTTCATAGTCTGCGCCGCCCTCATCACGCG	transmembrane protein 119
Tmem47	NM_138751.2	3010015F07Rik,AI115536,BCMP1,MGI:1924083,MGI:3034834,RIKEN cDNA 3010015F07 gene,Tm4sf10,Tmem47,expressed sequence AI115536,transmembrane 4 superfamily member 10,transmembrane protein 47	ACGAGTTCAATTGGGGTTATGGCCTGGCCTGGGGTGCAACTATATTTTCATTTGGGGGTGCCATTCTTTATTGCCTGAACCCTAAGAACTATGAAGACTA	transmembrane protein 47
Tmem88b	NM_001033394.3	A230069A22Rik,RIKEN cDNA A230069A22 gene,Tmem88b,transmembrane protein 88B	TCATCCGGCTCCGGGTCCACGGTGCCGAGCGCTGCTCTCGGACCGCGGCTCCGCGGCGCTCATTGTGTTCGGATTGCTCTCCCTGCCGCCGCTCGTGGTG	transmembrane protein 88B
Tmsb4x	NM_021278.2	MGD-MRK-16287,Ptmb4,Tb4,Tbeta4,Tmsb4x,prothymosin beta 4,thymosin, beta 4, X chromosome	CAAACCCGATATGGCTGAGATCGAGAAATTCGATAAGTCGAAGTTGAAGAAAACAGAAACGCAAGAGAAAAATCCTCTGCCTTCAAAAGAAACAATTGAA	thymosin, beta 4, X chromosome
Tnf	NM_013693.2	DIF,MGD-MRK-15151,MGD-MRK-28090,TNF alpha,TNF-alpha,TNFalpha,Tnf,Tnfa,Tnfsf1a,tumor necrosis factor,tumor necrosis factor, alpha,tumor necrosis factor-alpha	TGGATCTCAAAGACAACCAACTAGTGGTGCCAGCCGATGGGTTGTACCTTGTCTACTCCCAGGTTCTCTTCAAGGGACAAGGCTGCCCCGACTACGTGCT	tumor necrosis factor
Tnfrsf11a	NM_009399.3	MGI:1194917,Rank,TRANCE-R,Tnfrsf11a,receptor activator of NF-kappaB,tumor necrosis factor receptor superfamily, member 11a, NFKB activator	ATCTCTGTGGTAGTAGTGGCTGCCATCATCTTCGGCGTTTACTACAGGAAGGGAGGGAAAGCGCTGACAGCTAATTTGTGGAATTGGGTCAATGATGCTT	tumor necrosis factor receptor superfamily, member 11a, NFKB activator
Tnfrsf17	NM_011608.1	BCM,BCMA,Tnfrsf13,Tnfrsf13a,Tnfrsf17,tumor necrosis factor receptor superfamily, member 17	CCTCATGGCGCAACAGTGTTTCCACAGTGAATATTTTGACAGTCTGCTGCATGCTTGCAAACCGTGTCACTTGCGATGTTCCAACCCTCCTGCAACCTGT	tumor necrosis factor receptor superfamily, member 17
Tnfrsf21	NM_178589.3	AA959878,DR6,Death receptor 6,MGI:2146783,MGI:2147154,R74815,TR7,Tnfrsf21,expressed sequence AA959878,expressed sequence R74815,tumor necrosis factor receptor superfamily, member 21	GAACGCTCACAAGCATTTCGACATCAACGAGCACTTGCCTTGGATGATCGTCCTCTTCCTTCTGCTGGTCCTGGTGCTGATAGTGGTGTGCAGTATCCGA	tumor necrosis factor receptor superfamily, member 21
Tomm20	NM_024214.2	1810060K07Rik,BB284719,MGC:6333,MGI:3034507,RIKEN cDNA 1810060K07 gene,TOM20,Tomm20,expressed sequence BB284719,mKIAA0016,translocase of outer mitochondrial membrane 20	AGAAGCTTGCTAAGGAGAGAGCTGGGCTTTCCAAGTTACCTGATTTAAAAGATGCTGAAGCAGTTCAGAAATTCTTCCTTGAAGAGATACAGCTTGGTGA	translocase of outer mitochondrial membrane 20
Tomm70a	NM_138599.5	2610044B22Rik,D16Ium22,D16Ium22e,D16Wsu109e,DNA segment, Chr 16, Indiana University Medical 22,DNA segment, Chr 16, Indiana University Medical 22, expressed,DNA segment, Chr 16, Wayne State University 109, expressed,MGD-MRK-33852,MGD-MRK-33987,MGI:106165,MGI:1917299,RIKEN cDNA 2610044B22 gene,Tom70,Tomm70a,mKIAA0719,translocase of outer mitochondrial membrane 70A	CTTTGGCGCAGGCTCAGAAGTGTTTTGCATTGTATCGCCAGGCATATACAGCAAACAATTCTTCGCAAGTCCAGGCAGCTATGAAAGGTTTTGAAGAGAT	translocase of outer mitochondrial membrane 70A
Tpi1	NM_009415.2	AI255506,MGD-MRK-15179,MGD-MRK-15180,MGI:2141384,Tpi-1,Tpi1,expressed sequence AI255506,triosephosphate isomerase 1	GGAGTTCTGCTTCACAGCCATCTATATAAGTGGCCAGTGGAGAGAGCCGTGCGTTTGTACTGACCTTCAGAGACTTGAGCCTGGTACAATGGCGCCTACC	triosephosphate isomerase 1
Tpsab1	NM_031187.4	MGD-MRK-12149,MGD-MRK-12157,MMCP-7,Mcp-7,Mcpt7,Tpsab1,mast cell protease 7,tryptase alpha/beta 1	GGCTGGGGTAACATCGACAATGGTGTAAACCTGCCGCCACCATTTCCTTTGAAGGAGGTGCAAGTTCCCATTATAGAAAACCACCTTTGTGACTTGAAGT	tryptase alpha/beta 1
Tpsb2	NM_010781.3	AV011504,MGD-MRK-12148,MGD-MRK-12156,MGI:2147011,MMCP-6,Mcp-6,Mcp6,Mcpt6,Tpsb2,expressed sequence AV011504,mast cell protease 6,tryptase beta 2	TGATAATGACGAGCCTCTCCCACCTCCTTATCCTCTGAAGCAAGTGAAGGTTCCCATTGTGGAAAACAGCCTGTGTGACCGGAAGTACCACACTGGCCTC	tryptase beta 2
Trac	ENSMUST00000103740.1	Gm16914,MGD-MRK-14846,MGI:98554,T cell receptor alpha constant,T-cell receptor alpha, constant region,Tcra-C,Trac,predicted gene, 16914	AGAACCTGCTGTGTACCAGTTAAAAGATCCTCGGTCTCAGGACAGCACCCTCTGCCTGTTCACCGACTTTGACTCCCAAATCAATGTGCCGAAAACCATG	T cell receptor alpha constant
Trat1	NM_198297.3	C030046M14Rik,RIKEN cDNA C030046M14 gene,T cell receptor associated transmembrane adaptor 1,T-cell receptor interacting molecule,Tcrim,Trat1,Trim	GCATTCATGATGATCCCGCTAGACTGTTTGGGTTGATCCGTGCCAAGAGAGAGCCTGTAATCTAACTGGACCATCATCCATCTCAATGATAACACCCTAT	T cell receptor associated transmembrane adaptor 1
Trem2	NM_031254.2	MGI:1932924,MGI:1932925,Trem2,Trem2a,Trem2b,Trem2c,triggering receptor expressed on myeloid cells 2,triggering receptor expressed on myeloid cells 2a,triggering receptor expressed on myeloid cells 2b,triggering receptor expressed on myeloid cells 2c	GAATCAAGAGACCTCCTTCCCACCCACCTCCATTCTTCTCCTCCTGGCCTGCGTTCTCCTGAGCAAGTTTCTTGCAGCCAGCATCCTCTGGGCTGTGGCC	triggering receptor expressed on myeloid cells 2
Trim17	NM_031172.2	Rnf16,Trim17,ring finger protein 16,terf,tripartite motif-containing 17	CCACATGGGGATCTTCCTGGACTTCCAGGCTGGAGAGGTGTCCTTCTACAGCGTGAACGATGGGTCCCACTTACACAGCTTTTCCCAGGCTGCCTTCCCT	tripartite motif-containing 17
Trim2	NM_001271725.1	Trim2,narf,neural activity-related ring finger protein,tripartite motif-containing 2	CTGGACGCAGTCAACAAAAGACTCCCAGAAATAGATTCTGCTCTTCAGTTCATCTCAGAAATCATCCATCAGTTAACCAACCAAAAGGCCAGCATTGTGG	tripartite motif-containing 2
Trim26	NM_001025599.3	AI462198,MGI:2146873,Trim26,Zfp173,expressed sequence AI462198,tripartite motif-containing 26,zinc finger protein 173	TGGCACTGTGACATTCACCAATGCAGAGTCCCAGGAACTCATCTATACCTTCACGACCACCTTCACCCGGCGCCTGGTTCCCTTCCTGTGGCTCAAGTGG	tripartite motif-containing 26
Trim3	NM_018880.3	BERP1,HAC1,Rnf22,Trim3,ring finger protein 22,tripartite motif-containing 3	GTGGTAGCAGACAGCAACAACCAATGTATTCAGGTTTTCTCCAATGAGGGCCAGTTCAAGTTCCGATTTGGGGTCCGTGGGCGCTCACCTGGGCAACTAC	tripartite motif-containing 3
Trim35	NM_029979.3	0710005M05Rik,A430106H13Rik,AW046487,Hls5,MGI:1925036,MGI:2145786,Mair,RIKEN cDNA 0710005M05 gene,RIKEN cDNA A430106H13 gene,Trim35,expressed sequence AW046487,mKIAA1098,tripartite motif-containing 35	GAGTGTGAGGAGGGTGAGCTATCCTTCTATGACTCTGAGCGCCACTGCCATCTGTATACCTTCCATGCCCACTTTGGGGAGGTGAGGCCCTACTTCTACC	tripartite motif-containing 35
Trim37	NM_197987.2	1110032A10Rik,2810004E07Rik,AI848587,AU043018,MGI:1915979,MGI:1919603,MGI:2144298,MGI:2144435,MUL,RIKEN cDNA 1110032A10 gene,RIKEN cDNA 2810004E07 gene,TEF3,Trim37,expressed sequence AI848587,expressed sequence AU043018,tripartite motif-containing 37	CGACTAGATACACAGCTGAAGAATAAGCTCATAACTCTCATGGGTCAGAAGACATCTCTTACTCAAGAAACGGAGCTGTTGGAATCTTTACTTCAGGAGG	tripartite motif-containing 37
Trim45	NM_001165952.1	4921530N01Rik,RIKEN cDNA 4921530N01 gene,Trim45,tripartite motif-containing 45	ATTAACACGCAGGAAGTTGATCCAGCTCAGTGTGTCCTTCAGGGAGAAGATCTCCACAGAGCTCGAGAGAAACAGACAGCCTCTTTTACCTTGTTCTGTA	tripartite motif-containing 45
Trim46	NM_001039466.1	AI385631,MGI:2139686,TRIFIC,Trim46,expressed sequence AI385631,tripartite motif-containing 46	CTACCAGGCCCTCAAGGATAAGCTAACAAAGAGCCTGGCATACATCTTGGGAAACCAGGACACTGTGCAGACCCAGATTTGTGAGCTGGAAGAGACCATC	tripartite motif-containing 46
Trim68	NM_001307998.2	AI894158,F730114J12Rik,RIKEN cDNA F730114J12 gene,Rnf137,SS-56,Trim68,expressed sequence AI894158,ring finger protein 137,tripartite motif-containing 68	TGCTAGGCTTCTGTATGGAAATGGGACTAAAGACCGATGTGTGTGATCTCCACAAGGAACAGCTAACCATGTTCTGCAAGGAGGATGATATGGTAACCTG	tripartite motif-containing 68
Tsc1	NM_001289575.1	TSC complex subunit 1,Tsc1,hamartin,tuberous sclerosis 1	TCAAGGAGTCCCTCAATTCTGAACGTGGGCCTATGCTTGTCAACACGTTGGTTGATTATTACCTGGAAACCAATTCTCAGCCGGTATTGCACATCCTGAC	TSC complex subunit 1
Tspan7	NM_019634.2	1200014P11Rik,A15,AI323365,Cd231,MGI:1923526,MGI:2147872,MGI:2148083,PE31,R74651,RIKEN cDNA 1200014P11 gene,TALLA,Tm4sf2,Tspan7,expressed sequence AI323365,expressed sequence R74651,tetraspanin 7,transmembrane 4 superfamily member 2	AGACTAACATGGGGATCATTGCTGGAGTGGCATTTGGAATTGCGTTCTCCCAGTTGATTGGCATGCTGCTGGCTTGCTGTCTGTCCCGGTTCATCACTGC	tetraspanin 7
Tspo	NM_009775.4	Bzrp,MGD-MRK-1694,PBR,Tspo,Tspo1,benzodiazepine receptor, peripheral,translocator protein	GACACTGGCTCCCATCTGGGGCACACTGTATTCAGCCATGGGGTATGGCTCCTACATAGTCTGGAAAGAGCTGGGAGGTTTCACAGAGGACGCTATGGTT	translocator protein
Tusc3	NM_030254.3	AU022242,BC003311,MGC:6989,MGI:2142704,Tusc3,cDNA sequence BC003311,expressed sequence AU022242,tumor suppressor candidate 3	TGAGCAGCTAGCAAAATGGATTGCCGACAGGACGGATGTTCATATTCGAGTTTTCCGGCCACCCAACTACTCAGGCACCATTGCTTTGGCCCTGTTAGTG	tumor suppressor candidate 3
Txn1	NM_011660.3	AW550880,MGD-MRK-15309,MGI:2140594,Trx1,Txn1,expressed sequence AW550880,thioredoxin 1	TCTCTGCTACGTGGTGTGGACCTTGCAAAATGATCAAGCCCTTCTTCCATTCCCTCTGTGACAAGTATTCCAATGTGGTGTTCCTTGAAGTGGATGTGGA	thioredoxin 1
Tyrobp	NM_011662.2	DAP12,KARAP,TYRO protein tyrosine kinase binding protein,Tyrobp,killer cell activating receptor associated protein	CCCAGAGTGACACTTTCCCAAGATGCGACTGTTCTTCCGTGAGCCCTGGTGTACTGGCTGGGATTGTTCTGGGTGACTTGGTGTTGACTCTGCTGATTGC	TYRO protein tyrosine kinase binding protein
Ube2d2a/b	NM_019912.2		TCTCTGTTGTGTGATCCCAATCCAGATGATCCTTTAGTGCCTGAGATTGCTCGGATCTACAAAACAGATAGAGAAAAGTACAACAGAATAGCTCGGGAAT	ubiquitin-conjugating enzyme E2D 2A/B
Ube2g1	NM_025985.4	2700059C12Rik,AI256795,AU014992,AW552068,D130023C12Rik,MGI:2144102,MGI:2144367,MGI:2144569,RIKEN cDNA 2700059C12 gene,RIKEN cDNA D130023C12 gene,Ube2g1,expressed sequence AI256795,expressed sequence AU014992,expressed sequence AW552068,ubiquitin-conjugating enzyme E2G 1	CTGGCAGAACTCAACAAAAATCCAGTGGAAGGCTTTTCAGCAGGTTTAATAGACGACAATGATCTCTATCGTTGGGAAGTCCTTATTATTGGTCCTCCAG	ubiquitin-conjugating enzyme E2G 1
Ube2n	NM_080560.3	1500026J17Rik,AL022654,BB101821,MGI:2143895,MGI:2144921,UBC13,Ube2n,expressed sequence AL022654,expressed sequence BB101821,ubiquitin-conjugating enzyme E2N	CTGCAGATCCGCACAGTTCTGCTATCAATCCAGGCTTTGTTAAGTGCTCCTAATCCAGATGATCCATTAGCAAATGATGTAGCCGAGCAATGGAAGACCA	ubiquitin-conjugating enzyme E2N
Ube3c	NM_133907.3	AI853514,Ube3c,expressed sequence AI853514,mKIAA0010,ubiquitin protein ligase E3C	GACAACACAGATGATCACAGGATCTATGGTGCCATTGCTTCAGTTGATATCGCGGGGTTCGCCCATGTCTTTTGAAGATTCTAGTCGAATCATCCCACTC	ubiquitin protein ligase E3C
Ube4b	NM_022022.3	4930551I19Rik,4933406G05Rik,AU014668,D4Bwg0973e,DNA segment, Chr 4, Brigham & Women's Genetics 0973 expressed,MGD-MRK-34203,MGI:106509,MGI:1921672,MGI:1922586,MGI:2140420,RIKEN cDNA 4930551I19 gene,RIKEN cDNA 4933406G05 gene,UFD2,UFD2a,Ube4b,Ufd2p,expressed sequence AU014668,mKIAA0684,ubiquitination factor E4B	ACAGCATTACCTGGAGCTGGGACGGCAAGAACTTTTCAAGATTCTACATAGTATTTTGTTAAATGGCGAAACTCGTGAAGCGGCTCTCAGCTACATGGCG	ubiquitination factor E4B
Ubqln1	NM_026842.4	1110046H03Rik,1810030E05Rik,AU019746,C77538,D13Ertd372e,DA41,DNA segment, Chr 13, ERATO Doi 372, expressed,Dsk2,MGI:1196410,MGI:1916055,MGI:1917327,MGI:2145351,MGI:2145489,Plic-1,RIKEN cDNA 1110046H03 gene,RIKEN cDNA 1810030E05 gene,Ubqln1,XDRP1,expressed sequence AU019746,expressed sequence C77538,ubiquilin 1	ATACTCTGAGTCAGCATGGGATTCATGATGGACTTACGGTTCACCTTGTCATCAAAACACAGAACAGGCCGCAAGATAATTCAGCTCAGCAAACAAATGC	ubiquilin 1
Ubqln2	NM_018798.2	Chap1,Dsk2,HRIHFB2157,Plic-2,Ubqln2,ubiquilin 2	AGGAAGCCCTCCACAGCCGCCGAATCCTGAAGTGAGATTTCAGCAGCAACTGGAACAGCTCAACGCCATGGGGTTCTTAAACCGCGAAGCAAACTTGCAG	ubiquilin 2
Uchl1	NM_011670.2	AW822034,C88048,MGD-MRK-24015,MGD-MRK-9952,MGI:2141250,MGI:2141346,MGI:2141354,MGI:95631,PGP 9.5,PGP9.5,R75593,Uchl1,expressed sequence AW822034,expressed sequence C88048,expressed sequence R75593,gad,gracile axonal dystrophy,ubiquitin carboxy-terminal hydrolase L1	AGACTCTGGGCTCAGTGCCATCCCCTGCCTGCGCCCTGCTGCTCCTGTTTCCCCTCACGGCCCAGCATGAAAACTTCAGGAAAAAGCAAATTGAGGAACT	ubiquitin carboxy-terminal hydrolase L1
Ugt8a	NM_011674.4	AI850488,AW455908,Cgt,MGD-MRK-36113,MGD-MRK-39521,MGI:2139820,MGI:2139983,UDP galactosyltransferase 8A,UDP glucuronosyltransferase 8,UDP-galactose ceramide galactosyltransferase,Ugt8,Ugt8a,expressed sequence AI850488,expressed sequence AW455908,mCerGT	TGCTGTTGGAATAGCAAGGGCTGCTAAAATCATCATTGTGCCGCCAATTATGTTTGAAAGCCATTTGTACATTTTCAAGACACTAGCATCGGCCTTGCAC	UDP galactosyltransferase 8A
Ulk1	NM_009469.3	AU041434,MGI:2141081,Ulk1,Unc51.1,expressed sequence AU041434,mKIAA0722,unc-51 like kinase 1	AGACCCTCATGGAGCAAGAGCACACGGAAACCCTACACAGTCTGCGCTTCACACTAGCGTTTGCACAGCAAGTTCTGGAGATTGCAGCCCTGAAGGGAAG	unc-51 like kinase 1
Unc79	NM_001081017.2	9030205A07Rik,MGI:3701678,Mlca3,RIKEN cDNA 9030205A07 Gene,Unc79,modifier of locomotor activity 3,unc-79 homolog	TGCTTCCAAGATCCGGTACTTGCAGGAATATCATAACCGAGTTCTCCACAACATTTATCCCGTACCATCAGGAACAGATATTGCAAACACCCTGAAGTAC	unc-79 homolog
Unc80	NM_175510.3	BC042720,C030018G13Rik,C230061B10Rik,MGI:1925858,MGI:2445028,RIKEN cDNA C030018G13 gene,RIKEN cDNA C230061B10 gene,Unc80,cDNA sequence BC042720,unc-80, NALCN activator	CATCCAGACCTTCCTGTGGCGGCAAACCAGTGCATTTTTGAGGCCTAAACTGGGGAAGCAATATGAAGCCTCTTGTGTGTCCTTTGAACGAGTGTTGGTG	unc-80, NALCN activator
Usp2	NM_016808.2	B930035K21Rik,MGI:2443236,RIKEN cDNA B930035K21 gene,Usp2,ubiquitin specific peptidase 2,ubp41	AGGATACGAACCAGCAAGCTCACAACATTTGTGAATTTCCCACTAAGAGACCTGGACTTGAGAGAATTTGCTTCAGAAAACACCAACCATGCTGTTTACA	ubiquitin specific peptidase 2
Vdac1	NM_011694.4	AL033343,MGD-MRK-35380,MGI:2144363,Vdac1,Vdac5,expressed sequence AL033343,voltage-dependent anion channel 1	GACGGATGAATTCCAGCTTCATACTAATGTGAATGACGGGACAGAGTTTGGTGGCTCCATTTACCAGAAGGTGAACAAGAAGTTGGAGACTGCTGTCAAT	voltage-dependent anion channel 1
Vdac3	NM_001198998.1	MGD-MRK-35383,Vdac3,voltage-dependent anion channel 3	CTCGGGTTGTAGCTATGTGTAACACACCAACTTATTGCGACCTAGGAAAGGCTGCCAAGGATGTCTTTAACAAAGGGTATGGGTTTGGCATGGTCAAGAT	voltage-dependent anion channel 3
Vegfa	NM_009505.4	MGD-MRK-24046,VEGF-A,VEGF120,VEGF164,VEGF188,VPF,Vegf,Vegfa,vascular endothelial growth factor,vascular endothelial growth factor A	GATCATGCGGATCAAACCTCACCAAAGCCAGCACATAGGAGAGATGAGCTTCCTACAGCACAGCAGATGTGAATGCAGACCAAAGAAAGACAGAACAAAG	vascular endothelial growth factor A
Vim	NM_011701.4	MGD-MRK-15395,Vim,vimentin	CTGGTTGACACCCACTCAAAAAGAACACTCCTGATTAAGACGGTTGAGACCAGAGATGGACAGGTGATCAATGAGACTTCTCAGCATCACGATGACCTTG	vimentin
Wasf1	NM_031877.3	AI195380,AI838537,MGI:2143538,MGI:2143675,Scar,WAS protein family, member 1,WAVE,WAVE-1,Wasf1,expressed sequence AI195380,expressed sequence AI838537	AGCTCCACAATTCAAGATCAGCAGCTTTTCGACCGCAAGACGTTGCCTATTCCATTGCAAGAAACATACGATGTGTGTGAGCAACCTCCGCCTCTCAATA	WAS protein family, member 1
Wdr35	NM_001159527.1	4930459M12Rik,RIKEN cDNA 4930459M12 gene,WD repeat domain 35,Wdr35	CACGTTGATGATGTCCCTTCCGGATCTGTGGATGGGGTGTTTGATTACAGTAAAGCCATTCAAGGTACAAGGGATCCAATTTGTGCCATTACTGCATCTG	WD repeat domain 35
Xcl1	NM_008510.1	AI661682,ATAC,LTN,Lptn,MGD-MRK-26027,MGI:2138317,SCM-1,SCM-1a,Scyc1,Xcl1,chemokine (C motif) ligand 1,expressed sequence AI661682,lymphotactin,small inducible cytokine subfamily C, member 1 (lymphotactin)	AGAGAGTAGCTGTGTGAACTTACAAACCCAGCGGCTGCCAGTTCAAAAAATCAAGACCTATATCATCTGGGAGGGGGCCATGAGAGCTGTAATTTTTGTC	chemokine (C motif) ligand 1
Xk	NM_023500.2	1810038K19Rik,MGD-MRK-24454,MGI:1916432,RIKEN cDNA 1810038K19 gene,X-linked Kx blood group,Xk	TTGTATCTACTGTCAGTCCGACCAGAATGAAGAACCTTATGTGAGCATCACTAAGAAACGACAGATGCCAAAAGATGGCCTTTCAGAGGAGGTGGAGAAA	X-linked Kx blood group
Ywhae	NM_009536.4	14-3-3 epsilon,AU019196,MGI:2144388,Ywhae,expressed sequence AU019196,tyrosine 3-monooxygenase/tryptophan 5-monooxygenase activation protein, epsilon polypeptide	CTGTTGTGACATTCTGGATGTACTGGACAAACACCTCATTCCAGCAGCTAACACTGGCGAGTCCAAGGTTTTCTATTATAAAATGAAAGGGGACTACCAC	tyrosine 3-monooxygenase/tryptophan 5-monooxygenase activation protein, epsilon polypeptide
Ywhag	NM_018871.3	14-3-3 gamma,D7Bwg1348e,DNA segment, Chr 7, Brigham & Women's Genetics 1348 expressed,MGD-MRK-34146,MGD-MRK-37146,MGI:106452,Ywhag,tyrosine 3-monooxygenase/tryptophan 5-monooxygenase activation protein, gamma polypeptide	GGGACTATTACCGTTACCTGGCAGAAGTGGCCACCGGGGAGAAGAGGGCGACCGTGGTGGAGTCGTCTGAGAAGGCCTACAGCGAAGCCCACGAGATCAG	tyrosine 3-monooxygenase/tryptophan 5-monooxygenase activation protein, gamma polypeptide
Ywhah	NM_011738.2	14-3-3 eta,MGD-MRK-38238,Ywhah,tyrosine 3-monooxygenase/tryptophan 5-monooxygenase activation protein, eta polypeptide	GATCGAAATCTCCTCTCTGTGGCCTACAAGAATGTAGTTGGTGCCAGGCGATCTTCTTGGAGGGTTATTAGTAGCATTGAGCAGAAAACCATGGCAGATG	tyrosine 3-monooxygenase/tryptophan 5-monooxygenase activation protein, eta polypeptide
Ywhaq	NM_011739.3	14-3-3 tau,14-3-3 theta,2700028P07Rik,AA409740,AU021156,MGI:1924055,MGI:2144732,MGI:2144953,MGI:2145131,R74690,RIKEN cDNA 2700028P07 gene,Ywhaq,expressed sequence AA409740,expressed sequence AU021156,expressed sequence R74690,tyrosine 3-monooxygenase/tryptophan 5-monooxygenase activation protein theta	AATAGCCAATGCAACTAATCCAGAGAGTAAGGTCTTCTATCTGAAAATGAAGGGAGATTATTTCCGGTATCTTGCTGAAGTAGCTTGTGGCGATGATCGA	tyrosine 3-monooxygenase/tryptophan 5-monooxygenase activation protein theta
Ywhaz	NM_011740.2	1110013I11Rik,14-3-3 zeta,AI596267,AL022924,AU020854,MGD-MRK-39483,MGI:1915893,MGI:2146042,MGI:2146113,MGI:2146160,RIKEN cDNA 1110013I11 gene,Ywhaz,expressed sequence AI596267,expressed sequence AL022924,expressed sequence AU020854,tyrosine 3-monooxygenase/tryptophan 5-monooxygenase activation protein, zeta polypeptide	AACGTTGTAGGAGCCCGTAGGTCATCGTGGAGGGTCGTCTCAAGTATTGAGCAGAAGACGGAAGGTGCTGAGAAAAAGCAGCAGATGGCTCGAGAATACA	tyrosine 3-monooxygenase/tryptophan 5-monooxygenase activation protein, zeta polypeptide
Zfp365	NM_178679.2	AI839779,AV340892,DBZ,MGI:2143789,Su48,Zfp365,expressed sequence AI839779,expressed sequence AV340892,mKIAA0844,zinc finger protein 365	CTCCAGGACTTTATTGAAAATCTGCTGCAACGGGTAGAATTGGCGGAGAAGCAGTTGGAATATTATCAAAGCCAGCAAGCCTCCGGTTTTAGCTGTGACA	zinc finger protein 365
Zpr1	NM_011752.2	AI303781,MGI:2143010,ZPR1,ZPR1 zinc finger,Zfp259,Zpr1,expressed sequence AI303781,zinc finger protein 259	GAGACCTCCTCAAGTCTGAGACCTGTAGTGTGGAAATCCCAGAGCTTGAGTTTGAACTGGGAATGGCTGTACTTGGGGGCAAGTTCACCACTCTAGAAGG	ZPR1 zinc finger
Internal Reference Genes
Aars	NM_146217.4	AI316495,Aars,C76919,MGC:37368,MGI:1890634,MGI:2142499,MGI:2142843,alanyl-tRNA synthetase,expressed sequence AI316495,expressed sequence C76919,sti,sticky	GTCTACCACCACACTTTCTTTGAGATGCTGGGCTCCTGGTCTTTTGGGGACTATTTCAAGGAATTGGCATGTAAGATGGCCCTGGAACTTCTTACCCAGG	alanyl-tRNA synthetase
Asb10	NM_080444.5	Asb-10,Asb10,BB137407,MGI:2141266,ankyrin repeat and SOCS box-containing 10,expressed sequence BB137407	GCAAACGCCCTTTGCATCTCTGCCGGGGGCCTGGTATCCTCGAGTGTGTGGAGTTGCTCCTGAAGTTTGGAGCACAAGTGGATGGTCGGACTGAAGATGA	ankyrin repeat and SOCS box-containing 10
Ccdc127	NM_024201.3	0610011N22Rik,5430420E17Rik,AI256405,AW050060,Ccdc127,MGI:1918606,MGI:2145196,MGI:2145408,RIKEN cDNA 0610011N22 gene,RIKEN cDNA 5430420E17 gene,coiled-coil domain containing 127,expressed sequence AI256405,expressed sequence AW050060	TTGGCAGCATTTCGTTGGATTTGGTCTAGGGAATCCCAAAAAGAGATAGAAAAAGCCAGAAAAGCATATCATCAGAGAACAGCTGCTTTCCAACAGGATC	coiled-coil domain containing 127
Cnot10	NM_153585.5	2600001P13Rik,CCR4-NOT transcription complex, subunit 10,Cnot10,RIKEN cDNA 2600001P13 gene	GCTTTTTGCTCGTAGACTTGTATATATTAACCCACCAGGCTGAGAAAGCTCTGCATCTTCTTGCCGTCCTAGAAAAAATGATTTCACAGGGTAGCGGTGG	CCR4-NOT transcription complex, subunit 10
Csnk2a2	NM_009974.3	1110035J23Rik,C77789,CK2,Csnk2a2,MGD-MRK-2205,MGI:1915939,MGI:2142847,RIKEN cDNA 1110035J23 gene,casein kinase 2, alpha prime polypeptide,expressed sequence C77789	CCATTCTTCCACGGGCAGGACAACTATGACCAGCTTGTTCGAATTGCCAAGGTTCTGGGGACAGATGAACTATATGGTTATCTGAAGAAGTACCACATAG	casein kinase 2, alpha prime polypeptide
Fam104a	NM_138598.5	D11Wsu99e,DNA segment, Chr 11, Wayne State University 99, expressed,Fam104a,MGD-MRK-34043,family with sequence similarity 104, member A	AGCAGTCTGCACTATGCCAAGGCCCTTACTTCCACATCAACCAGACCCTGAAGGAGGCTCACTTTCATAGCCTACAGCACCGAGGCCGGCCGCCGACATG	family with sequence similarity 104, member A
Gusb	NM_010368.1	AI747421,Gur,Gus,Gus-r,Gus-s,Gus-t,Gus-u,Gusb,Gut,MGD-MRK-10333,MGD-MRK-10334,MGD-MRK-10335,MGD-MRK-10336,MGD-MRK-10337,MGD-MRK-1413,MGD-MRK-19421,MGD-MRK-19422,MGD-MRK-9912,MGI:2140959,MGI:95873,MGI:95874,MGI:95875,MGI:95876,adipose storage deficiency,asd,beta-glucuronidase regulator,beta-glucuronidase structural,beta-glucuronidase systemic regulator,beta-glucuronidase temporal,expressed sequenc…	CCCTTCGGGACTTTATTGGCTGGGTGTGGTATGAACGGGAAGCAATCCTGCCACGGCGATGGACCCAAGATACCGACATGAGAGTGGTGTTGAGGATCAA	glucuronidase, beta
Lars	NM_134137.2	2310045K21Rik,3110009L02Rik,AW536573,Lars,MGI:1920310,MGI:2147367,RIKEN cDNA 2310045K21 gene,RIKEN cDNA 3110009L02 gene,expressed sequence AW536573,leucyl-tRNA synthetase,mKIAA1352	TTAAGCGGCCTGAAAGGGAAAAATATCTTCCTAGTAGCTGCTACACTCAGACCTGAGACTATGTTTGGGCAGACAAATTGTTGGGTTCGGCCTGATATGA	leucyl-tRNA synthetase
Mto1	NM_026658.2	2310039H01Rik,5730419A02Rik,MGI:1917779,Mto1,RIKEN cDNA 2310039H01 gene,RIKEN cDNA 5730419A02 gene,mitochondrial tRNA translation optimization 1	TCCAAATCGTCTGCATCAGGTTTGGTTGGAGCCTGAAGGAATGGATTCCGACCTCATCTACCCGCAAGGGTTATCTGTTACACTGCCAGCTGAGTTACAG	mitochondrial tRNA translation optimization 1
Supt7l	NM_028150.2	2610524B01Rik,6030455L14Rik,MGI:1924975,RIKEN cDNA 2610524B01 gene,RIKEN cDNA 6030455L14 gene,SPT7-like, STAGA complex gamma subunit,Supt7l	GAAAGTGTCCTGGAGACCCTAACTGATGTGGCACATGAATACTGCCTCAAGTTCACCAAGCTGCTGCGCTTTGCTGTCGACCGAGAGGCCCTGCTGGGAC	SPT7-like, STAGA complex gamma subunit
Tada2b	NM_001170454.1	AA474455,Gm145,LOC231151,MGI:2684991,Tada2b,expressed sequence AA474455,gene model 145, (NCBI),transcriptional adaptor 2B	ACCAGGATGCCGAGACGCTCATCAGTGGGCTGTCTGTGAACTATGACGATGATGATGTGGAGATAGAGCTCAAGCGTGCCCATGTAGACATGTATGTGCG	transcriptional adaptor 2B
Tbp	NM_013684.3	Gtf2d,MGD-MRK-18659,MGD-MRK-24009,TATA box binding protein,Tbp,general transcription factor IID	ACCGTGAATCTTGGCTGTAAACTTGACCTAAAGACCATTGCACTTCGTGCAAGAAATGCTGAATATAATCCCAAGCGATTTGCTGCAGTCATCATGAGAA	TATA box binding protein
Xpnpep1	NM_133216.3	D230045I08Rik,MGI:2444044,RIKEN cDNA D230045I08 gene,X-prolyl aminopeptidase (aminopeptidase P) 1, soluble,Xpnpep1	GGGCGTTTGGGATCCGCATTGAGAATGTTGTTCTGGTGGTCCCAGCAAAAACCAAGTATAATTTCAACAACCGAGGAAGCCTGACCTTTGAACCTCTAAC	X-prolyl aminopeptidase (aminopeptidase P) 1, soluble
0					0

## Sheet: Supplementary Table 2A
Supplementary Table 2A: NanoString Gene and Probe Details
nCounter® Mouse Glial Profiling Panel - Gene and Probe Details
Official Symbol	Accession	Alias / Previous Symbol	Target Sequence	Official Full Name	Other targets or Isoform Information
Abca1	NM_013454.3	ABC1,ATP-binding cassette 1,ATP-binding cassette, sub-family A (ABC1), member 1,Abc1,Abca1,MGD-MRK-16392	CTCCTTGTCATCTCTAGCCAGGATATTCAGCATCCTCTCCCAGAGCAAAAAGCGACTCCACATAGAAGACTACTCTGTCTCTCAGACAACACTTGACCAA	ATP-binding cassette, sub-family A (ABC1), member 1
Abcb1a	NM_011076.1	ATP-binding cassette, sub-family B (MDR/TAP), member 1A,Abcb1a,Evi32,MDR3,MGD-MRK-13285,MGD-MRK-13288,MGI:1928146,Mdr1a,P glycoprotein 3,P-glycoprotein,P-gp,Pgp,Pgy-3,Pgy3,ecotropic viral integration site 32,mdr-3,multiple drug resistant 1a	AAGGGGCTACAGGGTCTAGGCTTGCTGTGATTTTCCAGAACATAGCAAATCTTGGGACAGGAATCATCATATCCCTAATCTATGGCTGGCAACTAACACT	ATP-binding cassette, sub-family B (MDR/TAP), member 1A
Abcc3	NM_029600.3	1700019L09Rik,ATP-binding cassette, sub-family C (CFTR/MRP), member 3,Abcc3,MRP3,RIKEN cDNA 1700019L09 gene	CTACGAGGTCCGCAAGCAGTTCATGAGAGAGATGAGCTCCTTGTCTTCTGAAGGGGAGGTCCAGAACCGGACTATGCCCAAGAAACACACAAATTCATTG	ATP-binding cassette, sub-family C (CFTR/MRP), member 3
Abcc8	NM_011510.3	ATP-binding cassette, sub-family C (CFTR/MRP), member 8,Abcc8,D930031B21Rik,MGD-MRK-33673,MGI:105993,MGI:3036285,RIKEN cDNA D930031B21 gene,SUR1,Sur,sulfonylurea receptor	GCTGCCGTCCTCATTACCTTTGTGGGCCACGTCAGCTTCTTCAAAGAGTCAGACTTCTCACCCTCGGTGGCCTTTGCCTCTCTCTCTCTCTTCCACATCC	ATP-binding cassette, sub-family C (CFTR/MRP), member 8
Abce1	NM_015751.2	ATP-binding cassette, sub-family E (OABP), member 1,Abce1,C79080,MGI:2139480,Oabp,RNS4l (Eye),Rnaseli,expressed sequence C79080,ribonuclease L (2', 5'-oligoisoadenylate synthetase-dependent) inhibitor	GGAGAAGTGCCAGTTCTAAATGTCAGTTATAAGCCACAGAAAATCAGTCCCAAATCAACAGGAAGTGTTCGCCAGTTACTGCATGAAAAGATCAGAGATG	ATP-binding cassette, sub-family E (OABP), member 1
Abcg2	NM_011920.3	AI428558,ATP binding cassette subfamily G member 2 (Junior blood group),Abcg2,Bcrp,MGI:2141405,expressed sequence AI428558	TGTCACCAGCTCCGATGGATTGCCAGGCGCTCATTTAAAAACTTGCTCGGGAACCCTCAAGCTTCTGTTGCTCAGTTAATTGTTACAGTCATACTGGGGC	ATP binding cassette subfamily G member 2 (Junior blood group)
Abi2	NM_001198570.1	8430425M24Rik,AI839867,Abi2,MGD-MRK-35374,MGI:1918752,MGI:2138331,RIKEN cDNA 8430425M24 gene,abl-interactor 2,expressed sequence AI839867	GGCGCCAAGGGCTTACTTGGAAAAGGTTGTGGCAATTTATGATTATACAAAAGACAAGGAAGATGAGCTGTCCTTTCAGGAAGGAGCCATTATATATGTC	abl-interactor 2
Acadm	NM_007382.5	AU018656,Acadm,MCAD,MGD-MRK-1024,MGI:2139874,acyl-Coenzyme A dehydrogenase, medium chain,expressed sequence AU018656	TTAATTACCGAAGAGTTGGCGTATGGGTGTACAGGGGTGCAAACTGCTATTGAAGCAAATTCTTTGGGGCAAATGCCTGTGATTCTTGCTGGAAATGATC	acyl-Coenzyme A dehydrogenase, medium chain
Acadsb	NM_025826.4	1300003O09Rik,Acadsb,BB066609,MGI:2142281,RIKEN cDNA 1300003O09 gene,acyl-Coenzyme A dehydrogenase, short/branched chain,expressed sequence BB066609	AAAGCTGGTTACAGAAAAATTAGGGAGCTTTTGCCTCTCTGAAGCTGGAGCCGGTAGCGACTCTTTCGCTATGAAAACAAGAGCTGATAAAAGTGGAAAT	acyl-Coenzyme A dehydrogenase, short/branched chain
Acat1	NM_144784.3	6330585C21Rik,Acat,Acat1,MGD-MRK-1027,MGD-MRK-1028,MGI:2443107,RIKEN cDNA 6330585C21 gene,acetyl coenzyme A acetyltransferase,acetyl-Coenzyme A acetyltransferase 1	CATCACCATCTCAGTGAAAGGTAAACCAGATGTGGTGGTGAAAGAAGATGAAGAATACAAGCGTGTTGACTTTAGTAAAGTGCCAAAGCTCAAGACCGTG	acetyl-Coenzyme A acetyltransferase 1
Acat2	NM_009338.3	AW742799,Acat2,MGD-MRK-1029,MGD-MRK-14817,MGD-MRK-14828,MGI:2147098,MGI:98537,Tcp-1x,Tcp1-rs1,acetyl-Coenzyme A acetyltransferase 2,expressed sequence AW742799,t-complex protein 1, related sequence 1	ACAGGACAAGGCTGAGAGCTAGCAGAGACCAGAGCGACAAGATGAATGCGGGCTCAGACCCCGTGGTCATCGTCTCAGCGGCGCGCACCGCTATAGGCTC	acetyl-Coenzyme A acetyltransferase 2
Acly	NM_001199296.1	A730098H14Rik,ATP citrate lyase,AW538652,Acly,MGD-MRK-24127,MGI:2144554,MGI:2443004,RIKEN cDNA A730098H14 gene,expressed sequence AW538652	TGATGGGAGAAGTTGGGAAGACCACTGGGATCCCCATCCATGTCTTTGGCACAGAAACTCACATGACGGCCATTGTGGGCATGGCCCTGGGCCACCGGCC	ATP citrate lyase
Acot13	NM_025790.2	0610006O17Rik,Acot13,RIKEN cDNA 0610006O17 gene,Them2,acyl-CoA thioesterase 13,thioesterase superfamily member 2	GCATGACCCAGAACCTACGAGAAGTAATGAAGGTTATGTTCAAAGTTCCCGGTTTTGATAGAGTTTTGGAAAAGGTGACGCTTGTCTCGGCTGCTCCTGA	acyl-CoA thioesterase 13
Acsl3	NM_001136222.1	fatty acid Coenzyme A ligase, long chain 3,2610510B12Rik,Acsl3,C85929,Facl3,MGI:2138711,RIKEN cDNA 2610510B12 gene,acyl-CoA synthetase long-chain family member 3,expressed sequence C85929,fatty acid Coenzyme A ligase, long chain 3	CCATTGTTCATGGACTGAATGAGACAGAGGTGACCAACATCATTACTAGCAAAGAACTCTTGCAAACAAAGCTGAAGGATATAGTCTCTTTGGTCCCACG	acyl-CoA synthetase long-chain family member 3
Acsl4	NM_207625.2	9430020A05Rik,ACS4,AU018108,Acsl4,Facl4,Lacs4,MGI:2147955,RIKEN cDNA 9430020A05 gene,acyl-CoA synthetase long-chain family member 4,expressed sequence AU018108,fatty acid-Coenzyme A ligase, long chain 4	GGAAGTCCATATCGCTCTGTCACACACTTCGACTCACTAGCTGTCATAGACATCCCTGGAGCAGATACTCTGGATAAATTATTTGACCATGCTGTAGCCA	acyl-CoA synthetase long-chain family member 4
Adam22	NM_001007220.2	2900022I03Rik,AI854032,Adam22,MDC2,MGI:1920099,MGI:2141002,RIKEN cDNA 2900022I03 gene,a disintegrin and metallopeptidase domain 22,expressed sequence AI854032	AAGGCAAGCTTCCGGGTGGACGCCTTTGGAACCTCTTTCGTTCTCGACGTCCTGCTGAACCACGAGTTGCTGTCGTCAGGTTATGTAGAGAGACAGATTG	a disintegrin and metallopeptidase domain 22
Adamts1	NM_009621.4	ADAM-TS1,ADAMTS-1,Adamts1,METH-1,METH1,MGD-MRK-38294,a disintegrin-like and metallopeptidase (reprolysin type) with thrombospondin type 1 motif, 1	CTGATGGTACCTATATTCTGAATGGAAACTTCACTCTGTCCACACTAGAGCAAGACCTCACCTACAAAGGTACTGTCTTAAGGTACAGTGGTTCCTCGGC	a disintegrin-like and metallopeptidase (reprolysin type) with thrombospondin type 1 motif, 1
Adar	NM_001038587.3	ADAR1,AV242451,Adar,Adar1p110,Adar1p150,MGI:2139942,adenosine deaminase, RNA-specific,expressed sequence AV242451,mZaADAR	GTTGGAGTACGCCCGATCTCATGGCTTTGCTGCTGAGTTCAAGCTCATTGACCAGTCTGGACCTCCTCACGAACCCAAGTTTGTTTACCAAGCAAAAGTT	adenosine deaminase, RNA-specific
Adcy1	NM_009622.2	AC1,Adcy1,D11Bwg1392e,DNA segment, Chr 11, Brigham & Women's Genetics 1392 expressed,I-AC,MGD-MRK-16462,MGD-MRK-33713,MGD-MRK-34052,MGI:106029,MGI:106360,adenylate cyclase 1,barrelless,brl	CTATGCACACTGGCAGACTTCGCCATCGACATGTTTGATGTTCTGGATGAAATCAACTACCAGTCCTACAACGACTTTGTTCTCCGAGTTGGCATCAACG	adenylate cyclase 1
Adcy5	NM_001012765.4	AC5,AW121902,Adcy5,MGD-MRK-16458,MGI:2146623,adenylate cyclase 5,expressed sequence AW121902	CACATCAAGGCTATTGCAGACTTCGCTATGAAGCTGATGGACCAAATGAAGTACATCAATGAGCACTCCTTCAACAACTTCCAGATGAAGATTGGGCTCA	adenylate cyclase 5
Adcyap1r1	NM_001025372.2	2900024I10Rik,AI846590,Adcyap1r1,MGD-MRK-37493,MGI:1920204,MGI:2141492,PAC1,PAC1R,PACAP1-R,RIKEN cDNA 2900024I10 gene,adenylate cyclase activating polypeptide 1 receptor 1,expressed sequence AI846590	GGAAGCTGCACTGTACCCGTAACTTCATCCACATGAACCTGTTTGTATCCTTCATGCTGAGAGCTATCTCTGTCTTCATCAAAGACTGGATCTTGTATGC	adenylate cyclase activating polypeptide 1 receptor 1
Adgra2	NM_054044.2	8430414O08Rik,9530074E10Rik,Adgra2,G protein-coupled receptor 124,Gpr124,MGI:1918709,RIKEN cDNA 8430414O08 gene,RIKEN cDNA 9530074E10 gene,Tem5,adhesion G protein-coupled receptor A2,mKIAA1531	GGTGTGGCGTCCAAGCCTTGGTGCCTTCTACATACCGGTGGCGTTGATTCTGCCTATCACCTGGATCTACTTCTTGTGTGCAGGCCTTCACTTACGGAGC	adhesion G protein-coupled receptor A2
Adgrg1	NM_018882.3	Adgrg1,Cyt28,G protein-coupled receptor 56,Gpr56,adhesion G protein-coupled receptor G1	TCCGGCACCTTCCAGCTTGTCATCCTCTACCTCTTCAGCATCATAACTTCCTTCCAAGGCTTCCTCATCTTCCTGTGGTACTGGTCCATGCGGTTCCAGG	adhesion G protein-coupled receptor G1
Adgrl4	NM_133222.3	1110033N21Rik,Adgrl4,EGF, latrophilin seven transmembrane domain containing 1,EGF-TM7 receptor,Eltd1,Etl,MGI:1923571,RIKEN cDNA 1110033N21 gene,adhesion G protein-coupled receptor L4	GCTGCACATGGCACAACTGGCAATGTAGTAGTTGCATTCCTCTGCTATAAGAGCATTGGTCCCTTGCTATCCTCATCTGACAACTTCTTACTGGACACTC	adhesion G protein-coupled receptor L4
Adh5	NM_007410.3	Adh-5,Adh3,Adh5,GSNOR,MGD-MRK-1119,MGD-MRK-1128,S-nitrosoglutathione reductase,alcohol dehydrogenase 5 (class III), chi polypeptide	TGACGAATTTGTGACCGGCAATCTCTCCTTCGACCAAATTAACCAAGCCTTTGATCTGATGCACTCGGGAGACAGCATTCGAACTGTTCTAAAGATGTAA	alcohol dehydrogenase 5 (class III), chi polypeptide
Adora1	NM_001008533.3	A1-AR,A1AR,A1R,AA1R,AI848715,ARA1,Adora1,BB176431,MGD-MRK-16162,MGI:2138349,MGI:2138644,Ri,adenosine A1 receptor,expressed sequence AI848715,expressed sequence BB176431	AAGTGTGAGTTCGAGAAGGTTATCAGCATGGAGTACATGGTCTACTTCAACTTCTTCGTCTGGGTGCTGCCGCCATTGCTCCTCATGGTTCTTATCTACC	adenosine A1 receptor
Adora2b	NM_007413.4	A2BAR,A2BR,A2b,A2b, Rs,AA2BR,AI480866,AI605384,ARA2B,Adora2b,MGD-MRK-16164,MGI:2144194,MGI:2144239,adenosine A2b receptor,expressed sequence AI480866,expressed sequence AI605384	GAGCTACATGGTGTATTTCAACTTCTTTGGGTGTGTCCTTCCTCCACTGCTCATAATGCTGGTGATCTACATCAAAATCTTCATGGTGGCCTGCAAGCAG	adenosine A2b receptor
Adora3	NM_009631.4	1700001D09Rik,4930578J19Rik,A3AR,A3R,AA3R,ARA3,Adora3,G-protein coupled receptor 2,Gpcr 2,Gpcr2,MGD-MRK-16343,MGD-MRK-28143,MGI:1916546,MGI:1923096,MGI:99563,RIKEN cDNA 1700001D09 gene,RIKEN cDNA 4930578J19 gene,adenosine A3 receptor	GGTCACACCTTTGGCCATTGCTGTCAGCCTGCAAGTCAAGATGCACTTCTATGCCTGCCTTTTCATGTCCTGTGTGCTGCTGATCTTCACCCATGCTTCC	adenosine A3 receptor
Adrb1	NM_007419.3	Adrb-1,Adrb1,MGD-MRK-1143,MGD-MRK-1146,adrenergic receptor, beta 1,beta 1-AR	ATGTGCTGTGTGTGACGGCCAGCATTGAGACCCTGTGTGTCATCGCCCTGGACCGCTACCTCGCCATCACGTCGCCCTTTCGCTACCAGAGTTTGCTGAC	adrenergic receptor, beta 1
Agmo	NM_178767.5	A530016O06Rik,AI790538,Agmo,MGI:2144885,RIKEN cDNA A530016O06 gene,Tmem195,alkylglycerol monooxygenase,expressed sequence AI790538,transmembrane protein 195	ACTACAGACTTTTGGAATTGCCTTGGGATTCTACCTGGACGTGGTATTTCACTTTCTTAGGAGTTGACTTTGGCTACTACTGGTTCCACCGCATGGCTCA	alkylglycerol monooxygenase
Ahcyl1	NM_001357113.1	1110034F20Rik,AA409031,AA414901,Ahcy-rs3,Ahcyl1,DCAL,EST AA409031,IRBIT,MGD-MRK-36379,MGI:107802,MGI:1353558,MGI:1920996,MGI:2139575,RIKEN cDNA 1110034F20 gene,S-adenosylhomocysteine hydrolase, related sequence 3,S-adenosylhomocysteine hydrolase-like 1,expressed sequence AA414901	ACGGGTCGTCCTTCTAGCAGAGGGCCGTTTACTTAATCTGAGCTGCTCCACAGTCCCTACCTTTGTTCTTTCCATCACGGCTACAACACAGGCTTTGGCA	S-adenosylhomocysteine hydrolase-like 1
Aif1	NM_019467.2	AI607846,Aif1,D17H6S50E,DNA segment, Chr 17, human D6S50E,G1,Iba1,MGD-MRK-4478,MGI:2146897,MGI:90671,allograft inflammatory factor 1,expressed sequence AI607846	CGATATTATGTCCTTGAAGCGAATGCTGGAGAAACTTGGGGTTCCCAAGACCCACCTAGAGCTGAAGAGATTAATTAGAGAGGTGTCCAGTGGCTCCGAG	allograft inflammatory factor 1
Akt1	NM_001165894.1	Akt,Akt1,MGD-MRK-1257,PKB,PKB/Akt,PKBalpha,thymoma viral proto-oncogene 1	GCCATGAAGATCCTCAAGAAGGAGGTCATCGTCGCCAAGGATGAGGTTGCCCACACGCTTACTGAGAACCGTGTCCTGCAGAACTCTAGGCATCCCTTCC	thymoma viral proto-oncogene 1
Akt3	NM_011785.3	AI851531,Akt3,D930002M15Rik,MGI:2138357,MGI:3628555,Nmf350,PKB gamma,RIKEN cDNA D930002M15 gene,expressed sequence AI851531,neuroscience mutagenesis facility, 350,thymoma viral proto-oncogene 3	TTCTCTGAGGACCGCACACGTTTCTATGGTGCAGAAATTGTCTCTGCTTTGGACTATCTACATTCTGGAAAGATTGTGTACCGTGATCTCAAGTTGGAGA	thymoma viral proto-oncogene 3
Alas1	NM_020559.2	5-aminolevulinate synthase,ALAS-N,Alas-1,Alas1,MGD-MRK-1268,MGD-MRK-1270,aminolevulinic acid synthase 1,succinyl-CoA: glycine C-succinyl transferase	ACTAGGAATATTTCTGGAACGAGCAAGTTCCACGTAGAACTGGAGCAGGCACTGGCCGACCTCCACGGCAAAGATGCGGCGCTCTTGTTCTCTTCCTGTT	aminolevulinic acid synthase 1
Aldh1a1	NM_013467.3	ALDH1,Ahd-2,Ahd2,Aldh1,Aldh1a1,E1,MGD-MRK-1206,MGD-MRK-1213,MGD-MRK-16383,MGI:99601,Raldh1,aldehyde dehydrogenase 1, liver cytosolic (class 1),aldehyde dehydrogenase 2, cytoplasmic,aldehyde dehydrogenase family 1, subfamily A1	AAGGCCAATGTTGTGTCGCAGCATCCCGGATTTTTGTTGAGGAGTCAGTTTATGATGAGTTTGTGAAAAGGAGTGTTGAGCGAGCTAAGAAATATGTTCT	aldehyde dehydrogenase family 1, subfamily A1
Aldh1l1	NM_027406.1	1810048F20Rik,Aldh1l1,Fthfd,MGI:1917624,RIKEN cDNA 1810048F20 gene,aldehyde dehydrogenase 1 family, member L1,formyltetrahydrofolate dehydrogenase	GACGGCGAGAGCGAGTGTGTCATTAACTACGTGGAAAAGGCAGTGAAGAAACTGACTCTCCAAATGCCCTACCAGCTCTTCATAGGCGGCGAGTTTGTGG	aldehyde dehydrogenase 1 family, member L1
Amigo1	NM_001004293.2	Amigo1,adhesion molecule with Ig like domain 1	CAGCTGCAGAAACTCTACTTAAGCCAGAATCAGATCTCTCGCTTTCCTGTGGAACTGATCAAGGATGGGAACAAATTACCCAAACTGATGCTCTTGGATC	adhesion molecule with Ig like domain 1
Amigo2	NM_001164602.1	AI415330,AW208913,Amigo2,MGI:2146206,adhesion molecule with Ig like domain 2,expressed sequence AI415330,expressed sequence AW208913	TGAGAGGCATCTACCTTCACGGGAACCCATTTGTATGTGACTGTTCTCTGTACTCGTTGCTGATCTTTTGGTACCGTAGGCACTTTAGCTCCGTGATGGA	adhesion molecule with Ig like domain 2
Amph	NM_175007.1	Amph,MGD-MRK-24459,amphiphysin	TATGGACGACAAGCACTGATTTGGTACAACCAGCTTCTGGGGGTTCATTTAATGATTTCACCCAGGCCCAGGACACTTCATTATTCACCATGCAGACAGA	amphiphysin
Anapc1	NM_008569.2	2610021O03Rik,AI047775,AI853536,AW547281,Anapc1,Apc1,MGD-MRK-23961,MGI:1923795,MGI:2138834,MGI:2139095,MGI:2139376,Mcpr,RIKEN cDNA 2610021O03 gene,anaphase promoting complex subunit 1,expressed sequence AI047775,expressed sequence AI853536,expressed sequence AW547281,meiotic check point regulator,tsg24	GCACCCACTGGATGAGATAACTCCACTTGTTTGTAAATCCGGAAGTCTTTTTGGCTCATCACGGGTACAGTATGTTGTAGATCCAGCAGTGAAAATTGTG	anaphase promoting complex subunit 1
Anapc7	NM_019805.4	APC7,AW545589,Anapc7,MGI:2141217,anaphase promoting complex subunit 7,expressed sequence AW545589,prediabetic NOD sera-reactive autoantigen	GCTTGCGCCTTGTCGCTTGGACTGTTACGAAGGTCTCATAGAGTGTTACTTAGCTTCTAACAGCATCCGAGAAGCAATGGTGATGGCCAACAATGTTTAC	anaphase promoting complex subunit 7
Ank	NM_020332.4	Ank,D15Ertd221e,DNA segment, Chr 15, ERATO Doi 221, expressed,MGD-MRK-1323,MGI:1098556,MGI:88023,ank,mKIAA1581,progressive ankylosis	TACAGTTTCCTGGTGGGATGTGCCTCAATCTCAGATGTCATAGCTCAGGTTGTTTTCGTAGCCATTTTGCTTCACAGTCACCTGGAATGCCGAGAACCGC	progressive ankylosis
Ank2	NM_178655.3	100043364,AI835472,AW491075,Ank-2,Ank2,Ankyrin-2,Ankyrin-B,Gm4392,MGD-MRK-1325,MGD-MRK-1328,MGI:2139799,MGI:2139987,MGI:3782577,ankyrin 2, brain,ankyrin B,expressed sequence AI835472,expressed sequence AW491075,predicted gene 4392,predicted gene, 100043364	CACCTTGGCTTCAGCTGGACAGAATTAGCAAGAGAACTGGATTTCACTGAGGAGCAAATTCACCAAATTCGAATCGAGAACCCCAACTCCCTTCAAGATC	ankyrin 2, brain
Ap2m1	NM_009679.2	Ap2m1,adaptor-related protein complex 2, mu 1 subunit,clathrin-associated AP-2	CCATTTCCATGAACTTTGAGGTGCCATTCGCGCCTTCTGGCCTCAAGGTGCGCTACTTGAAGGTATTCGAACCGAAGCTGAACTACAGCGACCATGATGT	adaptor-related protein complex 2, mu 1 subunit
Ap3m2	NM_001122820.1	5830445E16Rik,AP-3B,Ap3m2,MGI:1923308,RIKEN cDNA 5830445E16 gene,adaptor-related protein complex 3, mu 2 subunit	CAGAGGTCCCGCCTCTGTTTGTCATTGAATTCCTTCACCGAGTAGTGGATACATTTCAGGACTATTTTGGGGTCTGTTCCGAGCCAGTGATCAAAGACAA	adaptor-related protein complex 3, mu 2 subunit
Aplp2	NM_001102456.2	AI790698,Aplp2,MGD-MRK-1361,MGI:2143122,amyloid beta (A4) precursor-like protein 2,expressed sequence AI790698	GAAGGGACAAAAGGCAGTGCAAGAGTCACATTGTTATACCATTCAAGTGTCTTGTGGGTGAATTTGTAAGTGATGTCCTGCTAGTTCCAGATAACTGCCA	amyloid beta (A4) precursor-like protein 2
Apoe	NM_001305844.1	AI255918,Apoe,MGD-MRK-1376,MGI:2141887,apolipoprotein E,expressed sequence AI255918	CCTGCAGGCGGAGATCTTCCAGGCCCGCCTCAAGGGCTGGTTCGAGCCAATAGTGGAAGACATGCATCGCCAGTGGGCAAACCTGATGGAGAAGATACAG	apolipoprotein E
App	NM_007471.2	AL024401,Abeta,Adap,Alzheimer disease amyloid beta protein,App,Cvap,E030013M08Rik,MGD-MRK-1105,MGD-MRK-1378,MGD-MRK-2255,MGI:2146529,MGI:2442007,RIKEN cDNA E030013M08 gene,amyloid beta (A4) precursor protein,appican,betaAPP,cerebrovascular amyloid peptide,expressed sequence AL024401,protease nexin II	GTGAGCGACGCCCTTCTCGTGCCCGACAAGTGCAAGTTCCTACACCAGGAGCGGATGGATGTTTGTGAGACCCATCTTCACTGGCACACCGTCGCCAAAG	amyloid beta (A4) precursor protein
Aqp4	NM_009700.2	Aqp4,MGD-MRK-35854,aquaporin 4,aquaporin-4	CAAAGGAGTCTGGACTCAGGCTTTCTGGAAGGCAGTCTCAGCAGAATTTCTGGCCACGCTTATCTTTGTTTTGCTCGGTGTGGGATCCACCATAAACTGG	aquaporin 4
Arg2	NM_009705.2	AII,AU022422,Arg2,MGI:2144959,arginase type II,expressed sequence AU022422	GGCTCTCCAGGTTGGGATGCCACCTAAAAGACTTTGGAGACTTGAGTTTTACTAATGTCCCACAAGATGATCCCTACAATAATCTGGTTGTGTATCCTCG	arginase type II
Arl6ip5	NM_022992.2	5930404D22Rik,ADP-ribosylation factor-like 6 interacting protein 5,AV001879,Aip-5,Arl6ip5,Gtrap3-18,MGI:1915343,MGI:2141607,RIKEN cDNA 5930404D22 gene,addiscin,expressed sequence AV001879	GCCAGCTACTTCCTCATATCCATGTTCGGGGGTGTCATGGTCTTTGTGTTCGGCATCACTCTTCCTTTGCTGTTGATGTTCATCCACGCATCCCTGAGAC	ADP-ribosylation factor-like 6 interacting protein 5
Arntl	NM_007489.3	Arnt3,Arntl,Bmal1,MOP3,aryl hydrocarbon receptor nuclear translocator-like,bHLHe5	CGGGTGAAATCTATGGAGTACGTTTCTCGACACGCAATAGATGGGAAATTTGTTTTTGTAGATCAGAGGGCGACAGCTATTTTGGCGTATCTACCACAGG	aryl hydrocarbon receptor nuclear translocator-like
Arpc1a	NM_019767.2	0610010H08Rik,1110030K07Rik,AA407347,Arpc1a,MGI:1914685,MGI:1924157,MGI:2140724,RIKEN cDNA 0610010H08 gene,RIKEN cDNA 1110030K07 gene,Sid32,actin related protein 2/3 complex, subunit 1A,expressed sequence AA407347	CCTTGGAAACACTGCACCAGAACAGCATCACTCAAGTGTCTATTTATGAAGTGGACAAGCAAGATTGTCGCAAATTTTGCACTACTGGCATTGATGGAGC	actin related protein 2/3 complex, subunit 1A
Arpc2	NM_029711.1	2210023N03Rik,Arpc2,RIKEN cDNA 2210023N03 gene,actin related protein 2/3 complex, subunit 2,p34-Arc	CCATCAACCTGATCCACACGTTCCGGGACTATCTGCACTACCACATTAAGTGCTCTAAGGCCTATATTCATACACGAATGCGAGCAAAAACATCCGACTT	actin related protein 2/3 complex, subunit 2
Arpc5l	NM_028809.1	2010015J01Rik,AI852867,ARC16-2,AW555592,AW742746,Arpc5l,MGI:2139091,MGI:2139397,MGI:2139411,RIKEN cDNA 2010015J01 gene,actin related protein 2/3 complex, subunit 5-like,expressed sequence AI852867,expressed sequence AW555592,expressed sequence AW742746	AGGAGGACTAGGCTCCATTATAAGAGTTCTTACAGCAAGAAAGACTGTTTAAAAAAAAATCCTGTTACCTTGAGAAGAATTTTGGATGCCCAGGCTGGTG	actin related protein 2/3 complex, subunit 5-like
Asns	NM_012055.3	Asns,asparagine synthetase	AAGTTTCCCTTCAATACTCCCAAAACTAAGGAAGGCTACTTCTACCGTCAGATCTTTGAACGCCATTACCCAGGCCGGGCTGATTGGCTGACTCATTATT	asparagine synthetase
Ass1	NM_007494.3	AA408052,ASS,Ass-1,Ass1,MGD-MRK-1430,MGD-MRK-1433,MGI:2143462,MGI:3665141,argininosuccinate synthetase 1,arginosuccinate synthetase 1,expressed sequence AA408052,fold,follicular dystrophy	ATCTACGAGACCCCAGCAGGGACCATCCTTTACCACGCTCATTTAGACATAGAGGCCTTCACGATGGATCGGGAAGTACGCAAAATCAAGCAGGGCCTGG	argininosuccinate synthetase 1
Atf2	NM_001284371.1	ATF-2,Atf2,CRE-BP,Creb2,D130078H02Rik,D18875,MGD-MRK-23723,MGD-MRK-38394,MGI:2139537,MGI:2441951,MGI:2678345,RIKEN cDNA D130078H02 gene,Tg(Gzma-Klra1)7Wum,activating transcription factor 2,cAMP responsive element binding protein 2,expressed sequence D18875,mXBP,transgene insertion 7, Washington Univerisity School of Medicine	AGAGCAGCAGCTTCAAGATGCCGACAAAAAAGGAAAGTGTGGGTTCAGTCCTTAGAGAAGAAAGCAGAAGACTTGAGTTCACTAAATGGCCAGCTGCAGG	activating transcription factor 2
Atg12	NM_026217.3	4931423H11Rik,A330058M13Rik,Apg12l,Atg12,MGI:2443723,RIKEN cDNA 4931423H11 gene,RIKEN cDNA A330058M13 gene,autophagy 12-like (S. cerevisiae),autophagy related 12	CTATATGAGTGTTTTGGCAGTGATGGTAAACTGGTCCTGCATTACTGCAAATCCCAGGCATGGGGATGAGCCAGAAATGAACAACTTGATATTTTCACAG	autophagy related 12
Atg2b	NM_029654.4	2410024A21Rik,AI047755,AI503411,AW558123,Atg2b,C030004M05Rik,C630028L02Rik,MGI:1926114,MGI:2144758,MGI:2144850,MGI:2145049,MGI:2441919,RIKEN cDNA 2410024A21 gene,RIKEN cDNA C030004M05 gene,RIKEN cDNA C630028L02 gene,autophagy related 2B,expressed sequence AI047755,expressed sequence AI503411,expressed sequence AW558123	GCTTTGAGTTACACTGTTCCAGTGACGTCGTGCACATCAGAACATGCTCAGACTCATGTGCTGCGCTGATGAACCTCATTCAGTATGTCGCAAGTTACGG	autophagy related 2B
Atg5	NM_053069.6	2010107M05Rik,3110067M24Rik,AW319544,Apg5l,Atg5,C88337,MGI:1277148,MGI:1917267,MGI:1920439,MGI:2143833,MGI:2143950,Paddy,RIKEN cDNA 2010107M05 gene,RIKEN cDNA 3110067M24 gene,autophagy 5-like (S. cerevisiae),autophagy related 5,expressed sequence AW319544,expressed sequence C88337,paddy	TGACAGATGACAAAGATGTGCTTCGAGATGTGTGGTTTGGACGAATTCCAACTTGCTTTACTCTCTATCAGGATGAGATAACTGAAAGAGAAGCAGAACC	autophagy related 5
Atp1a1	NM_144900.1	ATPase, Na+/K+ transporting, alpha 1 polypeptide,Atp1a1,Atpa-1,BC010319,MGD-MRK-1457,MGD-MRK-1470,MGI:2387620,Na, K-ATPase alpha 1,cDNA sequence BC010319	CCGGCAGCTCTTTGGAGGCTTTTCCATGTTACTGTGGATCGGGGCCATTCTTTGTTTCCTGGCTTATGGCATCCGAAGTGCTACAGAAGAGGAACCGCCA	ATPase, Na+/K+ transporting, alpha 1 polypeptide
Atp1b1	NM_009721.6	ATPase, Na+/K+ transporting, beta 1 polypeptide,Atp1b1,Atpb,Atpb-1,MGD-MRK-1460,MGD-MRK-1473,MGD-MRK-1474,Na, K-ATPase beta,Na, K-ATPase beta 1,sodium/potassium ATPase beta subunit	CCTGCATCATTATCAAGCTCAACCGAGTGTTGGGCTTCAAACCGAAGCCTCCCAAGAATGAATCCTTGGAGACTTACCCACTGATGATGAAGTATAATCC	ATPase, Na+/K+ transporting, beta 1 polypeptide
Atp2a2	NM_009722.3	9530097L16Rik,ATPase, Ca++ transporting, cardiac muscle, slow twitch 2,Atp2a2,D5Wsu150e,DNA segment, Chr 5, Wayne State University 150, expressed,MGD-MRK-1463,MGD-MRK-35783,MGI:107317,MGI:2441754,RIKEN cDNA 9530097L16 gene,SERCA2,SERCA2B,Serca2a,sarco/endoplasmic reticulum Ca2+-ATPase 2	AACTCGGTCATAAAGCAGCTGATGAAGAAGGAGTTCACTCTGGAGTTTTCACGGGATAGAAAATCAATGTCCGTCTATTGTACCCCAAACAAGCCAAGCC	ATPase, Ca++ transporting, cardiac muscle, slow twitch 2
Atp2b2	NM_001036684.3	ATPase, Ca++ transporting, plasma membrane 2,Atp2b2,D6Abb2e,DNA segment, Chr 6, Abbott 2e,Gena300,Genetics Harwell, 300,MGD-MRK-15437,MGD-MRK-15460,MGD-MRK-32111,MGD-MRK-33037,MGD-MRK-8835,MGI:2158365,MGI:3664090,MGI:5490332,MGI:94888,MGI:98965,PMCA2,Tmy,deaf waddler,dfw,jog,joggle,tommy,wms,wri,wriggle,wriggle mouse Sagami	GAGCACCGTCATCAAGATGCCCGACGAGAGCTTCCGCATGTACAGCAAGGGCGCCTCGGAGATTGTGCTCAAAAAGTGCTGCAAGATCCTCAGTGGGGCA	ATPase, Ca++ transporting, plasma membrane 2
Atp2b3	NM_177236.3	6430519O13Rik,ATPase, Ca++ transporting, plasma membrane 3,Atp2b3,MGI:2444577,Pmca3,RIKEN cDNA 6430519O13 gene	AAAGCAGGATTGGTGATGTCTGCTATCACTGTCATCATTCTGGTCCTCTACTTTGTGATTGAGACCTTTGTCGTGGATGGCCGGGTATGGCTGGCAGAGT	ATPase, Ca++ transporting, plasma membrane 3
Atp2b4	NM_001167949.1	ATPase, Ca++ transporting, plasma membrane 4,Atp2b4,MGD-MRK-1464,PMCA4	ACCATGGAGCAGTGGATGTGGTGTCTCTTTATAGGGATTGGAGAACTTTTGTGGGGTCAGGTCATCTCTGCAATACCTACCAAGTCTCTGAAGTTCCTGA	ATPase, Ca++ transporting, plasma membrane 4
Atp5b	NM_016774.3	ATP synthase, H+ transporting mitochondrial F1 complex, beta subunit,Atp5b,MGD-MRK-36378	AGGACTACAAATCTCTCCAGGACATCATTGCCATCTTGGGTATGGATGAACTTTCTGAGGAAGATAAATTGACTGTGTCCCGGGCAAGAAAGATACAGCG	ATP synthase, H+ transporting mitochondrial F1 complex, beta subunit
Atp5g3	NM_175015.2	ATP synthase, H+ transporting, mitochondrial F0 complex, subunit C3 (subunit 9),Atp5g3	ATATAGACCAATTTCTGCATCAGTGTTATCTCGGCCAGAGACTAGGACTGGAGAGGGCTCTACAGTTTTTAATGGGGCCCAGAATGGTGTGTGTCAGCTG	ATP synthase, H+ transporting, mitochondrial F0 complex, subunit C3 (subunit 9)
Atp5pb	NM_009725.3	ATP synthase peripheral stalk-membrane subunit b,ATP synthase, H+ transporting, mitochondrial F0 complex, subunit B1,Atp5f1,Atp5pb,C76477,MGI:2140039,expressed sequence C76477	CTGAATATGGAGGAAAAGTGCGTCTTGGGCTGATTCCTGAGGAATTTTTCCAGTTCCTTTACCCTAAGACTGGTGTAACAGGACCTTATGTGCTTGGAAC	ATP synthase peripheral stalk-membrane subunit b
Atp6v0d1	NM_013477.3	AI267038,ATPase, H+ transporting, lysosomal (vacuolar proton pump), 42 kDa,ATPase, H+ transporting, lysosomal V0 subunit D1,Ac39,Atp6d,Atp6v0d1,MGI:2142492,P39,Vma6,expressed sequence AI267038,lysosomal 38kDa	GGACCTTGATGAGATGAACATCGAGATAATCCGAAATACGCTTTACAAGGCCTACTTGGAGTCCTTCTACAAGTTCTGTACTCTGTTGGGTGGGACCACA	ATPase, H+ transporting, lysosomal V0 subunit D1
Atp6v1a	NM_007508.5	AI647066,ATPase, H+ transporting, lysosomal (vacuolar proton pump), alpha 70 kDa, isoform 1,ATPase, H+ transporting, lysosomal V1 subunit A,Atp6a1,Atp6v1a,MGI:2146472,VA68,VPP2,expressed sequence AI647066,lysosomal 70kDa	AGTCAATGTGTCTGCTCTCAGCAGAGATATCAAATGGGAGTTTATACCCAGCAAAAACCTACGGGTTGGTAGTCATATCACTGGTGGAGACATTTATGGG	ATPase, H+ transporting, lysosomal V1 subunit A
Atp6v1b2	NM_007509.3	AI194269,AI790362,ATPase, H+ transporting, lysosomal (vacuolar proton pump), beta 56/58 kDa, isoform 2,ATPase, H+ transporting, lysosomal V1 subunit B2,Atp6b2,Atp6v1b2,HO57,MGD-MRK-39617,MGI:2142474,MGI:2142617,MGI:2142893,R74844,expressed sequence AI194269,expressed sequence AI790362,expressed sequence R74844	CGAGGCTTCCCAGGCTACATGTATACCGACTTAGCCACAATCTATGAACGTGCCGGTCGAGTGGAAGGTAGAAACGGCTCTATTACCCAAATCCCTATTC	ATPase, H+ transporting, lysosomal V1 subunit B2
Atp6v1c1	NM_025494.3	1700025B18Rik,ATPase, H+ transporting, lysosomal V1 subunit C1,Atp6v1c1,MGI:2146327,RIKEN cDNA 1700025B18 gene,U13839,expressed sequence U13839	CAATAACCTGAAAGGGAATCTTCAGAATTTAGAGCGAAAGAACGCGGGAAGTTTGCTAACGCGAAGCCTGGCGGAAATCGTGAAGAAAGATGACTTTGTT	ATPase, H+ transporting, lysosomal V1 subunit C1
Atp6v1d	NM_023721.2	1110004P10Rik,ATPase, H+ transporting lysosomal (vacuolar proton pump),ATPase, H+ transporting, lysosomal V1 subunit D,Atp6m,Atp6v1d,RIKEN cDNA 1110004P10 gene,VATD,Vma8,lysosomal 34kDa	GGGACTTCAGCACCACAGTTATCCAAAATGTAAATAAAGCCCAAGTGAAGATCAGAGCAAAGAAAGACAATGTAGCAGGTGTTACCTTGCCAGTGTTTGA	ATPase, H+ transporting, lysosomal V1 subunit D
Atp6v1e1	NM_007510.2	2410029D23Rik,ATPase, H+ transporting lysosomal (vacuolar proton pump), 32 kDa,ATPase, H+ transporting, lysosomal 31kDa, V1 subunit E,ATPase, H+ transporting, lysosomal V1 subunit E1,Atp6e,Atp6e2,Atp6v1e,Atp6v1e1,D6Ertd385e,DNA segment, Chr 6, ERATO Doi 385, expressed,E2,H(+)-ATPase E-like protein,H+ ATPase subunit E,MGI:1261800,MGI:1924021,RIKEN cDNA 2410029D23 gene,lysosomal 31kDa	ACAAGATTTCCCTTTGGTGAAGGCCGCAGTACAAAAAGCAATCCCTATGTATAAAATTGCTACCAAAAAGGATGTTGATGTCCAGATTGACCAGGAGGCC	ATPase, H+ transporting, lysosomal V1 subunit E1
Atp6v1g1	NM_024173.1	1810024D14Rik,AA960677,ATP6J,ATPase, H+ transporting, lysosomal (vacuolar proton pump),ATPase, H+ transporting, lysosomal V1 subunit G1,Atp6g1,Atp6v1g1,MGI:2138817,RIKEN cDNA 1810024D14 gene,VAG1,Vma10,expressed sequence AA960677,lysosomal 13kDa	AGGCCAAAGAAGAAGCCCAGGCTGAAATTGAACAGTACCGCCTGCAGAGGGAGAAGGAGTTCAAGGCCAAGGAAGCTGCGGCATTGGGCTCCCATGGCAG	ATPase, H+ transporting, lysosomal V1 subunit G1
Atp6v1g2	NM_023179.3	1500002D01Rik,ATPase, H+ transporting, lysosomal (vacuolar proton pump),ATPase, H+ transporting, lysosomal V1 subunit G2,Atp6g2,Atp6v1g2,NG38,RIKEN cDNA 1500002D01 gene,VAG2,lysosomal 13kDa	CCTGTCTGCTGAAGTGGAGCAGGCCACAAGACGGCAGGTTCAGGGCATGCAGAGTTCCCAGCAGAGGAATCGGGAGCGCGTCCTGGCTCAGCTTCTCGGC	ATPase, H+ transporting, lysosomal V1 subunit G2
Atp6v1h	XM_006495434.2	0710001F19Rik,ATPase, H+ transporting, lysosomal V1 subunit H,AU022349,Atp6v1h,MGI:2138471,RIKEN cDNA 0710001F19 gene,expressed sequence AU022349	TGGAAAAACTTGGTGAGAGTGTCCAGGACCTTAGCTCATTTGATGAATACAGTTCAGAACTTAAATCTGGAAGATTGGAATGGAGCCCTGTACACAAGTC	ATPase, H+ transporting, lysosomal V1 subunit H
Atp8a2	NM_015803.2	AI415030,ATPase, aminophospholipid transporter-like, class I, type 8A, member 2,Atp8a2,Ib,MGD-MRK-15403,MGD-MRK-15435,MGI:2145631,MGI:2667527,MGI:98951,agil,agitans-like,expressed sequence AI415030,vestibulomotor degeneration,vmd,wabbler-lethal,wl	GAGGCACCGGCCCGCATAATTTACCTCAACCAATCTCATCTCAACAAATTCTGCGACAACCGGATCAGTACGGCCAAGTACAGCGTGTTGACATTTCTAC	ATPase, aminophospholipid transporter-like, class I, type 8A, member 2
Atp9a	NM_015731.3	ATPase, class II, type 9A,Atp9a,Class II,IIa,mKIAA0611	ACAAGACGTTCTTAATTTGGGTGTTAATCAGCATCTATCAAGGGAGCACCATCATGTACGGGGCGCTGCTGCTGTTCGAGTCGGAGTTTGTACACATCGT	ATPase, class II, type 9A
Atr	NM_019864.1	Atr,MGD-MRK-37064,ataxia telangiectasia and Rad3 related	AGGAGTTGCTTTCTATTTATGACTGTAGAGAGATGCAGAGCAATGGCCCAGGTTACCAGTTGTGGAAAAGATTCCCTGAGCATGTCCGGGAAATATTAGA	ataxia telangiectasia and Rad3 related
Atrn	NM_009730.2	AW558010,Atrn,MGD-MRK-12216,MGI:2139403,MGI:96972,Mgca,attractin,expressed sequence AW558010,mKIAA0548,mahogany,mg	TAAGGATCAGTATGCAGTGGTTGGACACTCAGCACACATTGTTACACTGGCATCTGGCCGTGTGGTCATGTTGGTCATCTTCGGTCATTGCCCACTCTAT	attractin
Axl	NM_009465.4	AI323647,AXL receptor tyrosine kinase,Ark,Axl,MGD-MRK-15343,MGI:2141908,MGI:98896,Tyro7,Ufo,expressed sequence AI323647,ufo oncogene homolog	GGTGTGGCTTCGAGATGGACAGATCCTAGAACTGGCTGATAACACCCAGACCCAGGTGCCTCTGGGCGAAGACTGGCAAGATGAATGGAAAGTTGTCAGT	AXL receptor tyrosine kinase
B2m	NM_009735.3	B2m,Ly-m11,MGD-MRK-12010,MGD-MRK-1492,beta 2 microglobulin,beta-2 microglobulin,beta2-m,lymphocyte antigen m11	CTGAACTGCTACGTAACACAGTTCCACCCGCCTCACATTGAAATCCAAATGCTGAAGAACGGGAAAAAAATTCCTAAAGTAGAGATGTCAGATATGTCCT	beta-2 microglobulin
B3gnt5	NM_001159407.1	B3gnt5,UDP-GlcNAc:betaGal beta-1,3-N-acetylglucosaminyltransferase 5	CCACATGCCAAATCTCATTGAATATCTTCAAGGGCTAGAGCAGATTGGAGTTCGAGACTTTTGGATTGGTCACGTTCATCGAGGTGGCCCTCCTGTTAGG	UDP-GlcNAc:betaGal beta-1,3-N-acetylglucosaminyltransferase 5
B4galt5	NM_019835.2	9430078I07Rik,AW049941,AW539721,B4galt5,MGI:1924610,MGI:2139281,MGI:2139367,RIKEN cDNA 9430078I07 gene,UDP-Gal:betaGlcNAc beta 1,4-galactosyltransferase, polypeptide 5,expressed sequence AW049941,expressed sequence AW539721	AGAGAGGCTCCCTTCCATGAAGGGCCCGATAGATATAAACATGAGTGAGATCGCAATGGACGATATTCATGAGCTGTTCTCCAGAGACCCGGCCATTAAG	UDP-Gal:betaGlcNAc beta 1,4-galactosyltransferase, polypeptide 5
B4galt6	NM_019737.2	AA536803,AU022389,B4galt6,MGI:2147179,MGI:2147314,UDP-Gal:betaGlcNAc beta 1,4-galactosyltransferase, polypeptide 6,expressed sequence AA536803,expressed sequence AU022389	CACCTGATTCCGATGCTCCAGAAACAGCGGCTGGAATTTGCCTTTTATGTCATCGAACAGACCGGCACACAACCATTCAATCGTGCGATGCTCTTTAATG	UDP-Gal:betaGlcNAc beta 1,4-galactosyltransferase, polypeptide 6
Bace1	NM_001145947.2	Bace1,C76936,MGI:2143381,beta-site APP cleaving enzyme 1,expressed sequence C76936	GGTGTGCTGGCAAGCAGGCACGACCCCTTGGAACATTTTCCCAGTCATTTCACTTTACCTCATGGGTGAAGTCACCAATCAGTCCTTCCGCATCACCATC	beta-site APP cleaving enzyme 1
Basp1	NM_027395.2	2610024P12Rik,Basp1,CAP-23,CAP23,Ckap3,MGI:1929858,RIKEN cDNA 2610024P12 gene,brain abundant, membrane attached signal protein 1,cytoskeleton associated protein 3	TGGGAGGCAAGCTGAGCAAGAAGAAGAAGGGCTACAATGTGAACGACGAGAAGGCCAAGGACAAAGACAAGAAGGCCGAAGGCGCGGGCACCGAGGAGGA	brain abundant, membrane attached signal protein 1
Bax	NM_007527.3	BCL2-associated X protein,Bax,MGD-MRK-16487	CGGCGGGCCCACCAGCTCTGAACAGATCATGAAGACAGGGGCCTTTTTGCTACAGGGTTTCATCCAGGATCGAGCAGGGAGGATGGCTGGGGAGACACCT	BCL2-associated X protein
Bcas1	NM_029815.2	2210416M21Rik,9030223A09Rik,AI841227,Bcas1,MGI:1924916,MGI:2139067,NABC1,RIKEN cDNA 2210416M21 gene,RIKEN cDNA 9030223A09 gene,breast carcinoma amplified sequence 1,expressed sequence AI841227	GGTGGTCGATACCACAGAGAACAGCAGCTCCATCATGAGCTTCTTCAAGACACTGGTTTCACCTAACAAGACTGAAACAAAGAAGGACCCAGAAGACACG	breast carcinoma amplified sequence 1
Bdnf	NM_007540.4	Bdnf,MGD-MRK-1534,brain derived neurotrophic factor	GTTCCACCAGGTGAGAAGAGTGATGACCATCCTTTTCCTTACTATGGTTATTTCATACTTCGGTTGCATGAAGGCGGCGCCCATGAAAGAAGTAAACGTC	brain derived neurotrophic factor
Becn1	NM_019584.4	Atg6,Becn1,MGC:6843,beclin 1, autophagy related	TCCAGCAGCACCATGCAGGTGAGCTTCGTGTGCCAGCGCTGTAGCCAGCCTCTGAAACTGGACACGAGCTTCAAGATCCTGGACCGGGTCACCATCCAGG	beclin 1, autophagy related
Bhlhe40	NM_011498.4	Bhlhb2,Bhlhe40,C130042M06Rik,CR8,Clast5,DEC1,MGI:2443526,RIKEN cDNA C130042M06 gene,Sharp2,Stra13,Stra14,basic helix-loop-helix domain containing, class B2,basic helix-loop-helix family, member e40,cytokine response gene 8,eip1 (E47 interaction protein 1),stimulated by retinoic acid 14	GACGTGACCGGATTAACGAGTGCATTGCCCAGCTGAAGGATCTCCTACCCGAACATCTCAAACTTACTACTTTGGGTCACTTGGAAAAAGCAGTGGTTCT	basic helix-loop-helix family, member e40
Bhlhe41	NM_024469.1	6430520M22Rik,Bhlhb3,Bhlhe41,DEC2,MGI:1355306,MGI:2442594,RIKEN cDNA 6430520M22 gene,Sharp1,basic helix-loop-helix domain containing, class B3,basic helix-loop-helix family, member e41,enhancer-of-split and hairy-related protein 1	GAGAGACAGTTACTGGAACATAGGGATTTTATAGGACTGGACTATTCCTCTTTGTATATGTGTAAACCCAAAAGGAGCTTGAAGCGAGACGATACCAAGG	basic helix-loop-helix family, member e41
Bin1	NM_001083334.1	Amphiphysin 2,Amphl,Bin1,MGD-MRK-37129,MGI:700008,amphiphysin-like,bridging integrator 1	GATTCATGTTCAAGGTTCAAGCCCAGCATGATTACACGGCCACTGACACTGATGAGCTGCAACTCAAAGCTGGCGATGTGGTGTTGGTGATTCCTTTCCA	bridging integrator 1
Blk	NM_007549.2	B lymphoid kinase,Blk,MGD-MRK-1577	CAGTTGCTGGCTCCGATGAACAAGGCCGGCTCCTTTCTCATCAGAGAGAGTGAGAGCAATAAAGGTGCCTTTTCCCTGTCCGTGAAAGATATCACCACCC	B lymphoid kinase
Braf	NM_139294.5	9930012E13Rik,AA120551,AA387315,AA473386,Braf,Braf transforming gene,Braf transforming gene 2,Braf-2,Braf2,C87398,D6Ertd631e,DNA segment, Chr 6, ERATO Doi 631, expressed,MGD-MRK-1618,MGD-MRK-1619,MGD-MRK-1621,MGI:1277149,MGI:2141786,MGI:2442536,MGI:3034546,MGI:3034892,MGI:3034940,RIKEN cDNA 9930012E13 gene,expressed sequence AA120551,expressed sequence AA387315,expressed sequence AA473386,express…	AAATCCTCACCAGTCCATCTCCTTCAAAATCCATTCCAATTCCACAGCCCTTCCGACCAGCAGATGAAGATCATCGCAATCAGTTTGGGCAACGAGACCG	Braf transforming gene
Btrc	NM_009771.3	Beta-Trcp1,Btrc,Fbw1a,SCF b-TRCP,Slimb,beta-TrCP,beta-transducin repeat containing protein	GCGACATAGTTTACAGAGAATCCACTGCCGGAGTGAAACAAGTAAAGGGGTTTACTGTTTACAGTACGACGACCAGAAGATAGTCAGCGGCCTTCGAGAC	beta-transducin repeat containing protein
Bub3	NM_009774.3	AU019800,AU021329,AU043350,AW146323,BUB3 mitotic checkpoint protein,Bub3,C78067,MGI:2142137,MGI:2142160,MGI:2142214,MGI:2142325,MGI:2146981,expressed sequence AU019800,expressed sequence AU021329,expressed sequence AU043350,expressed sequence AW146323,expressed sequence C78067	TACCCAGTCAACGCCATCTCCTTTCACAACATCCACAACACGTTTGCCACAGGTGGTTCGGATGGATTCGTCAATATTTGGGACCCATTTAACAAGAAGC	BUB3 mitotic checkpoint protein
C1qa	NM_007572.2	AI255395,C1q,C1qa,MGD-MRK-1696,MGI:2140213,complement component 1, q subcomponent, alpha polypeptide,expressed sequence AI255395	CAGTGCCCGGCTTCTATTACTTCAACTTCCAAGTGATCTCCAAGTGGGACCTTTGTCTGTTTATCAAGTCTTCCTCCGGGGGCCAGCCCAGGGATTCCCT	complement component 1, q subcomponent, alpha polypeptide
C1qb	NM_009777.2	C1qb,MGD-MRK-1697,complement component 1, q subcomponent, beta polypeptide	GTGCCAACAGCATCTTCACTGGCTTTCTGCTTTTCCCTGACATGGATGCGTAATCACGGGGTCAAATTACACCTATCCAACACCATCTTCCTGCCTCCCT	complement component 1, q subcomponent, beta polypeptide
C1qc	NM_007574.2	AI385742,C1qc,C1qg,MGD-MRK-1698,MGI:2140252,complement component 1, q subcomponent, C chain,complement component 1, q subcomponent, c polypeptide,complement component 1, q subcomponent, gamma polypeptide,expressed sequence AI385742	CAGAGGGGCGATGAGGTGTGGCTATCAGTCAATGACTACAATGGCATGGTGGGCATAGAGGGCTCCAACAGCGTCTTCTCTGGTTTCCTACTGTTTCCCG	complement component 1, q subcomponent, C chain
C1ra	NM_023143.3	AI132558,C1ra,MGI:2141380,MGI:3719032,complement component 1, r subcomponent A,expressed sequence AI132558,mC1rA	CAATGAGACCTTCTATGGCCAAGGCCTCATGGGTTATGTCAGCGGATTCGGGATAACAGAAGATAAGTTAGCTTTCGATCTCAGGTTCGTCAGACTGCCT	complement component 1, r subcomponent A
C1s1	NM_144938.2	AA959438,AI255193,AI327365,C1s,C1s1,EST AI255193,MGI:1353567,MGI:2141372,MGI:2141399,complement component 1, s subcomponent,complement component 1, s subcomponent 1,expressed sequence AA959438,expressed sequence AI327365	AGTGGGGCTCTTATTAATGAGTACTGGGTGCTGACGGCTGCTCACGTTTTGGAGAAAATCTCCGACCCTTTAATGTATGTCGGGACCATGTCTGTGAGGA	complement component 1, s subcomponent 1
C3	XM_011246258.1	AI255234,C3,MGD-MRK-1700,MGI:2146809,Plp,acylation stimulating protein,complement component 3,complement factor 3,expressed sequence AI255234	TGGGTGGAGCACTGGCCTGAGGCAGAAGAATGCCAGGATCAGAAGTACCAGAAACAGTGCGAAGAACTTGGGGCATTCACAGAATCTATGGTGGTTTATG	complement component 3
C3ar1	NM_009779.2	C3aR,C3ar1,anaphylatoxin C3a receptor,complement component 3a receptor 1	ATAAGCCAATCTGGTGCCAGAATCATCGAAACGTGAGAACCGCCTTCGCCATCTGTGGATGTGTCTGGGTGGTAGCCTTTGTGATGTGTGTGCCCGTATT	complement component 3a receptor 1
C4a/b	NM_011413.2		TCCTCTGGGGGCTGGCTTGGGTGTTCAGCTTCTGTGCCTCATCCCTGCAGAAGCCCAGGTTGCTCCTGTTTTCCCCTTCTGTGGTTAATTTGGGGACTCC	complement component 4A (Rodgers blood group), complement component 4B (Chido blood group)
C9orf72	NM_001081343.1	3110043O21Rik,AI840585,C9orf72,C9orf72, member of C9orf72-SMCR8 complex,Dennd9,MGI:2140370,RIKEN cDNA 3110043O21 gene,expressed sequence AI840585	GTTTTGTCCTACCCTTCCGGCAAGTTATGTATGCCCCGTACCCCACCACGCACATTGATGTGGATGTCAACACTGTCAAGCAGATGCCACCGTGTCATGA	C9orf72, member of C9orf72-SMCR8 complex
Cables1	NM_022021.2	CDK5 and Abl enzyme substrate 1,Cables1,ik3-1,interactor-1 with cdk3	AAGAGAAGTTCCGACTGAACAGACGAGAACTGATTGCCTTTGAATTCCCAGTGTTAGTGGCCTTGGAGTTTGCACTTCACCTGCCAGAGCACGAAGTCAT	CDK5 and Abl enzyme substrate 1
Cacna1b	NM_001042528.1	AW050276,AW060892,AW822256,Cacna1b,Cav2.2,Cchn1a,MGD-MRK-1803,MGI:2139282,MGI:2139293,MGI:2139419,alpha(1B),calcium channel, N type lA subunit,calcium channel, voltage-dependent, N type, alpha 1B subunit,expressed sequence AW050276,expressed sequence AW060892,expressed sequence AW822256	ACAAACAGTCGTTCCAGTATAAGACATGGACATTCGTGGTCTCTCCACCCTTTGAGTACTTCATCATGGCTATGATAGCCCTCAACACAGTGGTGCTGAT	calcium channel, voltage-dependent, N type, alpha 1B subunit
Cacna1e	NM_009782.3	Cacna1e,Cav2.3,Cchra1,MGD-MRK-33909,alpha1E,calcium channel, R type, alpha 1,calcium channel, voltage-dependent, R type, alpha 1E subunit	CATCACGGTGATCGGCAGTATCACAGAAATTATCCTGACAGATAGCAAGCTGGTGAACACCAGTGGCTTCAATATGAGCTTTCTGAAGCTCTTCCGAGCT	calcium channel, voltage-dependent, R type, alpha 1E subunit
Cacna2d1	NM_001110845.1	Ca(v)alpha2delta1,Cacna2,Cacna2d1,Cchl2a,MGD-MRK-1801,calcium channel, L type, 2A subunit,calcium channel, voltage-dependent, L type, alpha 2 delta subunit,calcium channel, voltage-dependent, alpha2/delta subunit 1	TGGAGGATTATACTGACTGTGGTGGTGTTTCTGGGTTAAACCCTTCCTTATGGTCTATCTTTGGACTCCAGTTTATACTCCTTTGGCTGGTATCTGGCAG	calcium channel, voltage-dependent, alpha2/delta subunit 1
Cacna2d3	NM_009785.1	Cacna2d3,alpha 2 delta-3,alpha2delta3,calcium channel, voltage-dependent, alpha2/delta subunit 3	GGATAACTTTGATCGGGATCCGTCTCTCATATGGCAGTACTTTGGAAGTGCAAAGGGCTTTTTCAGACAGTACCCAGGGATTAAATGGGAACCAGATGAG	calcium channel, voltage-dependent, alpha2/delta subunit 3
Cacnb2	NM_023116.3	AW060387,BC056183,Cacnb2,Cavbeta2,Cchb2,MGD-MRK-24068,MGI:103200,MGI:2139283,MGI:3583767,cDNA sequence BC056183,calcium channel, B2 subunit,calcium channel, voltage-dependent, beta 2 subunit,expressed sequence AW060387	AGGGAATTCATCATCCAGTTTGGGTGACATAGTGCCCAGTTCCAGAAAATCGACACCGCCGTCATCTGCTATAGACATAGATGCTACTGGCTTAGATGCA	calcium channel, voltage-dependent, beta 2 subunit
Calm1	NM_009790.5	AI256814,AI327027,AI461935,AL024000,Calm1,MGD-MRK-1734,MGI:2144778,MGI:2144797,MGI:2144834,MGI:2144926,calmodulin 1,expressed sequence AI256814,expressed sequence AI327027,expressed sequence AI461935,expressed sequence AL024000	CCACGTCATGACAAACTTAGGAGAAAAGCTAACAGATGAAGAAGTAGATGAAATGATCAGAGAAGCAGATATTGATGGCGACGGACAAGTCAACTATGAA	calmodulin 1
Calm2	NM_007589.4	1500001E21Rik,AL024017,Calm2,MGD-MRK-24126,MGI:1922950,MGI:2146954,RIKEN cDNA 1500001E21 gene,calmodulin 2,expressed sequence AL024017	GACAAACCTTGGCGAGAAGTTAACAGATGAAGAGGTCGATGAGATGATCAGGGAAGCAGACATTGACGGGGACGGTCAGGTAAACTACGAAGAGTTTGTA	calmodulin 2
Calm3	NM_007590.3	Calm3,MGD-MRK-24125,MGI:2142387,R75142,calmodulin 3,expressed sequence R75142	GATGGCCAGAAAGATGAAGGATACAGACAGCGAGGAGGAGATACGAGAGGCCTTCCGTGTCTTTGACAAGGATGGGAATGGCTATATTAGCGCTGCCGAG	calmodulin 3
Camk2a	NM_177407.4	Camk2a,MGD-MRK-1743,MGI:2147420,R74975,alpha-CaMKII,calcium/calmodulin-dependent protein kinase II alpha,expressed sequence R74975,mKIAA0968	AAGATGTGCGACCCTGGAATGACAGCCTTTGAACCAGAGGCCCTGGGGAACCTGGTGGAGGGCCTGGACTTTCATCGATTCTATTTTGAAAACCTGTGGT	calcium/calmodulin-dependent protein kinase II alpha
Camk2d	NM_001025439.1	2810011D23Rik,8030469K03Rik,CaMK II,Camk2d,MGC:60852,MGI:1923610,MGI:1924420,RIKEN cDNA 2810011D23 gene,RIKEN cDNA 8030469K03 gene,calcium/calmodulin-dependent protein kinase II, delta	CAGGCAGGAGACTGTAGACTGCTTGAAGAAATTTAATGCTAGACGGAAACTGAAGGGCGCCATCTTGACAACTATGCTGGCTACGAGAAATTTTTCAGCA	calcium/calmodulin-dependent protein kinase II, delta
Camk2g	NM_001039139.2	5930429P18Rik,Ca2+/calmodulin-dependent protein kinase II,CaMK II,Camk2g,Camkg,MGD-MRK-1746,MGI:2442091,RIKEN cDNA 5930429P18 gene,calcium/calmodulin dependent protein kinase gamma,calcium/calmodulin-dependent protein kinase II gamma	GCCTTCTCAGTGGTCCGGAGGTGTGTAAAGAAAACATCTACGCAGGAATATGCTGCAAAAATCATCAATACCAAGAAGTTGTCCGCCCGAGATCATCAGA	calcium/calmodulin-dependent protein kinase II gamma
Camk4	NM_009793.3	A430110E23Rik,AI666733,Ca2+/calmodulin-dependent protein kinase type IV/Gr,CaMKIV,CaMKIV/Gr,Camk4,D18Bwg0362e,DNA segment, Chr 18, Brigham & Women's Genetics 0362 expressed,MGD-MRK-1745,MGD-MRK-33961,MGI:106269,MGI:2147260,MGI:3026992,RIKEN cDNA A430110E23 gene,calcium/calmodulin-dependent protein kinase IV,expressed sequence AI666733	GTCACAGGTAAAGCGGCCAACTTTGTTCACATGGACACTGCTCAGAAGAAACTTCAAGAATTCAATGCTCGGCGCAAGCTTAAGGCAGCGGTGAAGGCTG	calcium/calmodulin-dependent protein kinase IV
Casp3	NM_009810.2	A830040C14Rik,AC-3,Apopain,CC3,CPP32,Casp3,Caspase-3,MGD-MRK-36315,MGI:2442726,MGI:3717434,RIKEN cDNA A830040C14 gene,Yama,caspase 3,melody,mldy	GAGGCTGACTTCCTGTATGCTTACTCTACAGCACCTGGTTACTATTCCTGGAGAAATTCAAAGGACGGGTCGTGGTTCATCCAGTCCCTTTGCAGCATGC	caspase 3
Ccl12	NM_011331.2	Ccl12,MCP-5,MGD-MRK-37263,Scya12,chemokine (C-C motif) ligand 12,small inducible cytokine A12	CAGAAGATTCACGTCCGGAAGCTGAAGAGCTACAGGAGAATCACAAGCAGCCAGTGTCCCCGGGAAGCTGTGATCTTCAGGACCATACTGGATAAGGAGA	chemokine (C-C motif) ligand 12
Ccl2	NM_011333.3	AI323594,Ccl2,HC11,MCAF,MCP-1,MCP1,MGD-MRK-14333,MGD-MRK-14413,MGI:2144120,SMC-CF,Scya2,Sigje,chemokine (C-C motif) ligand 2,expressed sequence AI323594,monocyte chemoattractant protein-1,monocyte chemotactic protein,small inducible cytokine A2,small inducible gene JE	TCTTCAGCACCTTTGAATGTGAAGTTGACCCGTAAATCTGAAGCTAATGCATCCACTACCTTTTCCACAACCACCTCAAGCACTTCTGTAGGAGTGACCA	chemokine (C-C motif) ligand 2
Ccl3	NM_011337.1	AI323804,CCL3,Ccl3,G0S19-1,LD78alpha,MGD-MRK-12241,MGD-MRK-14334,MGI:2144123,MIP-1 alpha,MIP-1alpha,MIP1-(a),MIP1-alpha,Mip1a,Scya3,chemokine (C-C motif) ligand 3,expressed sequence AI323804,macrophage inflammatory protein-1 alpha,macrophage inflammatory protein-1alpha,small inducible cytokine A3	TCTGTCACCTGCTCAACATCATGAAGGTCTCCACCACTGCCCTTGCTGTTCTTCTCTGTACCATGACACTCTGCAACCAAGTCTTCTCAGCGCCATATGG	chemokine (C-C motif) ligand 3
Ccl6	NM_009139.3	Ccl6,MGD-MRK-14337,MRP-1,Scya6,c10,chemokine (C-C motif) ligand 6,small inducible cytokine A6	GAGTTCAGAGGTGCCTAAGCACCCTGAAGCAAGGCCCAAGATCTGGGAACAAGGTCATTGCTTGAGAAGGAGGGCAGGCATTGTCACCCACTTTCTTCTG	chemokine (C-C motif) ligand 6
Ccna1	NM_007628.3	Ccna1,MGD-MRK-37078,cyclin A1	ACGTGGGTTTGATATCTATATGGATGATCCTGAACAGGGGGACAGAGATACCTGCTCGGGGAAAGAGGGCATCATATTTGAGGATGTGTATGAAGTCGAC	cyclin A1
Ccnb1	NM_172301.3	Ccnb1,Ccnb1-rs13,Cycb-4,MGC:18763,MGD-MRK-1814,MGD-MRK-2269,cyclin B1,cyclin B1, related sequence 13,cyclin B4	GGTGTAACGGCCATGTTTATTGCAAGCAAATATGAGGAGATGTACCCTCCAGAAATAGGTGACTTCGCCTTTGTGACTAACAACACGTACACTAAGCACC	cyclin B1
Ccnh	NM_023243.2	6330408H09Rik,AI661354,AV102684,AW538719,Ccnh,MGI:2145279,MGI:2145393,MGI:2145437,RIKEN cDNA 6330408H09 gene,cyclin H,expressed sequence AI661354,expressed sequence AV102684,expressed sequence AW538719	GACTATGTGTCAAAGAAACCCAAACAGGAAGAGGAGGAATGGACTGATGACGACCTGGTAGATTCTCTCTAACCATAATAAATGACCGCAGCAGTACTTA	cyclin H
Ccr5	NM_009917.5	CD195,Ccr5,Cmkbr5,MGD-MRK-35643,chemokine (C-C motif) receptor 5,chemokine (C-C) receptor 5	GTTCCGGAGTTATCTCTCAGTGTTCTTCCGAAAACACATGGTCAAACGCTTTTGCAAACGGTGTTCAATTTTCCAGCAAGACAATCCTGATCGTGCAAGC	chemokine (C-C motif) receptor 5
Cd109	NM_153098.3	9930012E15Rik,AI480638,CD109 antigen,Cd109,Gov platelet alloantigens,MGI:2143078,RIKEN cDNA 9930012E15 gene,expressed sequence AI480638	AATGACTTCAAATGACACCAATGGCACCATATACCGGAAGACTGTTCAAGTTCCCAGGGATAATGGGGTCACTCTTGTTTTTCCCATCAAGCCCACGCAC	CD109 antigen
Cd14	NM_009841.3	CD14 antigen,Cd14,MGD-MRK-1831	CTAGACGAGGAAAGTTGTTCCTGCAACTTCTCAGATCCGAAGCCAGATTGGTCCAGCGCTTTCAATTGTTTGGGGGCGGCAGATGTGGAATTGTACGGCG	CD14 antigen
Cd163	NM_053094.2	CD163 antigen,Cd163	TCACGGCACTCTTGGTTTGTGGAGCCATTCTATTGGTCCTCCTCATTGTCTTCCTCCTGTGGACTCTGAAGCGACGACAGATTCAGCGACTTACAGTTTC	CD163 antigen
Cd19	NM_009844.2	AW495831,CD19 antigen,Cd19,MGD-MRK-1833,MGI:2142241,expressed sequence AW495831	CTCAGCGTTGGGCTGCTGGCCTAGGGAGTGTCCCTGGGTCCTATGGAAATCCACGCATTCAAGTCCAGGATACTGGAGCTCAGAGCCATGAAACAGGACT	CD19 antigen
Cd200	NM_010818.3	CD200 antigen,Cd200,MRC OX-2,Mox2,OX2,antigen identified by monoclonal antibody MRC OX-2	CCCTGCCATCTCCTGGAAGGGTACTGGGACAGGAATTGAGAATAGTACCGAGAGTCACTTCCATTCAAATGGGACTACATCTGTCACCAGCATCCTCCGG	CD200 antigen
Cd200r1	NM_021325.3	CD200 receptor 1,CD200R,Cd200r1,Mox2r,OX2R,antigen identified by monoclonal antibody MRC OX-2 receptor	AAGCTACTTCAGCTATTGAGGAGGATGAAATGCAGCCTTATGCTAGCTATACAGAGAAGAGCAATCCACTCTATGATACTGTGACTAAGGTGGAGGCATT	CD200 receptor 1
Cd209e	NM_130905.2	CD209e antigen,Cd209e,SIGNR4,mSIGNR4	TGATAGACTCTGTCGCCTCTGCCCTTGGGATTGGACGTTCTTCAATGGAAACTGTTACTTTTTCTCCAAGTCACAACGGGATTGGCATGACTCCATGACT	CD209e antigen
Cd244a	NM_018729.2	2B4,C9.1,CD244 molecule,CD244 molecule A,CD244 natural killer cell receptor 2B4,Cd244,Cd244a,F730046O15Rik,MGD-MRK-38339,MGI:2442562,Nmrk,RIKEN cDNA F730046O15 gene,non MHC restricted killing associated	TACAGACAAAAGATGTTTCTGTTCAATGGAAGAAGACAGAACAGGGCTCACACAGAAAAATTGAGATCCTGAATTGGTATAATGATGGTCCCAGTTGGTC	CD244 molecule A
Cd33	NM_001111058.1	CD33 antigen,Cd33,MGD-MRK-16204,Siglec-3,gp67	ATGACACAGGAATGTACTTCTTCAGAGTGGTCAGAGAACCTTTTGTGAGATATTCTTACAAAAAAAGCCAGCTGTCACTGCATGTGACCTCTCTATCACG	CD33 antigen
Cd34	NM_001111059.1	AU040960,CD34 antigen,Cd34,MGD-MRK-1849,MGI:2138487,expressed sequence AU040960	CTGATTATTCGCCTAATAATAGCAGCTTTGAGATGACATCACCCACCGAGCCATATGCTTACACATCATCTTCTGCTCCGAGTGCCATTAAGGGAGAAAT	CD34 antigen
Cd3d	NM_013487.2	CD3 antigen, delta polypeptide,Cd3d,MGD-MRK-14696,MGD-MRK-1852,T3-delta chain,T3d	CTGTGTGGAGCTAGACTCGGGCACCATGGCTGGTGTCATCTTCATTGACCTCATCGCAACTCTGCTCCTGGCTTTGGGCGTCTACTGCTTTGCAGGACAT	CD3 antigen, delta polypeptide
Cd3e	NM_007648.4	AI504783,CD3,CD3 antigen, epsilon polypeptide,CD3epsilon,Cd3e,MGD-MRK-14697,MGD-MRK-1853,MGI:2143086,T3-epsilon chain,T3e,expressed sequence AI504783	TGAGTACTGTGTGGAGGTGGACCTGACAGCAGTAGCCATAATCATCATTGTTGACATCTGTATCACTCTGGGCTTGCTGATGGTCATTTATTACTGGAGC	CD3 antigen, epsilon polypeptide
Cd3g	NM_009850.2	CD3 antigen, gamma polypeptide,Cd3g,Ctg-3,Ctg3,MGD-MRK-14698,MGD-MRK-1854,MGD-MRK-2212,MGD-MRK-2213,T3-gamma chain,T3g	GCATTGAGCTAAACATAGGCACCATATCCGGCTTTATCTTCGCTGAGGTCATCAGCATCTTCTTCCTTGCTCTTGGTGTATATCTCATTGCGGGACAGGA	CD3 antigen, gamma polypeptide
Cd4	NM_013488.2	CD4 antigen,Cd4,L3T4,Ly-4,MGD-MRK-11981,MGD-MRK-1858,lymphocyte antigen 4	AAGAGGTGTCCGTACAAAAGTCCACCAAAGACCTCAAGCTCCAGCTGAAGGAAACGCTCCCACTCACCCTCAAGATACCCCAGGTCTCGCTTCAGTTTGC	CD4 antigen
Cd40	NM_170702.2	AI326936,Bp50,CD40 antigen,Cd40,MGD-MRK-1859,MGI:2138913,Tnfrsf5,expressed sequence AI326936,p50,tumor necrosis factor receptor superfamily, member 5	GCGGTCCATCTAGGGCAGTGTGTTACGTGCAGTGACAAACAGTACCTCCACGATGGCCAGTGCTGTGATTTGTGCCAGCCAGGAAGCCGACTGACAAGCC	CD40 antigen
Cd47	NM_010581.3	9130415E20Rik,AA407862,AI848868,AW108519,B430305P08Rik,CD47 antigen (Rh-related antigen, integrin-associated signal transducer),Cd47,IAP,Itgp,MGD-MRK-11496,MGI:1918837,MGI:1925789,MGI:2146333,MGI:2146503,MGI:2146621,RIKEN cDNA 9130415E20 gene,RIKEN cDNA B430305P08 gene,expressed sequence AA407862,expressed sequence AI848868,expressed sequence AW108519,integrin-associated protein	CTCCTGCTGCTGCGGTTCAGCTCAACTACTGTTTAGTAACGTCAACTCCATAGAGTTCACTTCATGCAATGAAACTGTGGTCATCCCTTGCATCGTCCGT	CD47 antigen (Rh-related antigen, integrin-associated signal transducer)
Cd6	NM_001037801.2	CD6 antigen,Cd6,MGD-MRK-24451	GAAGTGCCTTCCAGAGTTCCAGTCACGATAGAATCTTCTGTGCCGGTGAGCGTGAAGGATAAGGACTCACAAGGGCTGACACTTCTCATTCTCTGTATTG	CD6 antigen
Cd68	NM_001291058.1	CD68 antigen,Cd68,Lamp4,MGD-MRK-1868,Scard1,gp110,macrosialin	GCACAGTGGACATTCATGGCGCAGAATTCATCTCTTCGAGAGCTCCAAGCTCCCTTGGGCCAAAGCTTCTGCTGTGGAAATGCAAGCATAGTTCTTTCTC	CD68 antigen
Cd74	NM_001042605.1	CD74 antigen (invariant polypeptide of major histocompatibility complex, class II antigen-associated),CLIP,Cd74,Ia-associated invariant chain,Ii,MGD-MRK-11344	ATGGATAACATGCTCCTTGGGCCTGTGAAGAACGTTACCAAGTACGGCAACATGACCCAGGACCATGTGATGCATCTGCTCACGAGGTCTGGACCCCTGG	CD74 antigen (invariant polypeptide of major histocompatibility complex, class II antigen-associated)
Cd84	NM_001252472.1	A130013D22Rik,CD84 antigen,CDw84,Cd84,MGI:2444272,RIKEN cDNA A130013D22 gene,SLAMF5	CGCCATCTGTGGATCTGGTTCCTTTGCCTACAAACCTGGTCTGAAGCAGCAGGAAAAGATGCAGACCCGGTGGTAATGAATGGGATTCTTGGGGAGTCAG	CD84 antigen
Cd8a	NM_001081110.2	BB154331,CD8 antigen, alpha chain,Cd8a,Ly-2,Ly-35,Ly-B,Lyt-2,MGD-MRK-11958,MGD-MRK-11976,MGD-MRK-12074,MGD-MRK-1872,MGI:2141733,T-lymphocyte antigen 2,expressed sequence BB154331,lymphocyte antigen 2,lymphocyte antigen 35	CCACCTTCGTTGTCTATATGGCTTCATCCCACAACAAGATAACGTGGGACGAGAAGCTGAATTCGTCGAAACTGTTTTCTGCCATGAGGGACACGAATAA	CD8 antigen, alpha chain
Cd8b1	NM_009858.2	CD8 antigen, beta chain 1,Cd8b1,Ly-3,Ly-C,Lyt-3,MGD-MRK-11970,MGD-MRK-12075,MGD-MRK-1873,T-lymphocyte antigen 3,lymphocyte antigen 3	CCCTTCGTCCCTGCTGGTTCAAACCAACCATACGGCAAAGATGTCCTGTGAGGTTAAAAGCATCTCTAAGTTAACAAGCATCTACTGGCTGCGGGAGCGC	CD8 antigen, beta chain 1
Cd9	NM_007657.3	CD9 antigen,Cd9,MGD-MRK-1874,Tspan29	CAGCTTTTGGAAAGTTTCCAGGTTAAGCCCTGCCCTGAAGCCATCAGTGAGGTCTTCAACAACAAGTTCCACATCATTGGAGCAGTGGGTATCGGCATCG	CD9 antigen
Cdc23	NM_178347.4	CDC23 cell division cycle 23,Cdc23,D18Ertd243e,DNA segment, Chr 18, ERATO Doi 243, expressed	TATTATTATAGACGGGCCCACCAGCTTCGTCCCAATGATTCTCGCATGCTGGTTGCCTTAGGAGAATGTTATGAGAAACTCAATCAACTAGTGGAAGCCA	CDC23 cell division cycle 23
Cdc27	NM_145436.2	AI452358,APC3,BC023187,Cdc27,MGD-MRK-19588,MGI:2144178,MGI:2384954,cDNA sequence BC023187,cell division cycle 27,expressed sequence AI452358	TCAGCCCAGCATAAACGATAGTCTGGAAATTACAAAACTGGACTCCTCTATCATTTCAGAAGGGAAAATAACCACAGTCACACCTCAGATCCAGGCATTT	cell division cycle 27
Cdc42	NM_009861.1	AI747189,AU018915,Cdc42,MGD-MRK-33903,MGI:2140354,MGI:2140443,cell division cycle 42,expressed sequence AI747189,expressed sequence AU018915	TGATTGGTGGAGAGCCATACACTCTTGGACTTTTTGATACTGCAGGGCAAGAGGATTATGACAGACTACGACCGCTAAGTTATCCACAGACAGATGTTTT	cell division cycle 42
Cdc7	NM_009863.2	AI597260,Cdc7,Cdc7l1,MGI:2140941,cell division cycle 7 (S. cerevisiae),cell division cycle 71 homolog (S. cerevisiae)-like 1,expressed sequence AI597260,muCdc7	GTCCTTGCTCAGTGGGCGGTACCCATTTTACAAGGCCAGTGATGACTTAACTGCTTTGGCTCAGATCATGACAATTCGAGGATCCAGGGAAACTATCCAG	cell division cycle 7 (S. cerevisiae)
Cdk5r1	NM_009871.3	Cdk5r1,D11Bwg0379e,DNA segment, Chr 11, Brigham & Women's Genetics 0379 expressed,MGD-MRK-18570,MGD-MRK-34066,MGI:106373,cyclin-dependent kinase 5, regulatory subunit 1 (p35),p25,p35	TCATGAGCTCCAAGATGCTGCAGATCAATGCCGACCCACACTATTTCACACAAGTGTTCTCTGACTTGAAGAATGAGAGCGGTCAGGAGGACAAGAAGCG	cyclin-dependent kinase 5, regulatory subunit 1 (p35)
Cdk7	NM_009874.3	AI323415,AI528512,CDC2-related kinase 4,CRK4 PK (CDC2-related-kinase-4 protein kinase),Cdk7,Cdkn7,Crk4,MGD-MRK-19684,MGD-MRK-2148,MGD-MRK-23792,MGI:2145207,MGI:2145266,MGI:88505,cyclin dependent kinase 7 (homolog of Xenopus MO15 cdk-activating kinase),cyclin-dependent kinase 7,expressed sequence AI323415,expressed sequence AI528512	GATAACAGCCTTGTGCTGACACCATCCCACATTAAAGCCTACATGTTGATGACTCTTCAGGGCTTAGAATATTTACATCAGCATTGGATTCTACACAGGG	cyclin-dependent kinase 7
Ceacam3	NM_054059.2	Ceacam3,EG384557,MGI:1891356,Psg24,carcinoembryonic antigen-related cell adhesion molecule 3,cea12,predicted gene, EG384557,pregnancy-specific glycoprotein 24	TAAATGCCTGTATTCACCCTTCTGCCACTGGCCAGCTCGTTATTGAATCAGTGCCACCCAATGTTGTTGAAGGGAGAGATGTTCTCCTACTTGTTCATAA	carcinoembryonic antigen-related cell adhesion molecule 3
Cep68	NM_172260.3	6030463E10Rik,AI481761,BC027174,Cep68,MGC:6990,MGI:2144197,MGI:2674135,RIKEN cDNA 6030463E10,cDNA sequence BC027174,centrosomal protein 68,expressed sequence AI481761	CAGCAAGTACTCTAAAGTCACCCACTAATGTCTCCCACAATTGCTCATCAGCAGAAGTGCCTACTCTGCCATTTTCTGGAGCCAGAGAGTCATGTCTTAA	centrosomal protein 68
Cfi	NM_007686.2	Cfi,MGD-MRK-33616,complement component factor i	TTCCTTAATTTATGGGAGAACAAAAACAGAGGGACTTGTTCAAGTCAAACTTGTGGACCAAGATGAGAGAATGTTCATATGTAAAAACAGCTGGAGCATG	complement component factor i
Chchd3	NM_025336.1	0610041L09Rik,1700039J09Rik,AW558177,Chchd3,MGI:1920592,MGI:2141712,Micos19,RIKEN cDNA 0610041L09 gene,RIKEN cDNA 1700039J09 gene,coiled-coil-helix-coiled-coil-helix domain containing 3,expressed sequence AW558177	GGAGTCCTCTCCATCTGGCTCTAAGTCTCAGCGATATTCCAGCGTTTATGGTGCTTCAGTTTCTGATGAAGATTTGAAAAGAAGAGTAGCTGAGGAGCTG	coiled-coil-helix-coiled-coil-helix domain containing 3
Chil1	NM_007695.2	AW208766,Brp39,Chi3l1,Chil1,Gp39,MGD-MRK-36073,MGI:107503,MGI:2138570,chitinase 3-like 1,chitinase-like 1,expressed sequence AW208766,glycoprotein 39	TGGAGGGTGGAAATTTGGCGAAAAAAGATTTTCCGAGATTGCCTCCAACACTGAGAGACGCACTGCTTTCGTCCGGTCGGTAGCCCCGTTCCTGCGTTCT	chitinase-like 1
Chn1	NM_001113246.2	0610007I19Rik,0710001E19Rik,1700112L09Rik,2900046J01Rik,AI413815,ARHGAP2,Chn1,MGI:1915574,MGI:1923974,MGI:1925592,MGI:2138925,RIKEN cDNA 0610007I19 gene,RIKEN cDNA 0710001E19 gene,RIKEN cDNA 1700112L09 gene,RIKEN cDNA 2900046J01 gene,alpha1 chimaerin,alpha2 chimaerin,chimerin 1,expressed sequence AI413815	TAATTCTGAAGGACTCTACCGAGTGTCAGGATTTAGTGACCTGATTGAAGATGTCAAGATGGCTTTTGATAGAGATGGTGAGAAGGCGGATATTTCTGTG	chimerin 1
Chrm2	NM_203491.3	AChR M2,Chrm-2,Chrm2,M2,MGD-MRK-1975,MGD-MRK-1979,cholinergic receptor, muscarinic 2, cardiac,muscarinic acetylcholine receptor 2	AAAGTCAACCGCCACCTTCAGACTGTCAACAATTACTTCTTGTTCAGCCTGGCCTGTGCTGACCTCATCATAGGTGTTTTCTCCATGAACTTGTATACCC	cholinergic receptor, muscarinic 2, cardiac
Chrm3	NM_033269.2	Chrm-3,Chrm3,M3R,MGD-MRK-1976,MGD-MRK-1980,cholinergic receptor, muscarinic 3, cardiac,muscarinic acetylcholine receptor 3	GGAATAACAACGATGCTGCTGCCTCCCTGGAAAACTCTGCTTCTTCTGATGAAGAGGATATTGGCTCAGAGACCAGAGCCATCTATTCCATTGTACTCAA	cholinergic receptor, muscarinic 3, cardiac
Chrnb2	NM_009602.4	Acrb-2,Acrb2,C030030P04Rik,Chrnb2,MGD-MRK-1064,MGD-MRK-1066,MGI:2442758,RIKEN cDNA C030030P04 gene,[b]2-nAchR,acetylcholine receptor beta 2 neural,cholinergic receptor, nicotinic, beta polypeptide 2 (neuronal)	CCCAGATGTGGTTCTATACAACAATGCTGACGGCATGTACGAAGTCTCCTTCTATTCCAATGCTGTGGTCTCCTATGATGGCAGCATCTTTTGGCTACCG	cholinergic receptor, nicotinic, beta polypeptide 2 (neuronal)
Ckb	NM_021273.4	B-CK,Ck-3,Ckb,MGD-MRK-1990,MGD-MRK-1997,creatine kinase 3,creatine kinase, brain	GAAGTGTTCACCCGATTCTGCACCGGCCTCACTCAGATCGAAACTCTCTTCAAGTCCAAGAACTATGAGTTCATGTGGAATCCTCACCTGGGCTACATCC	creatine kinase, brain
Clcf1	NM_019952.3	B-cell stimulating factor 3,Bsf3,CLC,Clcf1,NNT-1/BSF-3,cardiotrophin-like cytokine factor 1	ATGACAGGCTGCGGCTGACCCAGAACTATGAGGCGTACAGTCACCTCCTGTGTTACTTGCGTGGCCTCAACCGTCAGGCTGCCACAGCTGAACTCCGACG	cardiotrophin-like cytokine factor 1
Cldn5	NM_013805.4	AI854493,Cldn5,MGI:1095399,MGI:2146515,Tmvcf,claudin 5,expressed sequence AI854493,transmembrane protein deleted in VCFS	AGCACCCGGAGGCCCCAAGGGCCGTCGGGTGAGCATTCAGTCTTTAGCCATGGGGTCTGCAGCGTTGGAAATTCTGGGTCTGGTGCTGTGTCTGGTAGGA	claudin 5
Clec7a	NM_020008.2	BGR,C-type (calcium dependent, carbohydrate recognition domain) lectin, superfamily member 12,C-type lectin domain family 7, member a,Clec7a,Clecsf12,beta-GR,beta-glucan receptor,dectin-1	CCTATTTAGCTTCTCAGGAAATTCCTGGTATGGAAGTAAGAGACACTGCTCCCAGCTAGGTGCTCATCTACTGAAGATAGACAACTCAAAAGAATTTGAG	C-type lectin domain family 7, member a
Clta	NM_001080385.2	AV026556,Clta,MGI:2140516,clathrin, light polypeptide (Lca),expressed sequence AV026556	TGCTGTTGACGGAGTGATGAATGGTGAATACTACCAGGAGAGCAATGGTCCAACAGACAGTTACGCAGCCATTTCAGAAGTGGATCGATTGCAGTCAGAG	clathrin, light polypeptide (Lca)
Cltc	NM_001003908.1	3110065L21Rik,CHC,Cltc,MGI:1914550,MGI:2144696,R74732,RIKEN cDNA 3110065L21 gene,clathrin, heavy polypeptide (Hc),expressed sequence R74732	GAGTCTCAGCCAGTGAAAATGTTTGATCGTCATTCTAGCCTCGCAGGATGCCAGATCATCAATTACCGTACAGATGCAAAGCAGAAATGGTTGCTTCTCA	clathrin, heavy polypeptide (Hc)
Cnp	NM_009923.2	2',3'-cyclic nucleotide 3' phosphodiesterase,CNPase,Cnp,Cnp-1,Cnp1,MGD-MRK-2039,MGD-MRK-2041,cyclic nucleotide phosphodiesterase 1	CCCAAGCTCTTCTTCAGGAAAATGTCATCCTCAGGAGCAAAGGAGAAGCCAGAGCTGCAGTTCCCTTTCCTTCAAGATGAGGACACGGTGGCTACCCTCC	2',3'-cyclic nucleotide 3' phosphodiesterase
Cnr1	NM_007726.3	CB1,CB1R,Cnr1,MGD-MRK-26052,cannabinoid receptor 1 (brain)	CGAAGATATCAAAGGAGACATGGCATCCAAATTAGGATACTTCCCACAGAAATTCCCTCTAACTTCCTTCAGGGGTAGTCCCTTCCAAGAAAAGATGACG	cannabinoid receptor 1 (brain)
Cntf	NM_170786.2	AI429687,Cntf,MGD-MRK-2043,MGI:2147531,ciliary neurotrophic factor,expressed sequence AI429687	TTTAGAAGACCAGAGAGTGCATTTCACCCCGACTGAAGGTGACTTCCATCAGGCAATACATACTCTTACGCTCCAAGTTTCTGCCTTCGCCTACCAGCTA	ciliary neurotrophic factor
Cntnap1	NM_016782.2	AI841080,Caspr,Cntnap1,MGD-MRK-14405,MGI:2144280,MGI:98298,NCP1,Nrxn4,contactin associated protein-like 1,expressed sequence AI841080,neurexin 4 (contactin associated protein),p190,paranodin,shambling,shm	GTGGCTGCATAGAAAACGTGATCTACAACCGGATCAACATTGCAGAAATGGCAGTGATGCGCCATTCGCGGATCACCTTTGAGGGTAATGTGGCTTTCCG	contactin associated protein-like 1
Cntnap2	NM_001004357.2	5430425M22Rik,Caspr2,Cntnap2,RIKEN cDNA 5430425M22 gene,contactin associated protein-like 2,mKIAA0868	GCTATAAGAAATGGAGTCAACAGAAACTCAGCTATCATTGGAGGGGTCATCGCTGTGGTGATTTTCACCATCCTCTGCACCCTGGTCTTCCTCATCCGGT	contactin associated protein-like 2
Cpa3	NM_007753.2	Cpa3,MC-CPA,MGD-MRK-2103,carboxypeptidase A3, mast cell,mMC-CPA,mast cell carboxypeptidase A	TCCAGAATGAAAAGCACGCCAGTGTCTTGAAGAACTTGACCCAAAGCATTGAGCTCGACTTCTGGTATCCAGATGCTATCCATGATATTGCTGTGAATAT	carboxypeptidase A3, mast cell
Cpne2	NM_153507.2	3322401K10Rik,Cpne2,MGC:30751,MGC:37787,MGI:1913927,RIKEN cDNA 3322401K10 gene,copine II	GATGATGGCAAATGGATGCTGGTCCATAGGACCGAGGTGATTAAGTACACCCTGGACCCGGTGTGGAAACCATTCACTGTCCCGTTGGTGTCCTTGTGTG	copine II
Crkl	NM_001277231.1	1110025F07Rik,AA589403,AI325100,Crkl,Crkol,MGD-MRK-27049,MGI:1915874,MGI:2146355,MGI:2146414,MGI:5448844,RIKEN cDNA 1110025F07 gene,expressed sequence AA589403,expressed sequence AI325100,snoop,snoopy,v-crk avian sarcoma virus CT10 oncogene homolog-like,v-crk sarcoma virus CT10 oncogene homolog (avian)-like	CGCTTTAAGATCGGGGACCAGGAGTTTGACCATTTGCCGGCCTTGTTAGAGTTCTACAAGATCCACTACCTGGACACTACCACCTTAATCGAACCGGCGC	v-crk avian sarcoma virus CT10 oncogene homolog-like
Crot	NM_023733.3	1200003H03Rik,Crot,RIKEN cDNA 1200003H03 gene,carnitine O-octanoyltransferase	CCATGGTACACAATGGATATGGATTTTTCTACCACATCAGAGATGACAGGTTTGTGGTGGCATGTTCATCCTGGAGGTCATGTCCGGAGACTGATGCTGA	carnitine O-octanoyltransferase
Csf1	NM_001113530.1	C87615,CSF-1,Csf1,Csfm,M-CSF,MGD-MRK-13034,MGD-MRK-2191,MGI:2140102,MGI:88534,colony stimulating factor 1 (macrophage),colony stimulating factor, macrophage,colony-stimulating factor-1,expressed sequence C87615,op,osteopetrosis	TCCAGCTGCTGGAGAAGATCAAGAACTTCTTTAATGAAACAAAGAATCTCCTTGAAAAGGACTGGAACATTTTTACCAAGAACTGCAACAACAGCTTTGC	colony stimulating factor 1 (macrophage)
Csf1r	NM_001037859.2	AI323359,CD115,CSF-1R,Csf1r,Csfmr,Fim-2,Fim2,Fms,Friend MuLV integration site 2,M-CSFR,MGD-MRK-2192,MGD-MRK-9798,MGD-MRK-9845,MGI:2147208,MGI:88535,c-fms oncogene,colony stimulating factor 1 receptor,expressed sequence AI323359	GTACAAGCAGAAGCCGAAGTACCAGGTGCGCTGGAAGATCATCGAGAGATACGAAGGCAATAGCTACACCTTCATTGACCCTACTCAGTTGCCCTACAAT	colony stimulating factor 1 receptor
Csf3r	NM_001252651.1	Cd114,Csf3r,Csfgr,G-CSFR,MGD-MRK-2190,MGI:88533,colony stimulating factor 3 receptor (granulocyte),colony stimulating factor, granulocyte receptor	CCCAGCCTTCTGCCTCAGGGCTATCTCATTGAGTGGGAAATGAGTTCTCCCAGCTACAATAACAGCTATAAGTCCTGGATGATAGAACCTAACGGGAACA	colony stimulating factor 3 receptor (granulocyte)
Csnk2a1	NM_007788.3	CK2,Csnk2a1,Csnk2a1-rs4,MGD-MRK-2201,MGI:894650,casein kinase 2, alpha 1 polypeptide,casein kinase II, alpha 1 related sequence 4,casein kinase II, alpha 1, related sequence 4	AGATCCACGTTTCAACGATATCTTGGGCAGACACTCCCGTAAGCGATGGGAACGCTTTGTCCACAGTGAAAACCAGCATCTTGTCAGCCCTGAGGCCTTG	casein kinase 2, alpha 1 polypeptide
Cspg4	NM_139001.2	4732461B14Rik,AN2,Cspg4,MGI:2443606,NG2,RIKEN cDNA 4732461B14 gene,chondroitin sulfate proteoglycan 4	TGGAGCTAGACATCCTGGGAGCCCAAACCCGGAAAATGTTTACCCTGTTGGACGTGGTGAACCGTAAGGCCCGCTTTGTTCACGATGGCTCTGAAGACAC	chondroitin sulfate proteoglycan 4
Cst3	NM_009976.3	Cst3,CysC,MGD-MRK-19357,cystatin C	GGCGTGCGGCGAGCGTTGGACTTCGCTGTGAGCGAGTACAACAAGGGCAGCAACGATGCGTACCACAGCCGCGCCATACAGGTGGTGAGAGCTCGTAAGC	cystatin C
Cst7	NM_009977.3	CMAP,Cst7,Leukocystatin,cystatin F (leukocystatin),cystatin-like metastasis-associated protein	TGCAGGAAGACCATGCATCACCAACTGGACAACTGTGACTTCCAAACCAACCCTGCCTTGAAGCGGACTCTATATTGCTACTCTGAAGTCTGGGTCATCC	cystatin F (leukocystatin)
Ctnnb1	NM_007614.3	Bfc,Catnb,Ctnnb1,MGD-MRK-1775,MGI:2656732,batface,beta catenin,beta-catenin,catenin (cadherin associated protein), beta 1,catenin beta	GATGTTGACACCTCCCAAGTCCTTTATGAATGGGAGCAAGGCTTTTCCCAGTCCTTCACGCAAGAGCAAGTAGCTGATATTGACGGGCAGTATGCAATGA	catenin (cadherin associated protein), beta 1
Ctsb	NM_007798.3	CB,Ctsb,MGD-MRK-2245,cathepsin B	TACAAAAATGGCCCAGTGGAGGGTGCCTTCACTGTGTTTTCTGACTTCTTGACTTACAAATCAGGAGTATACAAGCATGAAGCCGGTGATATGATGGGTG	cathepsin B
Ctsd	NM_009983.2	CD,CatD,Ctsd,MGD-MRK-2246,cathepsin D	AAACAGATCTTTGGAGAAGCCACCAAGCAGCCTGGAATCGTATTTGTTGCAGCCAAGTTTGATGGCATCTTGGGCATGGGCTACCCTCATATCTCTGTTA	cathepsin D
Ctsf	NM_019861.1	AI481912,Ctsf,MGI:2147567,cathepsin F,expressed sequence AI481912	CCACTCTTCAAGGACTTCATGACCACCTATAACCGGACTTATGAATCAAGGGAAGAAGCCCAGTGGCGATTGACTGTCTTTGCAAGAAATATGATACGAG	cathepsin F
Ctsl	NM_009984.3	1190035F06Rik,Cat L,Ctsl,MEP,MGD-MRK-2248,MGD-MRK-9874,MGI:1338075,MGI:2443888,MGI:95581,RIKEN cDNA 1190035F06 gene,cathepsin L,fs,furless,major excreted protein,nackt,nkt	TTCTTGTGCGCAGCTAGCCGCCTCAGGTGTTTGAACCATGAATCTTTTACTCCTTTTGGCTGTCCTCTGCTTGGGAACAGCCTTAGCTACTCCAAAATTT	cathepsin L
Ctss	NM_021281.2	Cat S,Ctss,MGD-MRK-35807,cathepsin S	AGACGCTTCCTATCCCTACAAAGCCACGGATGAAAAGTGTCACTATAACTCAAAAAATCGAGCTGCCACGTGTTCAAGGTACATTCAGCTCCCGTTTGGT	cathepsin S
Ctsw	NM_009985.4	Ctsw,cathepsin W,lymphopain	GCCGTCTGAGCATCTTTGCCCACAATCTGGCTCAGGCTCAAAGGCTACAGCAAGAAGACTTGGGTACAGCTGAGTTTGGAGAGACTCCATTCAGTGACCT	cathepsin W
Cttnbp2nl	NM_030249.4	AA552995,AA589392,AU018624,BC003236,CTTNBP2 N-terminal like,Cttnbp2nl,MGC:7720,MGI:2139592,MGI:2139595,MGI:2139873,cDNA sequence BC003236,expressed sequence AA552995,expressed sequence AA589392,expressed sequence AU018624,mKIAA1433	GCTGACAGACACTGGTCTTCCAGGTCCCACCACGGCTGCTTACTCATATGCTAAAGCTAATGGCCACTGTGACCCAGAGATACAGACTACCAGGGAGTTG	CTTNBP2 N-terminal like
Cul1	NM_012042.3	Cul1,cullin 1	TGATTAGTGGAGTTGTACAATCTTATGTGGAATTGGGGCTGAATGAAGATGATGCATTTGCAAAGGGCCCTACGTTAACAGTGTATAAAGAATCCTTTGA	cullin 1
Cul2	NM_029402.3	1300003D18Rik,4932411N15Rik,AI327301,Cul2,MGI:1922970,MGI:2147215,RIKEN cDNA 1300003D18 gene,RIKEN cDNA 4932411N15 gene,cullin 2,expressed sequence AI327301	GAAAAGTGCTTCGGCACAACGCCCTCATTCAAGAGGTAATCAGCCAGTCAAGAGCCAGGTTCAATCCCAGTATCAGCATGATTAAGAAGTGCATAGAAGT	cullin 2
Cux2	NM_007804.2	1700051K22Rik,Cutl2,Cux-2,Cux2,ENSMUSG00000072641,MGD-MRK-35787,MGI:1920667,MGI:3710627,RIKEN cDNA 1700051K22 gene,cut-like 2 (Drosophila),cut-like homeobox 2,predicted gene, ENSMUSG00000072641	GAGGCAGAGGCGGCGTTCCTGAGTGTTTATAAGCAATTGATTGAAGCACCAGACCCTGTCCCATCATTTGAGGTGGCGCGGACTCTAGACGACAGACTGC	cut-like homeobox 2
Cx3cl1	NM_009142.3	AB030188,AI848747,CX3C,Cx3cl1,D8Bwg0439e,DNA segment, Chr 8, Brigham & Women's Genetics 0439 expressed,MGD-MRK-35756,MGI:107291,MGI:1930149,MGI:2142630,Scyd1,chemokine (C-X3-C motif) ligand 1,expressed sequence AI848747,fractalkine,hypothetical protein, clone 1-53,neurotactin,small inducible cytokine subfamily D, 1	CGTTCTTCCATTTGTGTACTCTGCTGCCGGGTCAGCACCTCGGCATGACGAAATGCGAAATCATGTGCGACAAGATGACCTCACGAATCCCAGTGGCTTT	chemokine (C-X3-C motif) ligand 1
Cx3cr1	NM_009987.4	Cx3cr1,chemokine (C-X3-C motif) receptor 1	AGGGCCTCCACAATGCCATGTGCAAGCTCACGACTGCCTTCTTCTTCATTGGCTTCTTTGGGGGCATATTCTTCATCACCGTCATCAGCATCGACCGGTA	chemokine (C-X3-C motif) receptor 1
Cxcl15	NM_011339.2	Cxcl15,Il8,Scyb15,chemokine (C-X-C motif) ligand 15,interleukin 8,lungkine,small inducible cytokine subfamily B, member 15,weche	AGAGAATATTTCCCTTTCCAATTCGGGAGACCTCTAGACACTTTGCTGATTTAGCTCACAACAGTGATAGGAATTTTCTACGGGACTCCAGTGAAGTCAG	chemokine (C-X-C motif) ligand 15
Cybb	NM_007807.2	C88302,Cgd,Cybb,MGD-MRK-1965,MGD-MRK-2263,MGI:2148082,Nox2,cytochrome b-245, beta polypeptide,expressed sequence C88302,gp91<phox>,gp91phox	ACAGAAGACTCTGTATGGACGGCCCAACTGGGATAACGAGTTCAAGACCATTGCAAGTGAACACCCTAACACCACAATAGGCGTTTTCCTGTGTGGCCCT	cytochrome b-245, beta polypeptide
Cyfip2	NM_001252459.1	1500004I01Rik,6430511D02Rik,AA930218,AU022376,Cyfip2,MGI:1923743,MGI:2144048,MGI:2144412,Pir121,RIKEN cDNA 1500004I01 gene,RIKEN cDNA 6430511D02 gene,cytoplasmic FMR1 interacting protein 2,expressed sequence AA930218,expressed sequence AU022376,mKIAA1168	TATGAGAATAAGATGTACCTGACGCCCAGTGAAAAGCACATGTTGCTCAAGGTGATGGGCTTTGGTCTCTATCTGATGGACGGAAATGTCAGTAACATTT	cytoplasmic FMR1 interacting protein 2
Cyp2u1	NM_027816.3	8430436A10Rik,Cyp2u1,RIKEN cDNA 8430436A10 gene,cytochrome P450, family 2, subfamily u, polypeptide 1	CTCATCTCCATCATGACCAAGGAGAAGGGAATCGTGTTTGCACACTATGGTCCAATTTGGAAACAGCAGAGGAGATTCTCCCACTCGACGCTTCGTCATT	cytochrome P450, family 2, subfamily u, polypeptide 1
Cyp4x1	NM_001003947.1	Cyp4a28-ps,Cyp4x1,MGI:2449779,cytochrome P450, family 4, subfamily a, polypeptide 28, pseudogene,cytochrome P450, family 4, subfamily x, polypeptide 1	CTGGACATAATAATGAAATGTGCTTTTGGCCAGGAGACCAACTGCCAGATAAACGGCACCTATGAGTCTTACGTGAAGGCAACATTTGAACTTGGTGAAA	cytochrome P450, family 4, subfamily x, polypeptide 1
Cysltr1	NM_021476.4	BB147369,CysLT1R,Cysltr1,MGI:2148041,cysteinyl leukotriene 1 receptor,cysteinyl leukotriene receptor 1,expressed sequence BB147369,leukotriene D4 receptor	CAACGAACTATCCACCTTCACCTTTTACACAGTGAAACTAGACCCTGTGATTCTGTCCTTAGGATGCAGAAGTCAGTGGTCATAACCTTATCTCTAGCTG	cysteinyl leukotriene receptor 1
Dagla	NM_198114.2	Dagla,Nsddr,diacylglycerol lipase, alpha,neural stem cell-derived dendrite regulator	CGCCGTCTAAAAGTGTTCCTCTGTTGCACCCGGACAAAGGATTCCCAGTCAGATGCCTACTCAGAAATCGCCTACCTCTTTGCTGAATTTTTCCGTGACC	diacylglycerol lipase, alpha
Dclk1	NM_019978.3	1700113D08Rik,2810480F11Rik,AI836758,CPG16,Click-I,DCLK,Dcamkl1,Dcl,Dclk1,MGI:1914611,MGI:1920056,MGI:2139800,RIKEN cDNA 1700113D08 gene,RIKEN cDNA 2810480F11 gene,doublecortin and calcium/calmodulin-dependent protein kinase-like 1,doublecortin-like kinase 1,expressed sequence AI836758,mKIAA0369	TTTCCATCTCCGTATTGGGACAATGTGTCAGATTCTGCTAAGGAGCTCATCAACATGATGCTGTTGGTTAACGTGGACCAGAGATTTTCAGCCGTGCAGG	doublecortin-like kinase 1	Sub-maximal transcript coverage due to non-overlapping transcripts
Ddah1	NM_026993.3	2410006N07Rik,2510015N06Rik,AI987801,AW050362,Ddah1,MGI:1917484,MGI:2139846,MGI:2139962,RIKEN cDNA 2410006N07 gene,RIKEN cDNA 2510015N06 gene,dimethylarginine dimethylaminohydrolase 1,expressed sequence AI987801,expressed sequence AW050362	GGTCCAGCGAATCTGCACAGAAGGCCCTCAAGATCATGCAACAGATGAGTGACCATCGTTATGACAAGCTCACTGTACCCGACGACATGGCCGCCAACTG	dimethylarginine dimethylaminohydrolase 1
Diaph1	NM_007858.2	D18Wsu154e,DNA segment, Chr 18, Wayne State University 154, expressed,Dia1,Diap1,Diaph1,Drf1,MGD-MRK-35685,MGI:107220,diaphanous homolog 1 (Drosophila),diaphanous related formin 1,mDia1,p140mDia	AACACAGTGAAAGATTCAAAGGCAGAGCCACACTTCCTGTCTATCTTGCAGCATCTCCTGTTGGTCCGAAATGATTATGAAGCCAGGCCACAGTACTATA	diaphanous related formin 1
Dlat	NM_145614.4	6332404G05Rik,Dlat,MGI:2444090,PDC-E2,RIKEN cDNA 6332404G05 gene,dihydrolipoamide S-acetyltransferase (E2 component of pyruvate dehydrogenase complex)	CTCAGGCATGTATTCTGGCAATCGGTGCTTCAGAGGATAAACTGATCCCAGCAGATAATGAGAAAGGCTTTGATGTGGCTAGTGTGATGTCCGTTACACT	dihydrolipoamide S-acetyltransferase (E2 component of pyruvate dehydrogenase complex)
Dld	NM_007861.4	AI315664,AI746344,Dld,MGD-MRK-35921,MGI:2144786,MGI:2144881,branched chain alpha-keto acid dehydrogenase complex subunit E3,dihydrolipoamide dehydrogenase,dihydrolipoyl dehydrogenase,expressed sequence AI315664,expressed sequence AI746344	GAGGATATGTTGCTGCCATCAAATCTGCCCAGTTAGGCTTTAAGACAGTCTGCATTGAGAAAAATGAGACACTAGGTGGAACATGCTTGAACGTTGGTTG	dihydrolipoamide dehydrogenase
Dlgap1	NM_027712.3	4933422O14Rik,AI845682,AI848168,BB075781,D17Bwg0511e,DAP-1 beta,DLG associated protein 1,DNA segment, Chr 17, Brigham & Women's Genetics 0511 expressed,Dlgap1,GKAP/SAPAP,Gkap,MGD-MRK-33093,MGI:105421,MGI:1330231,MGI:1918442,MGI:2146933,MGI:2146937,MGI:2147105,RIKEN cDNA 4933422O14 gene,SAPAP1,Sapap1,expressed sequence AI845682,expressed sequence AI848168,expressed sequence BB075781,guanylate kina…	GCCACAGCTATGTGCGGGCCATCGAAAAGGGCTGCTCCCAGGACGACGAATGCGTGTCGCTGCGGTCGTCCTCCCCTCCACGCACAACCACCACCGTGAG	DLG associated protein 1
Dlx1	NM_010053.2	DII B,Dlx,Dlx-1,Dlx1,MGD-MRK-8857,MGD-MRK-8861,distal-less homeobox 1	GACCGCTGGGCTACCCCTACGTCAACTCGGTCAGCAGCCACGCGTCCAGCCCCTACATCAGTTCCGTGCAGTCCTACCCCGGCAGCGCCAGCCTCGCCCA	distal-less homeobox 1
Dlx2	NM_010054.2	AW121999,DII A,Dlx-2,Dlx2,MGD-MRK-8858,MGD-MRK-8862,MGI:2139313,Tes-1,distal-less homeobox 2,expressed sequence AW121999	CCTCTCGCCCGCCACCCGTGCTCTTTCCTGTCCCGGGTCAGGATGACTGGAGTCTTTGACAGTCTGGTGGCTGATATGCACTCGACCCAGATCACCGCCT	distal-less homeobox 2
Dmd	NM_007868.5	Dmd,Dp427,Dp71,Duchenne muscular dystrophy,MGD-MRK-12180,MGD-MRK-13336,MGD-MRK-8869,X-linked muscular dystrophy,dys,dystrophin, muscular dystrophy,mdx,pke,pyruvate kinase expression	CCTGAGATTGAAGCTGCTCTCTTCCTTGACTGGATGCGCCTGGAACCCCAGTCTATGGTGTGGCTGCCCGTCTTGCACAGAGTGGCTGCTGCTGAAACTG	dystrophin, muscular dystrophy
Dnaja2	NM_019794.4	1500017M13Rik,2010206B19Rik,DNJ3,DnaJ heat shock protein family (Hsp40) member A2,Dnaja2,HIRIP4,MGI:1917245,MGI:1923592,PRO3015,RIKEN cDNA 1500017M13 gene,RIKEN cDNA 2010206B19 gene,mDj3	ACTGGATCAACCCAGACAAACTTTCTGAATTAGAAGATCTCCTGCCATCTAGACCAGAAGTTCCTAATGTTATTGGAGAGACAGAAGAAGTGGAGCTTCA	DnaJ heat shock protein family (Hsp40) member A2
Dnajb9	NM_013760.4	AA408011,AA673251,AA673481,AW556981,DnaJ heat shock protein family (Hsp40) member B9,Dnajb9,ERdj4,MGI:2144721,MGI:2144746,MGI:2144747,MGI:2145046,Mdg1,expressed sequence AA408011,expressed sequence AA673251,expressed sequence AA673481,expressed sequence AW556981,mDj7,microvascular endothelial differentiation gene	ACACTCGGTCTAAGAAGCATTTTGAAAACCACTTCCACACACGCCAGGATGGTTCTAGTAGACAAAGGCATCACTTCCAGGAGTTTTCTTTTGGAGGCGG	DnaJ heat shock protein family (Hsp40) member B9
Dnajc11	NM_172704.3	DnaJ heat shock protein family (Hsp40) member C11,Dnajc11,E030019A03Rik,RIKEN cDNA E030019A03 gene	GCCGCTGTTCGGCTAATGCAGGAATCTGTCCGAAGAATAATTGAAGCAGAGGAGTCACGAATGGGGCTTATCATCGTGAATGCCTGGTATGGGAAATTTG	DnaJ heat shock protein family (Hsp40) member C11
Dnajc5	NM_016775.3	2610314I24Rik,AU018536,Csp,DnaJ heat shock protein family (Hsp40) member C5,Dnajc5,MGI:1919766,MGI:2139168,RIKEN cDNA 2610314I24 gene,cysteine string protein,expressed sequence AU018536	ACCAGAGGCAGCGCTCACTCTCTACTTCCGGGGAATCATTATACCATGTTCTTGGACTGGACAAGAATGCAACCTCAGATGACATTAAAAAGTCCTATCG	DnaJ heat shock protein family (Hsp40) member C5
Dnm1	NM_010065.2	AI838169,Dnm1,Ftfl,MGD-MRK-35851,MGI:2139061,MGI:3027061,dynamin 1,expressed sequence AI838169,fitful	CAATCTGAAGCTGCGTGATGTGGAGAAGGGCTTCATGTCAAGCAAGCATATTTTTGCCCTCTTCAACACAGAGCAGAGGAATGTCTACAAGGATTACCGG	dynamin 1
Dnm1l	NM_001025947.1	6330417M19Rik,AI450666,Dnm1l,Dnmlp1,Drp1,MGI:1195987,MGI:2146435,RIKEN cDNA 6330417M19 gene,dynamin 1-like,dynamin-like protein 1,expressed sequence AI450666,python	GGTTAATCATGTGAAAGATACTCTTCAGAGTGAACTGGTAGGGCAGCTGTATAAGTCATCCTTATTAGATGACCTTCTGACTGAATCCGAGGACATGGCC	dynamin 1-like
Dnm3	NM_001038619.1	9630020E24Rik,AW061159,B230343F03Rik,Dnm3,MGI:2138558,MGI:2444162,RIKEN cDNA 9630020E24 gene,RIKEN cDNA B230343F03 gene,dynamin 3,expressed sequence AW061159,mKIAA0820	AGATTTTGATGAAGTTCGACATGAGATCGAAGCAGAAACAGACCGCGTAACAGGAATGAATAAAGGCATCTCTTCTATACCCATTAACCTCCGAGTCTAC	dynamin 3
Dock3	NM_153413.2	Dock3,Moca,PBP,dedicator of cyto-kinesis 3	TTGAAAAAGGCAATTGTCAGTAACAGGGGGCAGTATGAAACTGTGGTTCCGCTGGAAGATTCTATTGTGACTGAAGTTACAACAACTCTACAAGAGTGGG	dedicator of cyto-kinesis 3
Drd1	NM_010076.3	C030036C15Rik,D1 receptor,Drd-1,Drd1,Drd1a,G-protein coupled receptor 15,Gpcr15,MGD-MRK-16360,MGD-MRK-16387,MGD-MRK-8892,MGD-MRK-8896,MGI:1924787,RIKEN cDNA C030036C15 gene,dopamine receptor 1,dopamine receptor D1,dopamine receptor D1A	TATTGGACTATGACACCGATGTCTCTCTAGAAAAGATCCAACCCGTTACCCACAGCGGACAGCATTCAACCTGAATATTGGGTTCTCATCTCTGAAGCTA	dopamine receptor D1
Dusp3	NM_028207.3	2210015O03Rik,5031436O03Rik,Dusp3,MGI:1923216,RIKEN cDNA 2210015O03 gene,RIKEN cDNA 5031436O03 gene,T-DSP11,VHR,dual specificity phosphatase 3 (vaccinia virus phosphatase VH1-related)	TACTTGGGCATCAAGGCCAATGATACGCAGGAGTTCAACCTCAGTGCTTACTTTGAAAGGGCCACAGATTTCATTGACCAGGCGCTGGCCCATAAAAATG	dual specificity phosphatase 3 (vaccinia virus phosphatase VH1-related)
Dync1li1	NM_146229.2	1110053F02Rik,Dnclic1,Dync1li1,LIC-1,MGC:32416,MGI:1916070,RIKEN cDNA 1110053F02 gene,dynein cytoplasmic 1 light intermediate chain 1,dynein, cytoplasmic, light intermediate chain 1	CACACTCACACACAACCTGGGCCTACCAGTGCTCGTAGTCTGTACGAAGTGTGATGCCATTAGTGTATTGGAGAAAGAGCATGACTACAGAGATGAACAC	dynein cytoplasmic 1 light intermediate chain 1
E2f3	NM_001359994.1	E2F transcription factor 3,E2F3b,E2f3,E2f3a,mKIAA0075	ACTTGAAGTGCCTGACTCAATAGAGAGCCTACAAATCCATTTGGCAAGTACCCAAGGGCCCATTGAGGTTTACTTGTGTCCAGAAGAGACGGAAACACAC	E2F transcription factor 3
Egf	NM_010113.3	AI790464,Egf,MGD-MRK-9315,MGI:2139798,epidermal growth factor,expressed sequence AI790464	AAGTTCTGCTCAGCCGGCAGATGGGAATGGTTTTTGCCTTGGATTATGACCCTGTGGAAAGCAAGATATATTTTGCACAGACAGCCCTGAAGTGGATAGA	epidermal growth factor
Egfr	NM_207655.2	9030024J15Rik,AI552599,Egfr,Erbb,Errb1,MGD-MRK-15422,MGD-MRK-15424,MGD-MRK-9322,MGD-MRK-9570,MGI:1890525,MGI:2144221,RIKEN cDNA 9030024J15 gene,Wa5,avian erythroblastic leukemia viral (v-erb-b) oncogene homolog,avian erythroblastosis oncogene B,epidermal growth factor receptor,expressed sequence AI552599,wa-2,wa2,waved 2,waved 5	TGCTACAAACATCAAACACTTCAAATACTGCACTGCCATCAGCGGGGACCTTCACATCCTGCCAGTGGCCTTTAAGGGGGATTCTTTCACGCGCACTCCT	epidermal growth factor receptor
Egr1	NM_007913.5	A530045N19Rik,ETR103,Egr-1,Egr1,Krox-1,Krox-24,Krox24,Kruppel box 1,Kruppel box 24,MGD-MRK-11608,MGD-MRK-11621,MGD-MRK-15902,MGD-MRK-9324,MGD-MRK-9326,MGI:2444717,NGF1-A,NGFI-A,NGFIA,RIKEN cDNA A530045N19 gene,TIS8,Zenk,Zfp-6,Zif268,early growth response 1,zinc finger protein 6	CGGCAGCAGCGCCTTCAATCCTCAAGGGGAGCCGAGCGAACAACCCTATGAGCACCTGACCACAGAGTCCTTTTCTGACATCGCTCTGAATAATGAGAAG	early growth response 1
Eid1	NM_025613.3	2610002K20Rik,CREBBP/EP300 inhibitory protein 1,Cri1,EID-1,EP300 interacting inhibitor of differentiation 1,Eid1,MGI:1913769,ORF12,RIKEN cDNA 2610002K20 gene,open reading frame 12	GAAGAGCTGTTTTCGCTGATGGTTGTCAATCGACTGACCGAAGAGCTCGGTTGTGATGAGATCATTGATCGAGAGTAAATGCTGACGAGAGAGGAGGAAA	EP300 interacting inhibitor of differentiation 1
Eif2ak1	NM_013557.2	Eif2ak1,Hri,MGI:1333789,eukaryotic translation initiation factor 2 alpha kinase 1,heme-regulated inhibitor	GCACAAACGTCACGCTACTTAAATGAATTTGAAGAGCTTGCCATCTTAGGGAAAGGAGGATATGGAAGAGTTTACAAGGTCCGGAACAAATTAGATGGTC	eukaryotic translation initiation factor 2 alpha kinase 1
Eif2b5	NM_172265.2	C81315,Eif2b5,MGI:2146712,eukaryotic translation initiation factor 2B, subunit 5 epsilon,expressed sequence C81315	CGGAGTGGAGATTCGATATGATTTGTTGGACTGTCACATCAGCATCTGCTCTCCTCAGGTAGCTCAGCTCTTCACAGACAATTTTGACTACCAAACTCGA	eukaryotic translation initiation factor 2B, subunit 5 epsilon
Elmo1	NM_080288.2	6330578D22Rik,AI173001,C230095H21Rik,CED-12,Elmo1,MGI:2145189,MGI:2444821,RIKEN cDNA 6330578D22 gene,RIKEN cDNA C230095H21 gene,engulfment and cell motility 1,expressed sequence AI173001	TCTCGCCCGATTTTGGAACTAAAGGAGAAGATCCAGCCAGAAATCTTAGAGCTGATTAAACAGCAGCGCCTGAACCGCCTTGTGGAAGGGACCTGCTTTA	engulfment and cell motility 1
Eloc	NM_001310470.1	2610301I15Rik,AA407206,AI987979,AW049146,Eloc,MGI:2138074,MGI:2138379,MGI:2147693,RIKEN cDNA 2610301I15 gene,Tceb1,elongin C,expressed sequence AA407206,expressed sequence AI987979,expressed sequence AW049146,transcription elongation factor B (SIII), polypeptide 1	ACTAACAGCTCCACTGAAATTCCTGAATTCCCAATTGCACCTGAAATTGCACTGGAACTGCTGATGGCTGCAAACTTCCTAGATTGTTAAATAAAATAAA	elongin C
Emcn	NM_001163522.1	0610012K22Rik,AI315669,Emcn,MGI:1915613,MGI:2139669,RIKEN cDNA 0610012K22 gene,endomucin,expressed sequence AI315669	CAAAGATGTTCAGAATGACTCTATTCCAACACCGGCAGAAACTTCCACAACAAAAGCCTCTGTCACAATACCAGGCATCGTGTCAGTGACAAATCCTAAC	endomucin
Emp1	NM_010128.4	Emp1,MGD-MRK-36521,epithelial membrane protein 1	GTCAATCTACACTCATCATTACGCCCACAGCGAAGGGAACTTCAACTCCAGCAGCCACCAAGGCTATTGTTTCATCCTGACCTGGATCTGCTTCTGTTTC	epithelial membrane protein 1
Eno2	NM_013509.2	AI837106,D6Ertd375e,DNA segment, Chr 6, ERATO Doi 375, expressed,Eno-2,Eno2,MGD-MRK-9504,MGD-MRK-9507,MGI:1196312,MGI:2141477,NSE,enolase 2, gamma neuronal,expressed sequence AI837106	GCCATCGACAAGGCTGGCTACACGGAAAAGATGGTGATCGGTATGGATGTGGCTGCCTCTGAGTTTTACCGCGATGGCAAATACGACTTGGATTTCAAGT	enolase 2, gamma neuronal
Entpd1	NM_001304721.1	2610206B08Rik,AA408691,CD39 antigen,Cd39,Entpd1,MGD-MRK-19713,MGI:1919726,MGI:2147438,NTPDase-1,RIKEN cDNA 2610206B08 gene,ectoapyrase,ectonucleoside triphosphate diphosphohydrolase 1,expressed sequence AA408691	TGGATTACTATTAACTATCTGCTGGGCAGATTCACTCAGGAACAGAGTTGGCTAAGCCTCATCTCAGACAGTCAGAAACAGGAAACCTTTGGCGCTTTGG	ectonucleoside triphosphate diphosphohydrolase 1
Entpd2	NM_009849.2	CD39 antigen-like 1,Cd39l1,Entpd2,NTPDase2,ectonucleoside triphosphate diphosphohydrolase 2	CGCTGCCCTCTGTCGTGACCTCGTCTCTGGGCTCTTCAATATCTCCTCCTGTCCCTTTTCCCAATGCTCCTTCAATGGGGTTTTCCAGCCTCCCGTGGCT	ectonucleoside triphosphate diphosphohydrolase 2
Eomes	NM_010136.3	C77258,Eomes,MGI:1313283,MGI:2143384,T-box brain gene 2,Tbr2,eomesodermin,expressed sequence C77258	CCTGTCCAGCAACCTGTGACCAACAAGCTAGACATCGGTTCTTATGAATCTGAATATACTTCCAGTACCTTGCTCCCATATGGTATTAAGTCCTTGCCCC	eomesodermin
Epb41l2	NM_001199265.1	4.1G,AW555191,D10Ertd398e,DNA segment, Chr 10, ERATO Doi 398, expressed,Epb4.1l2,Epb41l2,MGD-MRK-23846,MGI:1196302,MGI:2143867,NBL2,erythrocyte membrane protein band 4.1 like 2,erythrocyte protein band 4.1 like 2,erythrocyte protein band 4.1-like 2,expressed sequence AW555191	TGTGACCTTGAGAAACGTGCCAAGGGACAAGTGTTGTTTGACCGAGTGTGCGAGCACCTGAACCTCTTGGAGAAGGACTACTTTGGACTTCTATTTCAGG	erythrocyte membrane protein band 4.1 like 2
Epb41l3	NM_013813.1	4.1B,DAL1P,Epb4.1l3,Epb41l3,MGD-MRK-23845,NBL3,erythrocyte membrane protein band 4.1 like 3,erythrocyte protein band 4.1 like 3,erythrocyte protein band 4.1-like 3	GAGCAGGCGTCGACCATCCGCACTTCTGAGGGTTTGGAACAAAAATCTCATTTTGAGTCATCCACCGTGAGGGTAGAAAGCACGAGTGTGGGCAGTATTT	erythrocyte membrane protein band 4.1 like 3
Erbb3	NM_010153.1	C76256,Erbb-3,Erbb3,Erbb3r,HER3,MGD-MRK-9572,MGD-MRK-9574,MGI:1098642,MGI:2143908,avian erythroblastosis oncogene B 3,avian erythroblastosis oncogene B 3 receptor,erb-b2 receptor tyrosine kinase 3,expressed sequence C76256	TTGATCATGAAGAACTTGAATGTCACGTCTCTGGGCTTCCGGTCCCTGAAGGAAATTAGTGCTGGGCGTGTCTACATAAGTGCCAATCAGCAACTTTGTT	erb-b2 receptor tyrosine kinase 3
Erlec1	NM_025745.3	4933407N01Rik,Erlec1,RIKEN cDNA 4933407N01 gene,endoplasmic reticulum lectin 1	TTTGCCATCTGCTAAGGAAGAGAGATTTCCAGCCATCCACAAACCTATTGCTGTTGGCTCTCAGCCAGTGCTCACTGTTGGAACAACCCACATTTCCAAG	endoplasmic reticulum lectin 1
Ermn	NM_029972.4	A330104H05Rik,AI854460,Ermn,MGI:2139104,RIKEN cDNA A330104H05 gene,ermin, ERM-like protein,expressed sequence AI854460	GAAACTGGAAACACTAAAGGGAACATACTTCCTAAAGGGCCTGAAGATGAGAAGATCCTCAATGAAAACCCAGAAGAGAACCTCTTCGTTGTTCACCAGG	ermin, ERM-like protein
Esam	NM_027102.3	2310008D05Rik,Esam,RIKEN cDNA 2310008D05 gene,W117m,endothelial cell-specific adhesion molecule	GGAGACTCTGGGACTTACCGCTGTTCTGTCAATGTGCAGAATGATGAAGGCAAAAGTATAGGCCACAGCATCAAAAGCATAGAGCTCAAAGTGCTGGTTC	endothelial cell-specific adhesion molecule
Etv5	NM_023794.2	1110005E01Rik,8430401F14Rik,Etv5,MGI:1915818,MGI:1923002,RIKEN cDNA 1110005E01 gene,RIKEN cDNA 8430401F14 gene,erm,ets variant 5	GTTGTCGTCCTGTAGCCACGAGCAGGCTCTTGGTGCTAAGTATGGAGAAAAGTGCCTCTACAACTATTGTGCCTACGATAGGAAGCCTCCCTCTGGGTTC	ets variant 5
Extl2	NM_001163514.1	3000001D04Rik,AW146439,Extl2,MGI:1926138,MGI:2139976,RIKEN cDNA 3000001D04 gene,exostosin-like glycosyltransferase 2,expressed sequence AW146439	ATGAATTTCCTCGTCACCAGGCACACTGGCAAGCCTTCAGGGATATTCGTGAAACCCATAAACATGGTCAACTTGGAAAAAGAAACCAACGGGTATTCCG	exostosin-like glycosyltransferase 2
F11r	NM_172647.2	AA638916,BV11 antigen,EST AA638916,ESTM33,F11 receptor,F11r,JAM-1,JAM-A,Jcam1,Ly106,MGI:1334465,expressed sequence tag mouse EST 33,junction cell adhesion molecule,junction cell adhesion molecule1	GCAGCTGTCCTGGTAACACTGATTCTCCTTGGACTCTTGATTTTTGGCGTCTGGTTTGCCTATAGCCGTGGATACTTTGAAAGAACAAAGAAAGGGACTG	F11 receptor
Fa2h	NM_178086.3	Fa2h,Faxdc1,G630055L08Rik,RIKEN cDNA G630055L08 gene,fatty acid 2-hydroxylase,fatty acid hydroxylase domain containing 1	CCAGGACAACATCCGGCTCTTCGCATCACTCACAAGAGAGTATTCAATGATGATGCCGGAGTCGGTGTTCATAGGCCTCTTTGTGCTGGGCATGCTTTTT	fatty acid 2-hydroxylase
Fabp5	NM_010634.3	Fabp5,Fabpe E-FABP,Klbp,MGD-MRK-18598,Unknown Klbp, keratinocyte lipid binding protein,fatty acid binding protein 5, epidermal,keratinocyte lipid binding protein,mal1	TGAGACGGTCTGCACCTTCCAAGACGGTGCCCTGGTCCAGCACCAGCAATGGGACGGGAAGGAGAGCACGATAACAAGAAAACTGAAGGATGGGAAGATG	fatty acid binding protein 5, epidermal
Fbln5	NM_001361987.1	EVEC,Fbln5,fibulin 5	CTTGCTACAATCTACAAGGGGGCTTCAAATGTATTGATCCCATCAGCTGTGAGGAGCCTTATCTGCTGATTGGTGAAAACCGCTGTATGTGTCCTGCTGA	fibulin 5
Fbxl3	NM_015822.2	AU041772,AW212966,F-box and leucine-rich repeat protein 3,F-box and leucine-rich repeat protein 3a,Fbl3a,Fbxl3,Fbxl3a,MGI:2145757,MGI:2145805,MGI:2661838,MGI:3606318,Ovtm,Play68,expressed sequence AU041772,expressed sequence AW212966,overtime,play 68	AGCTGCTTGTGACATACTGTCGCAGCTTGTGAATTGCTCTTTAAAAACTCTCGGACTTATCTCGACTGCCCGGCCAAGCTTTATGGATCTACCAAAGTCT	F-box and leucine-rich repeat protein 3
Fbxw11	NM_134015.2	2310065A07Rik,AA536858,BTRC2,BTRCP2,F-box and WD-40 domain protein 11,F-box and WD-40 domain protein 1B,Fbxw11,Fbxw1b,HOS,MGI:1919630,RIKEN cDNA 2310065A07 gene,expressed sequence AA536858,mKIAA0696	GGGGAACTACCAGAAAGAAAAGGACTTGTGCATTAAGTACTTTGACCAGTGGTCTGAATCAGATCAGGTGGAATTTGTGGAGCATCTTATCTCACGGATG	F-box and WD-40 domain protein 11
Fcgr1	NM_010186.5	AI323638,AV092959,CD64,Fc receptor, IgG, high affinity I,FcgammaRI,Fcgr1,MGD-MRK-9732,MGI:2139673,MGI:2139933,expressed sequence AI323638,expressed sequence AV092959	GAGACAGTTCCACACAATGGTTTATCAACGGAACAGCCGTTCAGATCTCCACGCCTAGTTATAGCATCCCAGAGGCCAGTTTTCAGGACAGTGGCGAATA	Fc receptor, IgG, high affinity I
Fcgr4	NM_144559.1	4833442P21Rik,CD16-2,Fc fragment of IgG, low affinity IIIa, receptor,Fc receptor, IgG, low affinity IV,FcgammaRIV,Fcgr3a,Fcgr4,MGI:2443436,RIKEN cDNA 4833442P21 gene	GGCGATCCAGGGTCTCCATCCATGTTTCCACCGTGGCATCAAATCACATTCTGCCTGCTGATAGGACTCTTGTTTGCAATAGACACAGTGCTGTATTTCT	Fc receptor, IgG, low affinity IV
Fcgrt	NM_010189.3	Fc receptor, IgG, alpha chain transporter,FcRn,Fcgrt,MGD-MRK-23854,neonatal Fc receptor	GCCTCGGATAATTCCTCAGTGCCCACGGCTGTGTTTGCCCTCAATGGTGAGGAGTTTATGAAATTCAACCCAAGAATCGGCAATTGGACTGGGGAGTGGC	Fc receptor, IgG, alpha chain transporter
Fcrlb	NM_001029984.2	FREB-2,FREB2,Fc receptor related Y,Fc receptor-like B,FcRL2,Fcrlb,Fcry,mFCRL2	AGCACCCGTCAGTGATCCTATCCACCTCTCTGTGTCTAACGACTGGCTAATTCTGCAAGTGCCGTATGCTGCGGTGTTCGAGGGAGAGCCCTTGGTGATG	Fc receptor-like B
Fcrls	NM_030707.3	2810439C17Rik,Fc receptor-like S, scavenger receptor,Fcrh2,Fcrls,IFGP2,MGI:1920010,Msr2,RIKEN cDNA 2810439C17 gene,macrophage scavenger receptor 2,moFcRH2sc	ATCCAGAGTGCAATCGTGAACATCACCGTGAAAATTCCAGTGTTGAACCCGCTCCTCTCCATCAGTGTTCCTGGGGTCTTGCCCTTCATCGGAGATGTGG	Fc receptor-like S, scavenger receptor
Fgf13	NM_010200.2	Fgf13,Fhf2,MGD-MRK-38222,fibroblast growth factor 13	CGGGTGGTGGCTATTCAAGGAGTTCAAACCAAGCTGTATTTGGCAATGAACAGCGAGGGATACTTGTACACCTCGGAACATTTCACACCTGAGTGCAAAT	fibroblast growth factor 13
Fgf2	NM_008006.2	Fgf-2,Fgf2,Fgfb,MGD-MRK-9761,MGD-MRK-9767,MGD-MRK-9774,bFGF,fibroblast growth factor 2,fibroblast growth factor, basic	CTCTACTGCAAGAACGGCGGCTTCTTCCTGCGCATCCATCCCGACGGCCGCGTGGATGGCGTCCGCGAGAAGAGCGACCCACACGTCAAACTACAACTCC	fibroblast growth factor 2
Fig4	NM_133999.1	A530089I17Rik,AI326867,FIG4 phosphoinositide 5-phosphatase,Fig4,RIKEN cDNA A530089I17 gene,expressed sequence AI326867	AAAGTCAGAAACATCCAAGGCGTGCCAGGAGAGCTTCGACATCTTTGAAGATGAAGGATTAATTACACAGGGTGGCAGTGGTGTATTTGGGATCTCTAGT	FIG4 phosphoinositide 5-phosphatase
Flt1	NM_010228.3	AI323757,FMS-like tyrosine kinase 1,Flt-1,Flt1,MGD-MRK-9832,MGD-MRK-9836,MGI:2140833,VEGFR-1,VEGFR1,expressed sequence AI323757,sFlt1,vascular endothelial growth factor receptor-1	GAAAAGTCCGTGTCCTCGCTTCCAAGCCCACCTCTCTATCCGCTGGGCAGCAGACAAGTCCTCACTTGCACCGTGTATGGCATCCCTCGGCCAACAATCA	FMS-like tyrosine kinase 1
Fos	NM_010234.2	D12Rfj1,DNA segment, Chr 12, Russel F. Jacoby 1,FBJ osteosarcoma oncogene,Fos,MGD-MRK-19548,MGD-MRK-9866,c-fos,cFos	GCCAGTCAAGAGCATCAGCAACGTGGAGCTGAAGGCAGAACCCTTTGATGACTTCTTGTTTCCGGCATCATCTAGGCCCAGTGGCTCAGAGACCTCCCGC	FBJ osteosarcoma oncogene
Foxp3	NM_054039.2	Foxp3,JM2,MGD-MRK-14368,MGI:98281,forkhead box P3,scurfin,scurfy,sf	GCCATCCGCCACAACCTGAGCCTGCACAAGTGCTTTGTGCGAGTGGAGAGCGAGAAGGGAGCAGTGTGGACCGTAGATGAATTTGAGTTTCGCAAGAAGA	forkhead box P3
Fpr1	NM_013521.2	FPR,Fpr1,MGD-MRK-35914,fMLF-R,formyl peptide receptor 1	TTGCCATTTGCTATGGGTTAATAACCACTAAAATTCACAGGCAGGGCCTGATCAAATCCAGCCGTCCTTTGCGGGTTCTCTCCTTTGTTGTGGCTGCCTT	formyl peptide receptor 1
Fth1	NM_010239.1	AL022624,AL033366,FHC,Fth1,H-ferritin,HFt,MFH,MGD-MRK-9882,MGI:2141526,MGI:2147632,expressed sequence AL022624,expressed sequence AL033366,ferritin heavy polypeptide 1	TGGGAGAGCGGGCTGAATGCAATGGAGTGTGCACTGCACTTGGAAAAGAGTGTGAATCAGTCACTACTGGAACTGCACAAACTGGCTACTGACAAGAATG	ferritin heavy polypeptide 1
Gabarapl1	NM_020590.4	3110025G09Rik,9130422N19Rik,AI196471,Apg8l,Atg8l,EST AI196471,GECI,Gabarapl1,MGI:1889388,MGI:1890601,MGI:1920405,RIKEN cDNA 3110025G09 gene,RIKEN cDNA 9130422N19 gene,gamma-aminobutyric acid (GABA) A receptor-associated protein-like 1	ACTGTTGGCCAGTTCTACTTCTTAATCCGGAAGAGGATCCACCTGAGACCTGAGGACGCCTTATTCTTCTTTGTCAACAACACCATCCCTCCCACCAGTG	gamma-aminobutyric acid (GABA) A receptor-associated protein-like 1
Gabra1	NM_010250.4	GABAA alpha 1,GABAAR alpha1,Gabra-1,Gabra1,MGD-MRK-9922,MGD-MRK-9927,gamma-aminobutyric acid (GABA) A receptor, subunit alpha 1	AAGAATTTTGGACCGACTGCTGGACGGTTATGACAATCGTCTGAGACCAGGTTTGGGAGAGCGTGTAACTGAAGTGAAGACCGACATTTTCGTCACCAGT	gamma-aminobutyric acid (GABA) A receptor, subunit alpha 1
Gabra3	NM_008067.4	Gabra-3,Gabra3,MGD-MRK-9924,MGD-MRK-9929,gamma-aminobutyric acid (GABA) A receptor, subunit alpha 3	TCAATCTGGCCAAGGATACTGAGTTCTCCACCATCTCCAAGTCTGCTGCTGCTCCCAGTGCTTCTTCAACTCCAACAGCGATTGCTTCACCCAAGGCTAC	gamma-aminobutyric acid (GABA) A receptor, subunit alpha 3
Gabra4	NM_010251.2	Gabra-4,Gabra4,MGD-MRK-9925,MGD-MRK-9930,gamma-aminobutyric acid (GABA) A receptor, subunit alpha 4	CACATTGCGGCCAGCTTCTTTGGGGTCAGCTTCCACTCGCCCTGCATTTGGATCTAGACTTGGGCGAATTAAGACAACAGTTAATACAACAGGGGCTGCT	gamma-aminobutyric acid (GABA) A receptor, subunit alpha 4
Gabra5	NM_176942.4	A230018I05Rik,Gabra5,MGD-MRK-9931,MGI:2442273,RIKEN cDNA A230018I05 gene,gamma-aminobutyric acid (GABA) A receptor, subunit alpha 5	AGCTGCTGAGGCTGGAGGATGATGGCACACTTCTCTACACCATGCGTCTGACAATCTCTGCTGAGTGCCCAATGCAGCTTGAGGACTTTCCAATGGATGC	gamma-aminobutyric acid (GABA) A receptor, subunit alpha 5
Gabrb3	NM_008071.3	A230092K12Rik,AW049585,Cp1,Gabrb-3,Gabrb3,MGD-MRK-26107,MGD-MRK-9935,MGD-MRK-9938,MGI:2444282,MGI:3034342,RIKEN cDNA A230092K12 gene,beta3,cleft palate 1,expressed sequence AW049585,gamma-aminobutyric acid (GABA) A receptor, subunit beta 3	AAGGCCAAGAATGATCGTTCTAAGAGTGAAATAAACCGGGTGGATGCTCACGGGAATATCCTATTAGCACCGATGGATGTTCACAATGAAATGAATGAGG	gamma-aminobutyric acid (GABA) A receptor, subunit beta 3
Gabrd	NM_008072.2	AI853201,Gabrd,MGD-MRK-9939,MGI:2140393,expressed sequence AI853201,gamma-aminobutyric acid (GABA) A receptor, subunit delta	CACCTTCATCGTGAATGCCAAATCTGCCTGGTTCCATGATGTGACTGTGGAAAACAAGCTTATCCGCCTACAGCCTGATGGGGTGATTTTATACAGCATC	gamma-aminobutyric acid (GABA) A receptor, subunit delta
Gabrg2	NM_177408.5	AI851231,BB128510,GABAA-R,Gabrg-2,Gabrg2,MGD-MRK-9940,MGD-MRK-9942,MGI:2144307,MGI:2144603,expressed sequence AI851231,expressed sequence BB128510,gamma-aminobutyric acid (GABA) A receptor, subunit gamma 2,gamma2	ATCAGCAACCATTCAAATGAACAATGCCACACACCTTCAAGAGAGGGATGAAGAATATGGCTATGAGTGTTTGGATGGCAAGGACTGTGCCAGTTTCTTC	gamma-aminobutyric acid (GABA) A receptor, subunit gamma 2
Gad1	NM_008077.4	EP10,GAD25,GAD44,GAD67,Gad-1,Gad1,MGD-MRK-9953,MGD-MRK-9957,MGI:2152825,Z49976,glutamate decarboxylase 1	AGAGACACCCTGAAGTACGGGGTTCGCACAGGTCACCCTCGATTTTTCAACCAGCTCTCTACTGGTTTGGATATCATTGGTTTAGCTGGTGAATGGCTGA	glutamate decarboxylase 1
Gad2	NM_008078.2	6330404F12Rik,GAD(65),GAD65,Gad-2,Gad2,MGD-MRK-9955,MGD-MRK-9959,MGI:1918008,RIKEN cDNA 6330404F12 gene,glutamic acid decarboxylase 2	ATAATTGGGAATTGGCAGACCAACCGCAAAATCTGGAGGAAATTTTGACGCATTGCCAAACAACTCTAAAATATGCAATTAAAACAGGGCATCCCCGATA	glutamic acid decarboxylase 2
Gal3st1	NM_001177691.1	3'-phosphoadenylylsulfate-galactosylceramide 3'-sulfotransferase,Cst,Gal3st1,GalCer sulfotransferase,Gcst,cerebroside (3'-phosphoadenylylsulfate:galactosylceramide 3') sulfotransferase,galactose-3-O-sulfotransferase 1,galactosylceramide sulfotransferase	AGTCCATCCTGGGTTACAACCTCAAGAAGAGCATCGGGCCACAACACGAGCAGCTCTGCCGGCGCATGCTCACGCCCGAAATCCAGTACCTGTCTGACCT	galactose-3-O-sulfotransferase 1
Galc	NM_008079.3	2310068B06Rik,A930008M05Rik,AW212969,AW413532,Gacy,Galc,MGD-MRK-15304,MGD-MRK-9951,MGD-MRK-9962,MGI:1916901,MGI:1925845,MGI:2145017,MGI:2145024,RIKEN cDNA 2310068B06 gene,RIKEN cDNA A930008M05 gene,expressed sequence AW212969,expressed sequence AW413532,galactocerebrosidase,galactosylceramidase,twi,twitcher	TATTATACTTATGGGGTTGCCATGGTCATTCCCTGGATGGCTGGGCAAAGGCTTCAGCTGGCCTTATGTAAATCTTCAGCTCACTGCCTACTATGTTGTA	galactosylceramidase
Gas6	NM_019521.2	GAS 6,Gas-6,Gas6,MGD-MRK-9991,MGD-MRK-9997,growth arrest specific 6,growth arrest-specific	CCGAGACGGAGTATTTCTATCCACGATATCAAGAGTGCATGAGAAAATATGGCAGGCCTGAAGAAAAAAACCCAGATTTCGCCAAATGTGTTCAGAACTT	growth arrest specific 6
Gas7	NM_001277080.1	AW124766,B230343A10Rik,Gas7,Gas7-cb,MGI:2144503,MGI:2443165,RIKEN cDNA B230343A10 gene,expressed sequence AW124766,growth arrest specific 7	CAAGCAGATGCAGAAGGAGATGTCCGAGTTCATCCGGGAAAGGATAAAGATTGAAGAAGAATATGCAAAGAACCTGGCTAAGCTCTCTCAGAACTCCTTG	growth arrest specific 7
Gbp2	NM_010260.1	Gbp2,MGD-MRK-19679,guanylate binding protein 2	ACAGGAAAACATCATAGCTGCTAAACTTCGGGAACAGGAAAAATTTCTTAAGGAAGGATTCGAGAATGAGAGCAAAAAACTTATTCGAGAGATTGATACC	guanylate binding protein 2
Gdnf	NM_010275.2	AI385739,Gdnf,MGD-MRK-35901,MGI:2145987,expressed sequence AI385739,glial cell line derived neurotrophic factor,glial cell line-derived neurotrophic factor	CAGAGGGGCAAAAATCGGGGGTGCGTTTTAACTGCCATACACTTAAATGTCACTGACTTGGGTTTGGGCTATGAAACCAAGGAGGAACTGATCTTTCGAT	glial cell line derived neurotrophic factor
Gdpd2	NM_023608.3	9130017L10Rik,GDE3,Gdpd2,RIKEN cDNA 9130017L10 gene,glycerophosphodiester phosphodiesterase domain containing 2	CCAAGAAACCACACATACTATGATACTTTTGTGAATCAGACACTGGAGGCTGTGTTGAGTGCAAACGTGTCCCAAGCTATGGTTCTTTGGCTCCCAGATG	glycerophosphodiester phosphodiesterase domain containing 2
Gfap	NM_001131020.1	AI836096,Gfap,MGD-MRK-10055,MGI:2144272,expressed sequence AI836096,glial fibrillary acidic protein	CACCCTGGCTCGTGTGGATTTGGAGAGAAAGGTTGAATCGCTGGAGGAGGAGATCCAGTTCTTAAGGAAGATCTATGAGGAGGAAGTTCGAGAACTCCGG	glial fibrillary acidic protein
Ggta1	NM_010283.4	AW108479,GALT,Gal,Ggta,Ggta-1,Ggta1,MGD-MRK-10064,MGD-MRK-10065,MGD-MRK-10066,MGI:2139304,alpha Gal,alpha1-3-galactosyltransferase,alpha3GalT,expressed sequence AW108479,glycoprotein alpha galactosidase,glycoprotein alpha galactosyl transferase 1,glycoprotein galactosyltransferase alpha 1, 3	TGAGCATTACTTAGAAGACTTTCTGGAGTCTGCTGACATGTACTTCATGGTTGGCCATCGGGTCATATTTTACGTCATGATAGACGACACCTCCCGGATG	glycoprotein galactosyltransferase alpha 1, 3
Gjb1	NM_008124.2	AI118175,Cx32,Gjb-1,Gjb1,MGD-MRK-10091,MGD-MRK-10096,MGI:2147847,connexin 32,connexin-32,expressed sequence AI118175,gap junction protein, beta 1	GTCTGTCATCTTCATCTTCAGAATCATGGTGCTGGTGGTGGCTGCTGAGAGCGTGTGGGGGGATGAGAAGTCCTCTTTCATCTGTAACACCCTCCAGCCG	gap junction protein, beta 1
Gjd2	NM_010290.2	Cx36,Gja9,Gjd2,connexin36,gap junction protein, alpha 9,gap junction protein, delta 2	AGACCTACCGAGAAGACAGTCTTTCTGGTGTTCATGTTTGCTGTGAGCGGCATTTGTGTGGTGCTCAATCTGGCTGAACTTAACCATCTGGGATGGCGGA	gap junction protein, delta 2
Gla	NM_013463.2	Ags,Gla,MGD-MRK-1191,MGI:87962,alpha-galactosidase,galactosidase, alpha	ACGCTTTCCTAGTGGGATCAAACACCTCGCAAATTACGTCCACAGCAAAGGATTGAAGCTAGGGATTTATGCAGATGTTGGGAATAAAACCTGTGCAGGT	galactosidase, alpha
Glra3	NM_080438.2	Glra3,MGD-MRK-10132,glycine receptor, alpha 3 subunit	GGACTTGCGGTACTGCACTAAACACTACAATACAGGAAAGTTTACATGCATAGAAGTGCGATTCCATCTTGAGCGTCAGATGGGCTATTACTTGATCCAG	glycine receptor, alpha 3 subunit
Glrb	NM_010298.5	AI853901,Glrb,MGD-MRK-10134,MGD-MRK-14513,MGI:2139832,expressed sequence AI853901,glycine receptor, beta subunit,spa,spastic	TTTCCCATGGACACACAACGCTGCAAAATGCAACTTGAGAGCTTTGGATATACAACCGATGATTTAAGATTCATCTGGCAGTCAGGAGATCCTGTTCAGT	glycine receptor, beta subunit
Gls	NM_001113383.1	AI314027,B230365M23Rik,Gls,MGD-MRK-10135,MGI:2138193,MGI:2444416,RIKEN cDNA B230365M23 gene,expressed sequence AI314027,glutaminase	AGTCTGGAGGGAAGGTTGCTGATTATATTCCTCAGCTGGCCAAATTCAGTCCTGATTTGTGGGGTGTATCTGTCTGTACTGTAGATGGGCAAAGGCATTC	glutaminase
Glul	NM_008131.3	GS,Glns,Glul,MGD-MRK-10117,glutamate-ammonia ligase (glutamine synthetase),glutamine synthetase	GAGGCACATCTGTAAACGGATAATGGACATGGTGAGCAACCAGCACCCCTGGTTTGGAATGGAGCAGGAATATACTCTTATGGGAACAGACGGCCACCCA	glutamate-ammonia ligase (glutamine synthetase)
Gmpr2	NM_177992.2	1810008P16Rik,5730544D12Rik,AA959850,Gmpr2,MGI:1916331,MGI:2145585,RIKEN cDNA 1810008P16 gene,RIKEN cDNA 5730544D12 gene,expressed sequence AA959850,guanosine monophosphate reductase 2	AACTCAAAGCAGATGTACAGTGGCATCCCTGTCATTGCTGCCAATATGGATACCGTGGGCACTTTTGAAATGGCTAGGGTTCTCTGTAAGTTCTCCCTGT	guanosine monophosphate reductase 2
Gnai1	NM_010305.1	AU046200,Gialpha1,Gnai-1,Gnai1,MGD-MRK-10180,MGD-MRK-10183,MGI:2141096,expressed sequence AU046200,guanine nucleotide binding protein (G protein), alpha inhibiting 1	ACACTATCCAGTCCATCATTGCCATCATTAGAGCCATGGGGAGGTTGAAAATCGACTTCGGAGACTCTGCTCGGGCGGATGATGCTCGCCAACTTTTCGT	guanine nucleotide binding protein (G protein), alpha inhibiting 1
Gnas	NM_010309.3	5530400H20Rik,A930027G11Rik,C130027O20Rik,G alpha s,GNAS (guanine nucleotide binding protein, alpha stimulating) complex locus,Galphas,Gnas,Gnas1,Gnasxl,Gs alpha,Gs protein, alpha chain (stim. reg. adenylate cyclase),Gs-alpha,Gsa,MGD-MRK-10189,MGD-MRK-10282,MGI:1336163,MGI:1336215,MGI:1918608,MGI:1925540,MGI:1931436,MGI:2183280,MGI:2442318,Nesp,Nesp55,Nespl,Oedsml,P1,P2,P3,RIKEN cDNA 5530400H20 g…	CAGTTCAGAGTGGACTACATTCTGAGCGTGATGAACGTGCCGAACTTTGACTTCCCACCTGAATTCTATGAGCATGCCAAGGCTCTGTGGGAGGATGAGG	GNAS (guanine nucleotide binding protein, alpha stimulating) complex locus	Sub-maximal transcript coverage due to non-overlapping transcripts
Gnb1	NM_008142.3	AA409223,C77571,Gnb-1,Gnb1,MGD-MRK-10195,MGD-MRK-10200,MGI:2140144,MGI:2140659,expressed sequence AA409223,expressed sequence C77571,guanine nucleotide binding protein (G protein), beta 1	CGCATACGCTCCTTCTGGGAATTATGTGGCCTGTGGTGGCCTGGATAACATCTGCTCCATTTACAACCTGAAAACTCGTGAAGGGAATGTGCGTGTGAGT	guanine nucleotide binding protein (G protein), beta 1
Gng2	NM_010315.4	1110003P13Rik,Gng2,MGD-MRK-19609,MGI:1923542,RIKEN cDNA 1110003P13 gene,guanine nucleotide binding protein (G protein), gamma 2	TGGCCTACTGTGAGGCACATGCCAAGGAAGACCCTCTGCTGACCCCAGTCCCAGCCTCAGAAAACCCCTTTCGGGAGAAGAAGTTCTTCTGCGCCATCCT	guanine nucleotide binding protein (G protein), gamma 2
Gng3	NM_010316.3	83,Gng3,MGD-MRK-19608,guanine nucleotide binding protein (G protein), gamma 3	GGTGGAACAGCTTAAGATTGAGGCCAGCTTGTGCCGGATAAAGGTGTCCAAGGCAGCAGCAGACCTGATGACATACTGTGATGCCCACGCTTGTGAGGAC	guanine nucleotide binding protein (G protein), gamma 3
Got1	NM_010324.1	AI789014,Got-1,Got1,MGD-MRK-10213,MGD-MRK-10215,MGI:2147593,cAspAT,cytosolic aspartate aminotransferase,expressed sequence AI789014,glutamic-oxaloacetic transaminase 1, soluble	ACACACCAATTTACGTATCATCGCCAACCTGGGAGAACCATAATGCTGTGTTTTCTGCCGCCGGTTTTAAGGACATTCGGCCCTATTGCTACTGGGATGC	glutamic-oxaloacetic transaminase 1, soluble
Gphn	NM_145965.2	5730552E08Rik,AI662856,BC027112,Gphn,MGC:38765,MGD-MRK-39601,MGI:1917919,MGI:2144880,MGI:2384824,RIKEN cDNA 5730552E08 gene,cDNA sequence BC027112,expressed sequence AI662856,geph,gephyrin	AAAGCCTTCATTACAGTCCTGGAGATGACTCCGGTGCTTGGTACAGAAATCATCAATTACCGAGATGGAATGGGGCGAGTCCTTGCTCAAGATGTATATG	gephyrin
Gpm6a	NM_001253754.1	Gpm6,Gpm6a,M6A,MGD-MRK-33055,MGD-MRK-36246,glycoprotein M6,glycoprotein m6a	TGATGGTAGAAGGTTTCTTCACAACTGGGGCTATCAAAGATCTCTATGGAGACTTCAAAATCACCACCTGTGGCAGATGTGTGAGCGCTTGGTTTATCAT	glycoprotein m6a
Gpnmb	NM_053110.4	DC-HIL,Dchil,Gpnmb,MGI:1336203,MGI:1933809,Osteoactivin,dendritic cell associated heparan sulfate proteoglycans dependent integrin ligand,glycoprotein (transmembrane) nmb,ipd,iris pigment dispersion	CTTTCGAAGATACGGCCGGGCATACATTCCCATCTCGAAGGTGAAAGATGTGTATGTGATAACAGATCAGATCCCTGTATTCGTGACCATGTCCCAGAAG	glycoprotein (transmembrane) nmb
Gpr17	NM_001025381.2	AI853548,G protein-coupled receptor 17,Gpr17,MGI:2147281,expressed sequence AI853548	TGTTGGTCCTGCCTACCCGGTTGGTTTATCACTTCTCTGGGAATCACTGGCCATTTGGGGAGATCCCATGCCGACTCACTGGCTTCCTCTTCTATCTGAA	G protein-coupled receptor 17
Gpr34	NM_011823.4	G protein-coupled receptor 34,Gpr34	GAAGTCACACTGTAACAATGACTACTACTTCAGTTGACAGCTGGCTTTGCTCCTCTCATGGAATGCACTTTATAACTAATTATAGTGACCAAGCCTCACA	G protein-coupled receptor 34
Gpr84	NM_030720.1	EX33,G protein-coupled receptor 84,Gpr84	CCAACCTCACCCTGGCTGATCTACTCTACTGCACGCTCCTGCAGCCTTTCTCCGTGGACACATACCTCCACCTCCATTGGCGTACCGGCGCGGTCTTCTG	G protein-coupled receptor 84
Gprasp1	NM_001004359.2	2210415K24Rik,3110031O14Rik,C87852,G protein-coupled receptor associated sorting protein 1,GASP1,Gprasp1,MGI:1914548,MGI:2148081,RIKEN cDNA 2210415K24 gene,RIKEN cDNA 3110031O14 gene,expressed sequence C87852,mKIAA0443	CTGAGGTTGAAGAACAGGCCAGGTCGGCATCTACAAAAGCAACAATCTTTGTGCCTTGGTTTTGGTCTGAAAAGCAGCCGAACATGGATTTAGGGTCTGA	G protein-coupled receptor associated sorting protein 1
Grb2	NM_008163.4	AA408164,Grb2,MGD-MRK-10242,MGI:2143976,expressed sequence AA408164,growth factor receptor bound protein 2	GTGCTCCGCGACGGAGCCGGGAAGTATTTCCTGTGGGTGGTGAAGTTTAATTCTTTGAATGAGCTGGTAGATTACCACAGATCAACATCCGTGTCCAGGA	gph
Gria1	NM_001252403.1	2900051M01Rik,AI853806,Glr-1,Glr1,GluA1,GluR-A,GluR1,GluRA,Glur-1,Glur1,Gria1,HIPA1,MGD-MRK-10128,MGD-MRK-10129,MGD-MRK-10140,MGD-MRK-10147,MGD-MRK-10246,MGI:1920245,MGI:2144316,MGI:95746,RIKEN cDNA 2900051M01 gene,expressed sequence AI853806,glutamate receptor 1,glutamate receptor 1 (alpha 1),glutamate receptor, ionotropic, AMPA1 (alpha 1)	ATCCTGATTGGAGGGCTGGGATTGGCCATGCTGGTTGCCTTAATCGAGTTCTGCTACAAATCCCGTAGCGAGTCGAAGCGGATGAAGGGTTTCTGTTTGA	glutamate receptor, ionotropic, AMPA1 (alpha 1)
Gria2	NM_001039195.1	GluA2,GluR-B,GluR2,Glur-2,Glur2,Gria2,MGD-MRK-10141,MGD-MRK-10148,MGD-MRK-10247,glutamate receptor 2 (alpha 2),glutamate receptor, ionotropic, AMPA2 (alpha 2)	CATACCTCTATGACAGTGACAGAGGCTTATCAACACTGCAAGCTGTGCTGGATTCTGCTGCGGAGAAGAAGTGGCAGGTGACTGCTATCAATGTGGGGAA	glutamate receptor, ionotropic, AMPA2 (alpha 2)
Gria3	NM_016886.3	2900064I19Rik,GluR3,Glur-3,Glur3,Gluralpha3,Gria3,MGD-MRK-10142,MGD-MRK-10149,MGD-MRK-10248,MGI:1920286,RIKEN cDNA 2900064I19 gene,glutamate receptor 3,glutamate receptor, ionotropic, AMPA3 (alpha 3)	GCTTTCCGCTTTGCTGTGCAGTTATACAACACCAACCAGAACACCACTGAGAAGCCCTTCCATTTGAACTACCACGTAGACCACTTGGATTCCTCCAATA	glutamate receptor, ionotropic, AMPA3 (alpha 3)
Gria4	NM_001113180.1	Glur-4,Glur4,Gluralpha4,Gria4,MGD-MRK-10143,MGD-MRK-10150,MGD-MRK-10249,MGI:3580137,glutamate receptor 4,glutamate receptor, ionotropic, AMPA4 (alpha 4),spike wave 1,spkw1	GATTTTAATACGCCCATGGTGACGAAACTAATGGATCGCTGGAAGAAACTAGATCAACGAGAATATCCAGGATCTGAAACACCTCCAAAGTACACTTCTG	glutamate receptor, ionotropic, AMPA4 (alpha 4)
Grik2	NM_010349.2	AW124492,C130030K03Rik,Glur-6,Glur6,Glurbeta2,Grik2,MGD-MRK-10145,MGD-MRK-10152,MGD-MRK-10253,MGI:2143816,MGI:2444432,RIKEN cDNA C130030K03 gene,expressed sequence AW124492,glutamate receptor 6 (beta 2),glutamate receptor, ionotropic, kainate 2 (beta 2)	TCAAAAGCAATGAGGAAGGGATTCAACGTGTCCTCACCTCCGATTATGCTTTCTTAATGGAGTCAACGACCATCGAGTTTGTTACCCAGCGGAACTGTAA	glutamate receptor, ionotropic, kainate 2 (beta 2)
Grin2a	NM_008170.2	GluN2A,GluRepsilon1,Grin2a,MGD-MRK-10258,NMDAR2A,NR2A,glutamate receptor, ionotropic, NMDA2A (epsilon 1)	CCTTCTTTTACCATTGGAAAAGCTATATGGCTCCTCTGGGGCCTGGTCTTCAACAATTCTGTGCCCGTCCAGAATCCTAAAGGCACAACCAGCAAGATAA	glutamate receptor, ionotropic, NMDA2A (epsilon 1)
Grin3a	NM_001033351.1	A830097C19Rik,Grin3a,MGI:3036253,NMDAR-L,NR3A,RIKEN cDNA A830097C19 gene,glutamate receptor ionotropic, NMDA3A	CTCAGTGGTTCCATCAAAGTAAAGGGATCCACCATCGTCAGCTCAGAAAACAACTTTTTCATCTGGAACTTGCAGTATGACCCTATGGGAAAGCCAATGT	glutamate receptor ionotropic, NMDA3A
Grk3	NM_177078.4	4833444A01Rik,AI851927,AW551196,Adrbk-2,Adrbk2,Bark-2,G protein-coupled receptor kinase 3,Grk3,MGD-MRK-1150,MGD-MRK-1152,MGD-MRK-1497,MGI:2140993,MGI:2141228,MGI:2443434,RIKEN cDNA 4833444A01 gene,adrenergic receptor kinase, beta 2,beta ARK2,beta-adrenergic receptor kinase 2,expressed sequence AI851927,expressed sequence AW551196	CCAATTCTCAAAGCAAGCTGTAGAACATGTCCAGAGCCATCTCTCCAAGAAACAGGTGACGGCTACACTTTTCCAGCCATACATAGAAGAAATCTGTGAA	G protein-coupled receptor kinase 3
Grm1	NM_001114333.2	4930455H15Rik,G protein coupled receptor, family C, group 1, member A,G protein-coupled receptor, family C, group 1, member A,Gprc1a,Grm1,MGD-MRK-10264,MGI:1922125,MGI:2652657,MGI:3584411,MGI:3588965,MGI:95825,RIKEN cDNA 4930455H15 gene,glutamate receptor, metabotropic 1,mGluR1,neuroscience mutagenesis facility, 373,nmf373,rcw,recoil wobbler,wobbles,wobl	CACAGGCTGTGAGCCCATTACTATCCGTTACCTCGAGTGGAGTGACATAGAATCCATCATAGCCATCGCCTTTTCTTGCCTGGGCATCCTCGTGACGCTA	glutamate receptor, metabotropic 1
Grm2	NM_001160353.1	4930441L02Rik,G protein coupled receptor, family C, group 1, member B,Gprc1b,Grm2,MGD-MRK-10265,MGI:1921233,MGI:95826,RIKEN cDNA 4930441L02 gene,glutamate receptor, metabotropic 2,mGluR2	GGATCCCAGCTTGTTCCTACTGTTTGCAATGGCCGTGAGGTGGTAGACTCAACAACATCGTCGCTTTGAAGATCCCACACTCCTGCCCTGACATGGCTGC	glutamate receptor, metabotropic 2
Grm7	NM_177328.3	6330570A01Rik,BB176677,E130018M02Rik,G protein-coupled receptor, family C, group 1, member G,Gpr1g,Grm7,MGD-MRK-10270,MGI:2141737,MGI:2442018,MGI:2676918,MGI:95831,RIKEN cDNA 6330570A01 gene,RIKEN cDNA E130018M02 gene,SMN2,Tg(SMN2)89Ahmb,expressed sequence BB176677,glutamate receptor, metabotropic 7,mGlu7a receptor,mGluR7	TGTGGAAGGATTTGATGCTTACTTCACATCCCGGACACTTGAAAACAACAGGAGAAATGTATGGTTTGCCGAATACTGGGAAGAAAACTTCAACTGCAAG	glutamate receptor, metabotropic 7
Grn	NM_008175.4	Grn,MGD-MRK-10272,PC cell-derived growth factor,Pgrn,acrogranulin,epithelin,granulin,progranulin	AGATCTTGAAGAGTGATACACCTTGTGATGACTTCACTAGGTGTCCTACAAACAATACCTGCTGCAAACTCAATTCTGGGGACTGGGGCTGCTGTCCCAT	granulin
Gsk3b	NM_019827.3	7330414F15Rik,8430431H08Rik,C86142,GSK-3,GSK-3beta,GSK3,Gsk3b,MGI:1914056,MGI:1925394,MGI:2146721,RIKEN cDNA 7330414F15 gene,RIKEN cDNA 8430431H08 gene,expressed sequence C86142,glycogen synthase kinase 3 beta	CCACTGATTACACGTCCAGTATAGATGTATGGTCTGCAGGCTGTGTGTTGGCTGAATTGTTGCTAGGACAACCAATATTTCCTGGGGACAGTGGTGTGGA	glycogen synthase kinase 3 beta
Gsn	NM_146120.3	Gsn,MGD-MRK-10302,gelsolin	GTACCTGTGTCCTGGGACAGTTTCAACAATGGCGACTGCTTCATTCTGGACCTGGGAAACAATATCTATCAGTGGTGTGGCTCTGGCAGCAACAAATTTG	gelsolin
Gzma	NM_010370.2	AW494114,BLT esterase,Ctla-3,Ctla3,Gzma,H factor,Hanukah factor,Hf,MGD-MRK-10699,MGD-MRK-2223,MGD-MRK-2233,MGD-MRK-38311,MGI:2145434,SE1,TSP-1,TSP1,cytotoxic T lymphocyte-associated protein 3,expressed sequence AW494114,granzyme A,serine esterase 1	CTGTGCTGGCGCTTTGATTGAAAAGAACTGGGTGTTGACTGCTGCCCACTGTAACGTGGGAAAGAGATCTAAGTTCATTCTTGGGGCTCACTCAATCAAT	granzyme A
Gzmb	NM_013542.2	AI553453,CCP-1/C11,CCP1,Ctla-1,Ctla1,GZB,Gzmb,MGD-MRK-2219,MGD-MRK-2229,MGD-MRK-38312,MGI:2145670,cytotoxic T lymphocyte-associated protein 1,expressed sequence AI553453,granzyme B	AGGACAAAGGCAGGGGAGATCATCGGGGGACATGAAGTCAAGCCCCACTCTCGACCCTACATGGCCTTACTTTCGATCAAGGATCAGCAGCCTGAGGCGA	granzyme B
H2-D1	NM_010380.3	H-2D,H2-D1,MGD-MRK-10379,MGD-MRK-10492,histocompatibility 2, D region locus 1	CTGCAGAGCATTACAAGGCCTACCTGGAGGGCGAGTGCGTGGAGTGGCTCCACAGATACCTGAAGAACGGGAACGCGACGCTGCTGCGCACAGATTCCCC	histocompatibility 2, D region locus 1	H2-L (NM_001267808)
H2-T23	NM_010398.3	37b,37c,H-2T23,H2-T23,MGD-MRK-10439,MGD-MRK-10553,Qa-1,Qa1,Qed-1,T18c,T18c(37),T23b,T23d,histocompatibility 2, T region locus 23	TCTCCCTGAACGAGGACCTGCGTTCCTGGACCGCGAATGACATAGCCTCACAGATCTCTAAGCACAAGTCAGAGGCAGTCGATGAGGCCCACCAACAGAG	histocompatibility 2, T region locus 23
Hacd2	NM_023587.2	3-hydroxyacyl-CoA dehydratase 2,6330408J20Rik,AI255777,AI481689,Hacd2,MGI:2145964,MGI:2146447,Ptplb,RIKEN cDNA 6330408J20 gene,expressed sequence AI255777,expressed sequence AI481689,protein tyrosine phosphatase-like (proline instead of catalytic arginine), member b	AGGGATTGTGCCATCTTCTGTTGTCCTGACTTCTTTCCAGGTGATGTCAAGAGTTTTCCTAATATGGGCAGTGACACATAGTGTCAAAGAGGTGCAGAGT	3-hydroxyacyl-CoA dehydratase 2
Hacd3	NM_021345.2	3-hydroxyacyl-CoA dehydratase 3,AW742319,B-ind1,Hacd3,Hspc121,MGC:25483,MGI:2143343,Ptplad1,expressed sequence AW742319,protein tyrosine phosphatase-like A domain containing 1	AGCTCAGGGACACGGTGCCAAAGGAGACAATGTCTATGAATTTCACCTGGAGTTCTTAGACCTTGTGAAGCCAGAGCCGGCGTACAGGCTGACCCAGAGG	3-hydroxyacyl-CoA dehydratase 3
Hadh	NM_008212.3	AA409008,AU019341,AW742602,Hadh,Hadhsc,L-3-hydroxyacyl-Coenzyme A dehydrogenase, short chain,MGD-MRK-10609,MGI:2139565,MGI:2139879,MGI:2140013,Schad,expressed sequence AA409008,expressed sequence AU019341,expressed sequence AW742602,hydroxyacyl-Coenzyme A dehydrogenase,hydroxylacyl-Coenzyme A dehydrogenase,hydroxylacyl-Coenzyme A dehydrogenase-dehydrogenase	CCTTATTTCAGCCCAGTCCTTCCATGAATAATCTGGTGGCCCAGAAGAAGCTGGGCAAGAAGACCGGAGAAGGATTTTACAAATACAAGTGACACTTCCC	hydroxyacyl-Coenzyme A dehydrogenase
Hcn1	NM_010408.3	Bcng1,C630013B14Rik,HAC2,Hcn1,MGI:2442891,RIKEN cDNA C630013B14 gene,brain cyclic nucleotide gated 1,hyperpolarization activated cyclic nucleotide gated potassium channel 1,hyperpolarization-activated, cyclic nucleotide-gated K+ 1	GGCAACTATGCCTCTTTTTGCTAACGCCGATCCCAATTTCGTGACGGCCATGCTGAGCAAGCTGAGATTTGAGGTGTTCCAGCCCGGAGACTATATCATT	hyperpolarization activated cyclic nucleotide gated potassium channel 1
Hdac2	NM_008229.2	D10Wsu179e,DNA segment, Chr 10, Wayne State University 179, expressed,Hdac2,MGD-MRK-36452,MGI:107875,YY1 transcription factor binding protein,Yy1bp,histone deacetylase 2	CTGGGGACAGGCTTGGTTGTTTCAATCTAACTGTCAAAGGTCATGCTAAATGTGTAGAAGTAGTGAAAACTTTTAACTTGCCATTGCTGATGCTCGGTGG	histone deacetylase 2
Hdc	NM_008230.4	AW108189,Hdc,Hdc-a,Hdc-c,Hdc-e,Hdc-s,L-histidine decarboxylase,MGD-MRK-10682,MGD-MRK-10683,MGD-MRK-10684,MGD-MRK-10685,MGD-MRK-10686,MGI:2139302,MGI:96063,MGI:96064,MGI:96065,MGI:96066,expressed sequence AW108189,histidine decarboxylase,histidine decarboxylase concentration (kidney),histidine decarboxylase estrogen response,histidine decarboxylase testosterone reponse,histidine decarboxylase, str…	TTCTACCTGTGGACGACAACTTCTCACTCCGAGGAGAAGCTCTCCAGAAAGCTATTGAGGAAGACAAGCAACAGGGCTTGGTGCCTGTGTTTGTCTGTGC	histidine decarboxylase
Hectd1	NM_144788.2	A630086P08Rik,AI844876,HECT domain E3 ubiquitin protein ligase 1,Hectd1,MGC:12070,MGI:1276115,MGI:2144896,MGI:2443495,MGI:5313701,Mutant line 327,RIKEN cDNA A630086P08 gene,b2b327Clo,expressed sequence AI844876,open mind,opm	GTGATGAAAGATGTGTGCTTGATACCATGCGTCTGGTTGACCTCCTCTTGGTGCTGTTATTTGAAGGACGAAAGGCTTTGCCTAAGTCTAGTGCTGGATC	HECT domain E3 ubiquitin protein ligase 1
Hexb	NM_010422.2	Hexb,MGD-MRK-10698,hexosaminidase B	GAAGCTACTCTTTGTCTCATGTCTATACACCAAACGATGTCCGGATGGTGCTGGAGTACGCCCGGCTCCGAGGGATTCGAGTCATACCAGAATTTGATAC	hexosaminidase B
Hk1	NM_001146100.1	BB404130,Hk-1,Hk1,Hk1-s,MGD-MRK-10735,MGD-MRK-10736,MGI:1891296,MGI:3035452,dea,downeast anemia,expressed sequence BB404130,hexokinase 1,mHk1-s	CATGGAGAAAAGGAAGATCAAGGACAAGAAATTACCCGTGGGATTCACGTTTTCCTTCCCGTGCCGACAATCCAAAATAGACGAGGCCGTACTGATCACG	hexokinase 1
Hmgb1	NM_010439.4	DEF,HMG-1,Hmg1,Hmgb1,MGD-MRK-10748,SBP-1,amphoterin,high mobility group box 1,high mobility group protein 1,p30	AATCAAAGGCGAGCATCCTGGCTTATCCATTGGTGATGTTGCAAAGAAACTAGGAGAGATGTGGAACAACACTGCAGCAGATGACAAGCAGCCCTATGAG	high mobility group box 1
Hmox1	NM_010442.2	D8Wsu38e,DNA segment, Chr 8, Wayne State University 38, expressed,HO-1,HO1,Hmox,Hmox1,Hsp32,MGD-MRK-10800,MGD-MRK-34114,MGD-MRK-38247,MGI:106420,MGI:109203,heme oxygenase 1,hemoxygenase	CTGGGGAGGGCCTGGCTTTTTTTACCTTCCCGAACATCGACAGCCCCACCAAGTTCAAACAGCTCTATCGTGCTCGAATGAACACTCTGGAGATGACACC	heme oxygenase 1
Hpgds	NM_019455.4	H-PGDS,Hpgds,Ptgds2,hematopoietic prostaglandin D synthase,prostaglandin D2 synthase 2, hematopoietic,prostaglandin D2 synthase, hematopoietic	TCACACATCAAGCACCTCGCCTTCTGAAAGATTTGGACACATACTTAGGAGACAAAGAGTGGTTTATAGGCAATTATGTAACCTGGGCAGACTTCTACTG	hematopoietic prostaglandin D synthase
Hsd11b1	NM_008288.2	11beta-HSD-1,11beta-hydroxysteroid dehydrogenase type 1,Hsd11b1,MGD-MRK-24447,hydroxysteroid 11-beta dehydrogenase 1	CAGGTCCCTGTTTGATGGCAGTTATGAAAAATTACCTCCTCCCGATCCTGGTGCTCTTCCTGGCCTACTACTACTATTCTACAAATGAAGAGTTCAGACC	hydroxysteroid 11-beta dehydrogenase 1
Hsd17b4	NM_008292.4	17[b]-HSD,AW208803,D-bifunctional protein,Hsd17b4,MFE-2,MFP2,MGD-MRK-32129,MGI:2147354,Mfp-2,expressed sequence AW208803,hydroxysteroid (17-beta) dehydrogenase 4,multifunctional protein 2,perMFE-2	CAGCAAGCCGCAGACCATTCAAGAATCAACAGGTGGTATAGTCGAAGTTTTACATAAGGTAGATTCAGAAGGAATCTCACCAAACCGTACCAGTCACGCG	hydroxysteroid (17-beta) dehydrogenase 4
Hsp90ab1	NM_008302.3	AL022974,C81438,Hsp84,Hsp84-1,Hsp90,Hsp90ab1,Hspcb,MGD-MRK-10963,MGD-MRK-10974,MGI:2146951,MGI:2147140,expressed sequence AL022974,expressed sequence C81438,heat shock protein 1, beta,heat shock protein 90 alpha (cytosolic), class B member 1,heat shock protein, 84 kDa 1,heat shock protein, 90 kDa	TGAGGACAAGGAGAACTACAAGAAGTTCTATGAGGCCTTCTCCAAAAATTTAAAGCTTGGAATTCATGAAGATTCCACTAACCGACGCCGCCTCTCTGAG	heat shock protein 90 alpha (cytosolic), class B member 1
Hspa1a/b	NM_010479.2		AGGTGCAGCGCGACAGGGTGGCCGCCAAGAACGCGCTCGAATCCTATGCCTTCAACATGAAGAGCGCCGTGGAGGACGAGGGTCTCAAGGGCAAGCTCAG	heat shock protein 1A/B
Hspa9	NM_010481.2	C3H-specific antigen,CSA,GRP75,Hsc74,Hsp74,Hsp74a,Hspa9,Hspa9a,MGD-MRK-10961,MGI:1345461,PBP74,heat shock protein 9,heat shock protein 9A,heat shock protein cognate 74,heat shock protein, 74 kDa,mortalin,mot-2,mthsp70	TCAACTTGCCATACCTTACCATGGATGCTTCTGGACCAAAGCATTTGAATATGAAGCTGACTCGAGCTCAGTTTGAAGGCATTGTCACAGATCTAATCAA	heat shock protein 9
Htr5a	NM_008314.2	5-hydroxytryptamine (serotonin) receptor 5,5-hydroxytryptamine (serotonin) receptor 5A,Htr5,Htr5a,MGD-MRK-11010,MGD-MRK-11011	CCTGCGCCCTAGTCGGCCTTTTCTCTCAGCTTTCCGAGTGCTAGTCCTGACTTTGTTGGGCTTTCTAGCTGCGGCCACATTCACTTGGAACCTGCTGGTG	5-hydroxytryptamine (serotonin) receptor 5A
Icam2	NM_010494.1	CD102,Icam-2,Icam2,MGD-MRK-11147,MGD-MRK-11150,intercellular adhesion molecule 2	GAAGTGGAAACAGTTCTTAGTCTCAAACGTCTCCAAAGACACGGTCTTCTTTTGCCATTTCACGTGTTCGGGAAAGCAGCACTCGGAGAGTCTCAACATC	intercellular adhesion molecule 2
Ifit1	NM_008331.2	ISG56,Ifi56,Ifit1,MGD-MRK-16219,interferon inducible protein 56,interferon-induced protein with tetratricopeptide repeats 1	AACAGGGCCTTGCAGGCATCACCTTCCTCTGGCTACTTACATTATCAAAAAGGGCTCTGCTACAAGCAACAAATCTCCCAACTGAGGACATCCCGAAACA	interferon-induced protein with tetratricopeptide repeats 1
Ifit3	NM_010501.2	Ifi49,Ifit3,interferon inducible protein 49,interferon-induced protein with tetratricopeptide repeats 3	GAGCTATTGAGTTACTTGGAAAAGCACTGCGATCCACAGTGAACAACAGTCCTCTCTACTCTTTGGTCATGTGCCGTTACAGGGAAATACTGGAGCAGCT	interferon-induced protein with tetratricopeptide repeats 3	Ifit3b (NM_001005858)
Ifnar1	NM_010508.1	IFN-alpha/betaR,Ifar,Ifnar1,Ifrc,MGD-MRK-11211,MGD-MRK-11223,MGD-MRK-36233,interferon (alpha and beta) receptor 1	TGGGAAAACACTTCCAATACTAAGATAAGCATGGAGAAGGATGGCCCAGAGTTCACCCTCAAGAACCTGCAGCCGCTGACTGTGTACTGTGTCCAGGCCA	interferon (alpha and beta) receptor 1
Ifngr2	NM_008338.3	Ifgr2,Ifgt,Ifngr2,MGD-MRK-11216,MGD-MRK-25614,MGD-MRK-36229,interferon gamma receptor 2,interferon gamma transducer	CATCCTGATTCCGTTGGGCATCTTCGCATTGCTGCTCGGCCTGACGGGCGCCTGCTTCACCCTGTTCCTCAAATACCAAAGCCGAGTGAAGTACTGGTTT	interferon gamma receptor 2
Igf1	NM_001111274.1	C730016P09Rik,Igf-1,Igf-I,Igf1,MGD-MRK-11226,MGD-MRK-11228,MGI:2444166,RIKEN cDNA C730016P09 gene,insulin-like growth factor 1	GGGCTTTTACTTCAACAAGCCCACAGGCTATGGCTCCAGCATTCGGAGGGCACCTCAGACAGGCATTGTGGATGAGTGTTGCTTCCGGAGCTGTGATCTG	insulin-like growth factor 1
Igfbp5	NM_010518.2	AI256729,AW208790,IGFBP-5,IGFBP-5P,Igfbp5,MGD-MRK-11237,MGI:2138187,MGI:2138571,expressed sequence AI256729,expressed sequence AW208790,insulin-like growth factor binding protein 5	GCTGCACGGCCGCGGGGTTTGCCTCAACGAAAAGAGCTACGGCGAGCAAACCAAGATAGAGAGAGACTCTCGGGAACACGAGGAACCCACCACCTCCGAG	insulin-like growth factor binding protein 5
Igtp	NM_018738.4	AW558444,Igtp,Irgm3,MGD-MRK-36305,MGI:2144580,expressed sequence AW558444,interferon gamma induced GTPase	TCAGCCCGTGGTCTAAATCTATGACTGCTGGTGAGTCACTTTATTCCAGCCAGAACTCATCCTCTCCAGAAGTCATTGAAGATATTGGTAAGGCGGTGAC	interferon gamma induced GTPase
Iigp1	NM_021792.5	2900074L10Rik,AI046432,AW111922,Iigp1,Irga6,MGI:1920292,MGI:2147195,MGI:2147350,RIKEN cDNA 2900074L10 gene,expressed sequence AI046432,expressed sequence AW111922,interferon inducible GTPase 1	CGGGAAGAAAAATCATTTCTCAAGAGATCCTCAATTTGATTGAATTAAGGATGAGAAAAGGGAATATTCAGTTGACAAACTCTGCAATCAGTGATGCATT	interferon inducible GTPase 1
Il10	NM_010548.2	IL-10,Il-10,Il10,MGD-MRK-11347,MGD-MRK-11361,cytokine synthesis inhibitory factor,interleukin 10	GACAACATACTGCTAACCGACTCCTTAATGCAGGACTTTAAGGGTTACTTGGGTTGCCAAGCCTTATCGGAAATGATCCAGTTTTACCTGGTAGAAGTGA	interleukin 10
Il10ra	NM_001324486.1	AW553859,CDw210,Il10r,Il10ra,MGD-MRK-11362,MGI:2143329,expressed sequence AW553859,interleukin 10 receptor,interleukin 10 receptor, alpha,mIL-10R	GGAGCAGTATTTCACTGTGACCAACCTGAGCATCTTAGTCATATCTATGCTGCTATTCTGTGGAATCCTGGTCTGTCTGGTTCTCCAGTGGTACATCCGG	interleukin 10 receptor, alpha
Il18	NM_008360.1	Igif,Il-18,Il18,MGD-MRK-36516,interferon gamma inducing factor,interleukin 18	ACTTTGGCCGACTTCACTGTACAACCGCAGTAATACGGAATATAAATGACCAAGTTCTCTTCGTTGACAAAAGACAGCCTGTGTTCGAGGATATGACTGA	interleukin 18
Il1a	NM_010554.4	Il-1a,Il1a,MGD-MRK-11351,MGD-MRK-11366,interleukin 1 alpha	ACCTCTGAAACGTCAAAGATGTCCAACTTCACCTTCAAGGAGAGCCGGGTGACAGTATCAGCAACGTCAAGCAACGGGAAGATTCTGAAGAAGAGACGGC	interleukin 1 alpha
Il1b	NM_008361.3	IL-1B,IL-1beta,Il-1b,Il1b,MGD-MRK-11352,MGD-MRK-11367,interleukin 1 beta	TTGACAGTGATGAGAATGACCTGTTCTTTGAAGTTGACGGACCCCAAAAGATGAAGGGCTGCTTCCAAACCTTTGACCTGGGCTGTCCTGATGAGAGCAT	interleukin 1 beta
Il21r	NM_021887.1	Il21r,NILR,interleukin 21 receptor	TATGGTACACGTGCCATATGCGCTTGTCTCAATTCCTGTCCGATGAAGTTTTCATTGTCAATGTGACGGACCAGTCTGGCAACAACTCCCAAGAGTGTGG	interleukin 21 receptor
Il34	NM_001135100.1	2010004A03Rik,AI593503,Il34,MGI:2142587,RIKEN cDNA 2010004A03 gene,expressed sequence AI593503,interleukin 34	TGGTGAGTCTCAATGCCACTGAGTCTGTGATGGATGTACTTCTCGAGGGCCACCCGTCCTGGAAGTATCTACAGGAGGTTCAGACATTGCTGGAGAACGT	interleukin 34
Il4	NM_021283.1	Il-4,Il4,MGD-MRK-11355,MGD-MRK-11385,interleukin 4	TGCTTGAAGAAGAACTCTAGTGTTCTCATGGAGCTGCAGAGACTCTTTCGGGCTTTTCGATGCCTGGATTCATCGATAAGCTGCACCATGAATGAGTCCA	interleukin 4
Il6	NM_031168.1	Il-6,Il6,MGD-MRK-11357,MGD-MRK-11391,interleukin 6	CTCTCTGCAAGAGACTTCCATCCAGTTGCCTTCTTGGGACTGATGCTGGTGACAACCACGGCCTTCCCTACTTCACAAGTCCGGAGAGGAGACTTCACAG	interleukin 6
Immt	NM_029673.2	1700082C19Rik,D830041H16Rik,HMP,Immt,MGI:2441994,Micos60,P87,P87/89,P89,RIKEN cDNA 1700082C19 gene,RIKEN cDNA D830041H16 gene,inner membrane protein, mitochondrial,mitofilin	GGGGGTATACAGTGAAGAGACCCTAAGAGCCCGTTTCTATGCTGTTCAAAAACTAGCCCGAAGGGTAGCGATGATTGACGAAACCAGAAATAGCCTGTAC	inner membrane protein, mitochondrial
Ina	NM_146100.4	AV028420,Ina,MGC:25352,MGD-MRK-11403,MGI:2147669,NF-66,NF66,expressed sequence AV028420,internexin neuronal intermediate filament protein, alpha	CGGTAATATCTACGAAGAAAACTGGAAAGTCGGCTACAGAAGAAAGTACCAGTTCAAGCCAAAAAATGTAATGCCGCTGCTTGAGAAAAAGTCGATGCCT	internexin neuronal intermediate filament protein, alpha
Inpp5f	NM_178641.5	5830435P03Rik,AI115354,AW561896,Inpp5f,MGI:1930728,RIKEN cDNA 5830435P03 gene,SAC2,cDNA sequence, clone 3-26,cI-27,expressed sequence AI115354,inositol polyphosphate-5-phosphatase F,mKIAA0966	CCACTCTGATGAATTCCTTACAAATTCTAAGTCGGAGGAAGACAAGCAGCTAGCCAATTCTTTAGAGAGCGTAGGGCCAATAGATTACATTCTCCCAAGC	inositol polyphosphate-5-phosphatase F
Ip6k2	NM_029634.2	1500005N04Rik,AW050208,Ihpk2,Ip6k2,MGI:2143285,RIKEN cDNA 1500005N04 gene,expressed sequence AW050208,inositol hexaphosphate kinase 2	ACAAGTACCATGGGCGGAAGCTTTCGGTGCAGGGCTTCAAGGAGGCGCTTTTCCAGTTCTTTCACAATGGGCGGTACCTGCGCCGTGAGCTCCTGGGCCC	inositol hexaphosphate kinase 2
Irf8	NM_008320.4	AI893568,ICSBP,IRF-8,Icsbp1,Irf8,MGD-MRK-11151,MGI:2142648,MGI:3574547,Myls,expressed sequence AI893568,interferon consensus sequence binding protein 1,interferon regulatory factor 8,myeloproliferative syndrome	CAGGCCTGCCACTGGTGACCGGATATGCCGCCTATGACACACACCATTCAGCTTTCTCCCAGATGGTCATCAGCTTCTACTACGGGGGCAAGCTGGTGGG	interferon regulatory factor 8
Islr2	NM_001161538.1	B930052A04Rik,Islr2,Linx,RIKEN cDNA B930052A04 gene,immunoglobulin superfamily containing leucine-rich repeat 2,mKIAA1465,mbu-3	CCCTCTCGCTATGTGTCTAACCATGCATTCAACCAGAGCTCAGATCTCAAGCCGCACGTTTTTGAGTTGGGCGTCATCGCGCTGGATGTAGCAGAGCGTG	immunoglobulin superfamily containing leucine-rich repeat 2
Itga7	NM_008398.2	Itga7,MGD-MRK-19604,[a]7,alpha7,integrin alpha 7	ATGAAGAGAGGCGCTCAGGTCACTTTTTACCTCATCCTCAGCACCTCTGGGATCACTATTGAGACCACAGAGCTGGAGGTGAAATTGCTGTTAGCCACGA	integrin alpha 7
Itgam	NM_001082960.1	CD11B (p170),CD11b/CD18,CR3,Cd11b,F730045J24Rik,Itgam,Ly-40,MGD-MRK-11486,MGD-MRK-11982,MGD-MRK-12094,MGI:2444489,Mac-1,Mac-1 alpha,Mac-1a,RIKEN cDNA F730045J24 gene,complement component receptor 3 alpha,complement receptor type 3,integrin alpha M,lymphocyte antigen 40,macrophage antigen alpha chain (integrin)	ATCCCTGTTCAGATCAACAATGTGACCGTATGGGATCATCCCCAGGTCATCTTCTCCCAGAACCTCTCAAGTGCCTGTCACACTGAGCAGAAATCCCCCC	integrin alpha M
Itgax	NM_021334.2	AI449405,CD11C (p150) alpha polypeptide,Cd11c,Itgax,MGD-MRK-11488,MGI:2141963,expressed sequence AI449405,integrin alpha X	GGGCCTGTCCCTTGCTGCTGCCACCAACCCTTCCTGGCTGTTGGCTTGTGGTCCTACTGTGCACCACACATGCAGAGAGAATATATACTTGACAGGGCTC	integrin alpha X
Itm2a	NM_008409.2	AW108051,Bricd2a,Itm2,Itm2a,MGD-MRK-36282,MGI:2147997,expressed sequence AW108051,integral membrane protein 2,integral membrane protein 2A	TGGTGGAACTTTTTGGAAAACTGGCAAGTGGCAAGTATTTGCCTCATACTTATGTGGTTCGTGAAGACCTGGTTGCTGTGGAAGAAATTCGTGATGTTAG	integral membrane protein 2A
Itpr1	NM_010585.2	D6Pas2,DNA segment, Chr 6, Pasteur Institute 2,IP3R1,InsP3R type I,Ip3r,Itpr-1,Itpr1,MGD-MRK-11506,MGD-MRK-11508,MGD-MRK-13043,MGD-MRK-13182,MGD-MRK-13185,MGD-MRK-16179,MGD-MRK-7700,MGI:4437431,MGI:93795,MGI:97507,P400,Pcp-1,Pcp1,Purkinje cell protein 1,inositol 1,4,5-triphosphate binding protein,inositol 1,4,5-trisphosphate receptor 1,opisthotonus,opt,wblo,wobbly locomotion	GGGGACCGTCATCCAATATGGCAACGTGATCCAGCTCCTGCATTTGAAAAGCAATAAATACCTGACTGTGAATAAGAGGCTCCCAGCCTTGCTAGAGAAG	inositol 1,4,5-trisphosphate receptor 1
Jak1	NM_146145.2	AA960307,BAP004,C130039L05Rik,Jak1,Janus kinase 1,MGD-MRK-11516,MGI:2140180,MGI:2443062,MGI:5425487,RIKEN cDNA C130039L05 gene,bone alkaline phospatase mutant 004,expressed sequence AA960307	TGCAGTTGCCGGAACTTCCCAAAGACATCAGCTACAAGCGATATATTCCAGAAACATTGAATAAATCCATCAGACAGAGGAACCTTCTTACCAGGATGCG	Janus kinase 1
Jak2	NM_008413.2	AI504024,C81284,Jak2,Janus kinase 2,MGD-MRK-11517,MGI:2147569,MGI:2147795,expressed sequence AI504024,expressed sequence C81284	GATCCAAGACTATCACATTTTAACCCGGAAGCGAATCAGGTACAGATTTCGCAGATTCATTCAGCAATTCAGTCAATGTAAAGCCACTGCCAGGAACCTA	Janus kinase 2
Jun	NM_010591.2	Jun,Jun-C oncogene,Junc,MGD-MRK-11538,MGD-MRK-11540,c-jun,jun proto-oncogene	AGCGGATCGCTCGGCTAGAGGAAAAAGTGAAAACCTTGAAAGCGCAAAACTCCGAGCTGGCATCCACGGCCAACATGCTCAGGGAACAGGTGGCACAGCT	jun proto-oncogene
Kcnab1	NM_001289450.1	Akr8a8,Kcnab1,Kvbeta1.1,MGD-MRK-38199,mKv(beta)1,potassium voltage-gated channel, shaker-related subfamily, beta member 1	CATCCACTCCGGAACAACTCATTGAAAACCTTGGTGCCATTCAGGTCCTCCCTAAGATGACATCTCACGTGGTGAACGAGATTGATAACATACTGCGCAA	potassium voltage-gated channel, shaker-related subfamily, beta member 1
Kcnd1	NM_008423.1	1110037K09Rik,K<+> channel, A current, subtype 2, gene 1 [Drosophila Shak homolog],Kca2-1,Kcnd1,Kv4.1,MGD-MRK-11557,MGD-MRK-11575,MGD-MRK-14398,MGI:1915999,RIKEN cDNA 1110037K09 gene,Shal,mShal1,potassium voltage-gated channel, Shal-related family, member 1	CGTTAGGAGCCGCTCTGCTTTTGAACAACAGCATCACCATCTGCTGCATTGTCTGGAGAAGACTACGTGTCACGAGTTCACAGACGAGCTAACTTTCAGT	potassium voltage-gated channel, Shal-related family, member 1
Kcnd2	NM_019697.3	AI839615,AW555701,Kcnd2,Kv4.2,MGD-MRK-19563,MGI:2141480,MGI:2141704,MGI:2141795,R75121,expressed sequence AI839615,expressed sequence AW555701,expressed sequence R75121,mKIAA1044,potassium voltage-gated channel, Shal-related family, member 2	GGTATGCGGTGGCCTTCTTCTGCTTGGATACCGCCTGTGTCATGATCTTCACAGTTGAGTACTTGCTTCGCCTGGCCGCAGCACCTAGTCGTTACCGTTT	potassium voltage-gated channel, Shal-related family, member 2
Kcnk13	NM_001164426.1	BB085247,F730021E22Rik,Gm1570,Gm1685,Kcnk13,LOC380778,LOC381712,MGI:2145065,MGI:2686416,MGI:2686531,RIKEN cDNA F730021E22 gene,expressed sequence BB085247,gene model 1570, (NCBI),gene model 1685, (NCBI),potassium channel, subfamily K, member 13	ACAACACCAGCCACAACGGGAGGGAAGATTTTTCTGATCTTTTATGGTCTCATTGGATGTGCAAGTACCATCCTCTTCTTCAACCTTTTCCTGGAGCGGC	potassium channel, subfamily K, member 13
Kcnq3	NM_152923.2	Kcnq3,potassium voltage-gated channel, subfamily Q, member 3	CTTGTGTTCCTGATTGTCCTGGGATGCTTGATTCTGGCCGTGCTCACCACCTTCAAGGAATATGAGACTGTGTCTGGAGACTGGCTTTTGCTGCTGGAAA	potassium voltage-gated channel, subfamily Q, member 3
Kcnq5	XM_006495500.1	9230107O05Rik,AA589396,D1Mgi1,DNA segment, Chr 1, Mouse Genome Informatics 1,Kcnq5,MGI:2138116,RIKEN cDNA 9230107O05 gene,expressed sequence AA589396,potassium voltage-gated channel, subfamily Q, member 5	CAAGCGGCTCTCGAGGCAGTCAAGATTTTTATCCCAAGTGGAGAGAATCCAAATTGTTTATAACTGATGAGGAGGTCGGTGCCGAAGAGACAGAAACAGA	potassium voltage-gated channel, subfamily Q, member 5
Kcnv1	NM_026200.3	2700023A03Rik,Kcnv1,MGI:3584402,RIKEN cDNA 2700023A03 gene,potassium channel, subfamily V, member 1,vibe,vibes	AGATCTTGGAGTATGTGTGCATCAGCTGGTTCACCGGGGAGTTCGTTCTGCGCTTCCTATGTGTGAAAGACAGGTGCCACTTCCTGAGGAAGGTTCCAAA	potassium channel, subfamily V, member 1
Kctd12	NM_177715.4	AU046135,AW538430,Kctd12,MGI:2145763,Pfet1,Pfetin,expressed sequence AU046135,expressed sequence AW538430,potassium channel tetramerisation domain containing 12	CTGGCCCGGGACAGCAAAGGCCGCTTCTTTCTGGACCGGGACGGCTTCCTCTTCCGCTACATCCTGGATTACCTGCGGGACTTGCAGCTCGTGCTGCCCG	potassium channel tetramerisation domain containing 12
Khsrp	NM_010613.3	6330409F21Rik,KH-type splicing regulatory protein,KSRP,Khsrp,MGI:1917993,RIKEN cDNA 6330409F21 gene	GTACCCAGGCATTCAGTTGGTGTAGTCATTGGCCGGAGTGGAGAGATGATCAAGAAGATCCAGAATGATGCCGGTGTGCGCATCCAGTTCAAGCAAGATG	KH-type splicing regulatory protein
Kir3dl1/2	NM_177749.4		AACATCATGAAAGTGGGTCACATGTCAGCTACTCAATAGGTCCCATGACACCTGACCTTGTTGGGACTTACACATGCTATGGTGCTAACAGTTACTACCC	killer cell immunoglobulin-like receptor, three domains, long cytoplasmic tail, 1/2
Kitl	NM_013598.1	Clo,Con,Gb,Kitl,Kitlg,MGD-MRK-10006,MGD-MRK-12219,MGD-MRK-14435,MGD-MRK-2018,MGD-MRK-2093,MGI:5304521,Mgf,SCF,SF,SLF,Sl,Steel,Steel factor,blaze,blz,cloud gray,contrasted,grizzle-belly,kit ligand,mast cell growth factor,steel,stem cell factor	CTGCGGGAATCCTGTGACTGATAATGTAAAAGACATTACAAAACTGGTGGCAAATCTTCCAAATGACTATATGATAACCCTCAACTATGTCGCCGGGATG	kit ligand
Klhl12	NM_153128.2	C3ip1,Klhl12,MGC:7076,kelch-like 12,kelch-like protein C3IP1	AGACACAGGAGTGGAGCTTTTTACCAAGTATCACTCGCAAGAGACGGTATGTGGCCTCAGTTTCCTTACATGATCGGATCTATGTAATTGGTGGCTACGA	kelch-like 12
Klk6	NM_001164696.1	AI849898,Bssp,Klk29,Klk6,MGI:1347349,MGI:2142052,Prss18,Prss9,expressed sequence AI849898,kallikrein 29,kallikrein related-peptidase 6,neurosin,protease M,protease, serine, 18,protease, serine, 9	GTGTCATGGGGTGACATGCCCTGTGGATCAAAGGAGAAGCCAGGAGTTTACACCGATGTCTGCACTCATATCAGATGGATCCAAAACATCCTCAGAAACA	kallikrein related-peptidase 6
Klrb1	NM_001099918.1	100043861,4930431A04Rik,Gm4696,Klrb1,Ly-55,Ly55,MGD-MRK-11998,MGD-MRK-12041,MGI:1914651,MGI:3782876,Nkrp1g,RIKEN cDNA 4930431A04 gene,killer cell lectin-like receptor subfamily B member 1,lymphocyte antigen 55,predicted gene 4696,predicted gene, 100043861	AGACCTTGGGCTGACGGTCTGGTTGACTGTAATTTGAAAGGAGCCACTTTGCTGCTCATTCAAGATGAAGAAGAATTGAGATTATTGCAGAACTTCTCAA	killer cell lectin-like receptor subfamily B member 1
Klrd1	NM_010654.2	CD94,Klrd1,killer cell lectin-like receptor, subfamily D, member 1	AGTTATCAGGCCAGAGCACTGCATTGTTTACAGTCCAAGCAAAAGCGTTTCTGCTGAATCCTGTGAAAATAAAAACCGTTACATCTGTAAGAAACTGCCT	killer cell lectin-like receptor, subfamily D, member 1
Klrk1	NM_001083322.1	D6H12S2489E,DNA Segment, Chr 6, human D12S2489E,Klrk1,NKG2-D,Nkg2d,killer cell lectin-like receptor subfamily K, member 1	ATAAGAGGAAGATACCCTATAGAAAAACTCAAAATATCTCCAATGTTCGTTGTTCGAGTCCTTGCTATAGCCTTGGCAATTCGATTCACCCTTAACACAT	killer cell lectin-like receptor subfamily K, member 1
Kpna1	NM_008465.5	AW494490,Kpna1,MGD-MRK-24445,MGI:2146643,NPI1,RAG (recombination activating gene) cohort 2,Rch2,expressed sequence AW494490,importin alpha 5,karyopherin (importin) alpha 1,m-importin-alpha-S1,mSRP1	TTATTTTCAAAGCAAAACCGCTTGACCATGACCCGGAATGCAGTATGGGCTTTATCTAATCTCTGTAGAGGGAAGAGCCCACCTCCAGAATTTGCTAAGG	karyopherin (importin) alpha 1
Kras	NM_021284.6	AI929937,K-ras,Ki-ras,Kirsten rat sarcoma oncogene 2, expressed,Kirsten rat sarcoma viral oncogene homolog,Kras,Kras-2,Kras2,MGD-MRK-11597,MGD-MRK-11601,MGI:2141518,expressed sequence AI929937	AAATTAAAAGAGTAAAGGACTCTGAAGATGTGCCTATGGTCCTGGTAGGGAATAAGTGTGATTTGCCTTCTAGAACAGTAGACACGAAACAGGCTCAGGA	Kirsten rat sarcoma viral oncogene homolog
Lag3	NM_008479.1	CD223,LAG-3,Lag3,Ly66,MGD-MRK-35044,lymphocyte antigen 66,lymphocyte-activation gene 3	GGTGCCCTCTCCCTGTTCCTTTTGGTGGCCGGGGCCTTTGGCTTTCACTGGTGGAGAAAACAGTTGCTACTGAGAAGATTTTCTGCCTTAGAACATGGGA	lymphocyte-activation gene 3
Lair1	NM_001113474.1	5133400O11Rik,BB115266,D7Bwg0421e,DNA segment, Chr 7, Brigham & Women's Genetics 0421 expressed,Lair-1,Lair1,MGD-MRK-33164,MGI:1918474,MGI:2142289,RIKEN cDNA 5133400O11 gene,expressed sequence BB115266,leukocyte-associated Ig-like receptor 1,mLair-1	TGGACCATCACTCCCTCACACAGAGGGCAGTCGGAGCTGTGACCTCACAGAGCACAGATATGGCTGAGTCCAGCACATATGCAGCCATCATCAGACACTG	leukocyte-associated Ig-like receptor 1
Lamp1	NM_010684.2	AI196048,CD107a,Lamp-1,Lamp1,MGD-MRK-11740,MGD-MRK-11742,MGI:2142479,Perk,expressed sequence AI196048,lysosomal-associated membrane protein 1	ACATCTTTGTCAGCAAGATGCTCTCCCTCAATGTCTTCAGTGTGCAGGTCCAGGCTTTCAAGGTGGACAGTGACAGGTTTGGGTCTGTGGAAGAGTGTGT	lysosomal-associated membrane protein 1
Lamp2	NM_001017959.1	CD107b,Lamp-2,Lamp-2a,Lamp-2b,Lamp-2c,Lamp2,MGD-MRK-11741,MGD-MRK-11745,Mac3,lysosomal-associated membrane protein 2	GTGCCTTTCATTTTTAACATCAACCCTGCCACAACCAACTTCACCGGCAGCTGTCAACCTCAAAGTGCTCAACTTAGGCTGAACAACAGCCAAATTAAGT	lysosomal-associated membrane protein 2
Lamtor3	NM_019920.2	AW556229,Lamtor3,MAPK scaffold protein 1,MEK binding partner 1,MGI:2140008,Map2k1ip1,Mapksp1,Mp1,expressed sequence AW556229,late endosomal/lysosomal adaptor, MAPK and MTOR activator 3,mitogen-activated protein kinase kinase 1 interacting protein 1	CGTTTGCCCTCGCAACAGACCAAGGCAGCAAACTCGGACTTTCAAAAAACAAAAGCATCATCTGCTACTATAACACCTACCAGGTGGTTCAGTTCAATCG	late endosomal/lysosomal adaptor, MAPK and MTOR activator 3
Lgals3	NM_001145953.1	L-34,Lgals3,MGD-MRK-11797,Mac-2,gal3,galectin-3,lectin, galactose binding, soluble 3	ACAGGAGAGTCATTGTGTGTAACACGAAGCAGGACAATAACTGGGGAAAGGAAGAAAGACAGTCAGCCTTCCCCTTTGAGAGTGGCAAACCATTCAAAAT	lectin, galactose binding, soluble 3
Lgmn	NM_011175.3	AEP,AI746452,AU022324,Lgmn,MGI:2144882,MGI:2144957,Prsc1,expressed sequence AI746452,expressed sequence AU022324,legumain,preprolegumain,protease, cysteine, 1	CCTACCAGATCATCCACCGGAACGGGATTCCTGACGAGCAGATCATAGTGATGATGTATGACGACATTGCCAACTCTGAAGAAAACCCTACCCCAGGTGT	legumain
Lilrb4a	NM_013532.3	CD85K,Gp49b,HM18,ILT3,Lilrb4,Lilrb4a,MGD-MRK-19605,glycoprotein 49 B,leukocyte immunoglobulin-like receptor, subfamily B, member 4,leukocyte immunoglobulin-like receptor, subfamily B, member 4A	ACCAGGAATAAGGCCAAGTTCAACATTCCAAGCATGACAACCTCATATGCAGGCATATATAAGTGTTACTATGAGAGTGCTGCTGGCTTCTCAGAGCACA	leukocyte immunoglobulin-like receptor, subfamily B, member 4A
Lpar6	NM_175116.4	2610302I02Rik,Lpar6,P2ry5,P2y5,RIKEN cDNA 2610302I02 gene,lysophosphatidic acid receptor 6,purinergic receptor (family A group 5),purinergic receptor P2Y, G-protein coupled, 5	CCAGTGCCCTTATGACGACTCCTTTAAGTACACTCTGTACGGGTGCATGTTCAGCATGGTCTTCGTGCTTGGGCTGATATCCAACTGTGTTGCGATATAC	lysophosphatidic acid receptor 6
Lpl	NM_008509.2	Lpl,MGD-MRK-11871,O 1-4-5,lipoprotein lipase	ACGCTGATTTTGTAGATGTCTTACACACATTTACCAGGGGGTCACCTGGTCGAAGTATTGGAATCCAGAAACCAGTAGGGCATGTTGACATTTATCCCAA	lipoprotein lipase
Lrrc25	NM_153074.3	Lrrc25,Mapa,leucine rich repeat containing 25,monocyte and plasmacytoid activated molecule	CTGCTTCACAAGTCAGGAAGTCAAGATCTCACCTGCATGGTTCACCCGAGCAGGGTAGACTGGACTCAGACATTTAATGGCACCTGCCTCAATTTCAGTG	leucine rich repeat containing 25
Lrrc7	XM_993731.1	AK122498,Lrrc7,cDNA sequence AK122498,densin,leucine rich repeat containing 7,mKIAA1365	TCGAACATTAGCGGTTGACGAGAATTTCCTCCCAGAGTTGCCAAGAGAAATTGGAAGCTGTAAGAATGTCACCGTTATGTCTCTACGCTCCAATAAGCTA	leucine rich repeat containing 7
Lsr	NM_001164184.1	ILDR3,Lisch7,Lsr,lipolysis stimulated lipoprotein receptor,liver-specific bHLH-Zip transcription factor	GTTCCAGCCAGTGACACTACACTGCACCTACCAGATGAGCAATACCCTCACAGCCCCTATCGTGATCTGGAAGTATAAGTCGTTCTGTCGGGACCGTGTT	lipolysis stimulated lipoprotein receptor
Lta4h	NM_008517.2	LTA4 hydrodase,Lta4h,MGD-MRK-11898,leukotriene A4 hydrolase	CTGGACAGGAAACCTAGTGACTAACAAGACGTGGGATCACTTTTGGTTAAACGAAGGACATACTGTCTACTTAGAGCGCCACATTTGTGGACGGTTGTTT	leukotriene A4 hydrolase
Ltc4s	NM_008521.1	Ltc4s,MGD-MRK-36066,leukotriene C4 synthase	CGCTCACCTCTGGCCCTCCCGAGTTCGAGCGCGTCTTCCGAGCCCAGGTAAACTGCAGCGAGTACTTTCCGCTGTTCCTCGCCACACTCTGGGTCGCCGG	leukotriene C4 synthase
Lyz2	NM_017372.3	AI326280,Lys,Lysm,Lyz2,Lyzs,Lzm,Lzm-s1,Lzp,M lysozyme structural 1,MGD-MRK-12083,MGD-MRK-12085,MGI:2143581,MGI:96899,expressed sequence AI326280,lysozyme,lysozyme 2	CACTGCTCAGGCCAAGGTCTATGAACGTTGTGAGTTTGCCAGAACTCTGAAAAGGAATGGAATGGCTGGCTACTATGGAGTCAGCCTGGCCGACTGGGTG	lysozyme 2
Mad2l1	NM_019499.5	AA673185,MAD2,MAD2 mitotic arrest deficient-like 1,MGI:2144039,Mad2l1,expressed sequence AA673185	TGTTCCTTTGATCTGCTGATTTACACTGACAAAGACTTGGTGGTACCTGAAAAGTGGGAAGAATCGGGACCGCAATTTATTACCAATTGTGAAGAAGTCC	MAD2 mitotic arrest deficient-like 1
Mafb	NM_010658.3	Kreisler,Kreisler (maf-related) leucine zipper protein,Krml,Krml1,MGD-MRK-11595,MGD-MRK-25987,Mafb,kr,kreisler,v-maf musculoaponeurotic fibrosarcoma oncogene family, protein B (avian)	ACTCCGTGCAGCTCCGTGCCTTCTTCTCCCAGCTTCAGTCCGACTGAACCGAAGACCCATCTCGAGGACCTGTACTGGATGGCGAGCAACTACCAGCAGA	v-maf musculoaponeurotic fibrosarcoma oncogene family, protein B (avian)
Mag	NM_010758.2	Gma,MGD-MRK-10172,MGD-MRK-12105,Mag,myelin-associated glycoprotein,siglec-4a	CCGACTGATGTGGGCCAAAATCGGTCCTGTGGGTGCTGTGGTCGCCTTTGCCATCCTGATTGCCATTGTGTGCTACATCACCCAGACGAGAAGAAAAAAG	myelin-associated glycoprotein
Mal2	NM_178920.2	AI461653,Mal2,expressed sequence AI461653,mal, T cell differentiation protein 2	TTGTCTTCTACTTCGGAGCGTTTTTACTGGAAGCAGCGGCCACCTCCCTGCATGACCTTCAGTGCAACACAACCATGACTGTGAAGCCACTACTCAACGA	mal, T cell differentiation protein 2
Map1lc3b	NM_026160.4	1010001C15Rik,Atg8,LC3b,Map1lc3,Map1lc3b,RIKEN cDNA 1010001C15 gene,microtubule-associated protein 1 light chain 3 beta	CTTGCAGCTCAATGCTAACCAAGCCTTCTTCCTCCTGGTGAATGGGCACAGCATGGTGAGTGTGTCCACTCCCATCTCCGAAGTGTACGAGAGTGAGAGA	microtubule-associated protein 1 light chain 3 beta
Map2	NM_008632.2	G1-397-34,MAP-2,MGD-MRK-12580,MGD-MRK-12585,MGI:3512774,Map2,Mtap2,microtubule-associated protein 2,repro4,reproductive mutant 4, JAX Reproductive Mutagenesis Program	TAGACTTAAGCCATGTGACATCCAAATGTGGCTCTCTAAAGAACATCCGTCACAGGCCAGGTGGTGGACGTGTGAAAATTGAGAGTGTAAAACTGGATTT	microtubule-associated protein 2
Map2k1	NM_008927.4	MAP kinase kinase 1,MGD-MRK-19441,MGD-MRK-19443,MGI:102562,Map2k1,Mek1,Prkmk1,mitogen-activated protein kinase kinase 1,protein kinase, mitogen activated, kinase 1, p45	TCTGAAGAAAGCTGGAAGAATTCCTGAGCAAATTTTAGGAAAAGTTAGCATTGCTGTGATAAAAGGCCTGACCTATCTTCGGGAGAAGCACAAGATTATG	mitogen-activated protein kinase kinase 1
Map2k4	NM_009157.4	JNKK1,MGD-MRK-35660,MGI:107199,MKK4,Map2k4,SAPK/Erk/kinase 1,Sek1,Serk1,mitogen-activated protein kinase kinase 4	GATCACATTGTACGAGTTGGCCACAGGCCGATTTCCTTATCCAAAGTGGAATAGTGTATTTGATCAGCTAACACAAGTGGTGAAAGGAGACCCTCCGCAG	mitogen-activated protein kinase kinase 4
Map3k4	NM_011948.2	D17Rp17,D17Rp17e,DNA segment, Chr 17, Roswell Park 17,DNA segment, Chr 17, Roswell Park-17, expressed,MAPKKK4,MEK kinase 4,MGD-MRK-14016,MGD-MRK-14718,MGD-MRK-39591,MGD-MRK-4772,MGD-MRK-4773,MGI:109592,MGI:90953,MGI:98486,MTK1,Map3k4,Mekk4,RP17,Roswell Park 17, DNA polymorphism,T-associated sex reversal,Tas,mKIAA0213,mitogen-activated protein kinase kinase kinase 4	CTACAGCAGTTACCTCAGGCTTCCCATAGCTTAAAAAACCTGCTAGAAGAGGAATGGAATTTCACCAAAGAAATAACCCATTATATCCGTGGCGGAGAAG	mitogen-activated protein kinase kinase kinase 4
Mapk1	NM_011949.3	9030612K14Rik,AA407128,AU018647,C78273,Erk2,MAPK2,MGD-MRK-33596,MGD-MRK-9584,MGI:105919,MGI:1921796,MGI:2146330,MGI:2146551,MGI:2146700,Mapk1,Prkm1,RIKEN cDNA 9030612K14 gene,elk related tyrosine kinase 2,expressed sequence AA407128,expressed sequence AU018647,expressed sequence C78273,mitogen-activated protein kinase 1,p42mapk,protein kinase, mitogen activated kinase 1	TGCTGAAGCGCCATTCAAGTTTGACATGGAGTTGGACGACTTACCTAAGGAGAAGCTCAAAGAACTCATTTTTGAAGAGACTGCTAGATTCCAGCCAGGA	mitogen-activated protein kinase 1
Mapk10	NM_001081567.1	C230008H04Rik,JNK3,MGD-MRK-36125,MGI:107554,MGI:2442453,Mapk10,RIKEN cDNA C230008H04 gene,SAPK/Erk/kinase 2,Serk2,mitogen-activated protein kinase 10,p493F12	AAGCTCTTTCCAGATTCCCTCTTCCCAGCGGATTCTGAGCACAATAAACTTAAAGCCAGCCAAGCCAGGGATTTGTTGTCTAAGATGTTAGTGATTGACC	mitogen-activated protein kinase 10
Mapk13	NM_011950.1	MGI:1195258,Mapk13,SAPK/Erk/kinase 4,SAPK4,Serk4,mitogen-activated protein kinase 13,p38 delta MAP kinase	AAGATCATGGGGATGGAATTCAGCGAGGATAAGGTCCAGTACTTGGTGTACCAGATGCTCAAAGGTCTAAAGTACATCCACTCCGCTGGCATCGTCCACA	mitogen-activated protein kinase 13
Mapk14	NM_011951.3	CDC2-related kinase 1,CSBP2,Crk1,Csbp1,MGD-MRK-2145,MGI:1338028,MGI:88502,Mapk14,Mxi2,cytokine suppressive anti-inflammatory drug binding protein 1,mitogen-activated protein kinase 14,p38,p38 MAP Kinase,p38 MAP kinase alpha,p38 MAPK,p38 alpha,p38-alpha,p38MAPK,p38a,p38alpha	TGTGCTGCTTTTGATACAAAGACGGGGCATCGTGTGGCAGTTAAGAAGCTGTCGAGACCGTTTCAGTCCATCATTCACGCCAAAAGGACCTACCGAGAGT	mitogen-activated protein kinase 14
Mapk8	NM_016700.3	AI849689,JNK1,MGI:1328367,MGI:2145699,Mapk8,Prkm8,c-Jun N-terminal kinase,expressed sequence AI849689,mitogen-activated protein kinase 8,protein kinase mitogen-activated 8	GAAAACAGGCCTAAATACGCTGGATATAGCTTTGAGAAACTGTTCCCCGATGTGCTTTTCCCAGCTGACTCAGAGCATAACAAACTTAAAGCCAGTCAGG	mitogen-activated protein kinase 8
Mapk9	NM_207692.1	AI851083,JNK/SAPK alpha,JNK2,MGI:1202396,MGI:2144306,Mapk9,Prkm9,c-Jun N-terminal kinase,expressed sequence AI851083,mitogen-activated protein kinase 9,protein kinase, mitogen-activated 9	ACACTACATCATGAGTGACAGTAAAAGCGATGGTCAGTTTTACAGTGTGCAGGTGGCGGACTCAACTTTCACTGTTCTAAAACGTTACCAGCAACTGAAA	mitogen-activated protein kinase 9
Mapt	NM_001038609.2	AI413597,AW045860,MGD-MRK-12590,MGD-MRK-14720,MGI:2144146,MGI:2144478,Mapt,Mtapt,Tau,expressed sequence AI413597,expressed sequence AW045860,microtubule-associated protein tau	CAGTCGAAGATTGGCTCCTTGGATAATATCACCCACGTCCCTGGAGGAGGGAATAAGAAGATTGAAACCCACAAGCTGACCTTCAGGGAGAATGCCAAAG	microtubule-associated protein tau
Mbp	NM_010777.3	C76307,Hmbpr,MGD-MRK-10746,MGD-MRK-12126,MGD-MRK-12253,MGD-MRK-14404,MGI:2147393,MGI:2147422,MGI:3708158,Mbp,R75289,expressed sequence C76307,expressed sequence R75289,golli-mbp,hemopoietic myelin basic protein related,jive,jve,mld,myelin basic protein,myelin deficient,shi,shiverer	TGCCAGGCATGGCTTCCTCCCAAGGCACAGAGACACGGGCATCCTTGACTCCATCGGGCGCTTCTTTAGCGGTGACAGGGGTGCGCCCAAGCGGGGCTCT	myelin basic protein
Mbtps1	NM_019709.3	0610038M03Rik,AV003995,MGI:1915622,MGI:2142730,Mbtps1,RIKEN cDNA 0610038M03 gene,S1P,SKI-1,expressed sequence AV003995,membrane-bound transcription factor peptidase, site 1,site-1 protease,subtilisin/kexin isozyme-1	TGCTGTGGCAGATGGGATACACAGGTGCTAATGTCAGAGTTGCTGTTTTTGATACTGGGCTCAGTGAGAAGCATCCGCATTTTAAGAATGTGAAGGAGAG	membrane-bound transcription factor peptidase, site 1
Meaf6	NM_027310.3	2310005N01Rik,2810036M01Rik,MGI:1919914,MYST/Esa1-associated factor 6,Meaf6,RIKEN cDNA 2310005N01 gene,RIKEN cDNA 2810036M01 gene	ACACTCAGATGTATGGCAATATTATCCGTGGCTGGGATCGGTATTTGACCAATCAAAAGAACTCCAATAGCAAAAACGACCGGAGGAACCGGAAGTTCAA	MYST/Esa1-associated factor 6
Mef2a	NM_001033713.1	A430079H05Rik,MGD-MRK-16310,MGI:2445167,Mef2a,RIKEN cDNA A430079H05 gene,myocyte enhancer factor 2A	TCTAATAAGCTGTTTCAGTACGCTAGCACTGACATGGACAAAGTCCTTCTCAAATACACTGAGTATAACGAGCCTCATGAAAGCAGGACGAACTCGGATA	myocyte enhancer factor 2A
Mertk	NM_008587.1	Eyk,MER proto-oncogene tyrosine kinase,MGD-MRK-12199,MGI:2651818,Mer,Mertk,Nyk,Tyro 12,c-mer proto-oncogene,neuroscience mutagenesis facility, 12,nmf12	AGGGACTTACAAAGAGCTTTCTGAAGAAGTCAGCCAGAATGGCAGCTGGGCTCAGATTCCTGTCCAAATCCACAATGCCACCTGCACAGTGAGAATCGCG	MER proto-oncogene tyrosine kinase
Mki67	NM_001081117.2	D630048A14Rik,Ki-67,Ki67,MGD-MRK-33719,MGI:2444351,Mki67,RIKEN cDNA D630048A14 gene,antigen identified by monoclonal antibody Ki 67	TGATTTGCTCCAAAAGGCGAAGTGGAGCTTCTGAAGCCAACTTGATTGTTGCAAAATCATGGGCTGATGTTGTAAAACTTGGCGTGAAACAAACACAAAC	antigen identified by monoclonal antibody Ki 67
Mkrn1	NM_018810.2	Mkrn1,makorin, ring finger protein, 1	GATAACTGTCGATACTCTCATGACCTCTCTGACAGTCCATACGGCGTAGTGTGCAAGTATTTTCAAAGAGGGTACTGTGTTTATGGAGACCGCTGCAGAT	makorin, ring finger protein, 1
Mmut	NM_008650.3	D230010K02Rik,MGD-MRK-12719,MGI:2441954,Mmut,Mut,RIKEN cDNA D230010K02 gene,methylmalonyl-Coenzyme A mutase	CCGGATTCCAAGAGCTGCTGTCCAAGTGCTTGATGATATTGAGAAGTGTTTGGCAGAGAAGCAGCAGTCTGTGTAACATCTGGATCTTTAGTTATGACTG	methylmalonyl-Coenzyme A mutase
Mog	NM_010814.2	B230317G11Rik,MGD-MRK-13032,MGI:2443229,Mog,RIKEN cDNA B230317G11 gene,myelin oligodendrocyte glycoprotein	AAAACTTCGTGCAGAAGTAGAGAATCTCCATCGGACTTTTGATCCTCACTTCCTGAGGGTGCCCTGCTGGAAGATAACACTGTTTGTTATTGTGCCTGTT	myelin oligodendrocyte glycoprotein
Ms4a1	NM_007641.5	AA960661,CD20 antigen,Cd20,Ly-44,MGD-MRK-11986,MGD-MRK-1838,MGI:2147465,Ms4a1,expressed sequence AA960661,lymphocyte antigen 44,membrane-spanning 4-domains, subfamily A, member 1	GCAACCTGCTCCAAAAGTGAACCTCAAAAGGACATCTTCACTGGTGGGCCCCACACAAAGCTTCTTCATGAGGGAATCAAAGGCTTTGGGGGCTGTCCAA	membrane-spanning 4-domains, subfamily A, member 1
Ms4a2	NM_001276330.1	Fc epsilon high affinity receptor beta,Fc receptor, IgE, high affinity I, beta polypeptide,FcRB,Fce1b,Fcer1b,Fcrbeta,MGD-MRK-9725,MGD-MRK-9729,Ms4a2,membrane-spanning 4-domains, subfamily A, member 2	ACAGAAAATAGGAGCAGAGCAGATCTTGCTCTCCCAAATCCACAAGAATCCTCCAGTGCACCTGACATTGAACTCTTGGAAGCATCTCCTGCCAAAGCAG	membrane-spanning 4-domains, subfamily A, member 2
Ms4a4a	XM_003086124.1	EG666907,Ms4a4a,membrane-spanning 4-domains, subfamily A, member 4A,predicted gene, EG666907	AACCCAAAATCCTTGGGATTGTGCAGATTGTAATCGCCATCATGAACCTCAGCATAGGAATTATGATGATAATTGCCACTGTGTCGACCGGTGAAATACC	membrane-spanning 4-domains, subfamily A, member 4A
Msr1	NM_001113326.1	MGD-MRK-14331,MRS-A,MSR-A,Msr1,SR-AI,SR-AII,Scara1,Scvr,macrophage scavenger receptor 1,scavenger receptor	GATTTCGTCAGTCCAGGAACATGGGAATTCACTGGATGCAATCTCCAAGTCCTTGCAGAGTCTGAATATGACACTGCTTGATGTTCAACTCCATACAGAA	macrophage scavenger receptor 1
Mtmr4	NM_001357901.1	AA596759,EST AA596759,ESTM44,FYVE zinc finger phosphatase,FYVE-DSP2,MGI:1334430,Mtmr4,ZFYVE11,expressed sequence tag mouse EST 44,mKIAA0647,myotubularin related protein 4	ATGGACTATGAGGATGACTTTACGTGTTTAAAGGAGTCAGATGGCAGTGACACTGAAGACTTTGGCTCTGATCACAGTGAAGACTGCCTTTCAGAAGCAA	myotubularin related protein 4
Mtor	NM_020009.2	2610315D21Rik,AI327068,FK506 binding protein 12-rapamycin associated protein 1,FKBP-rapamycin-associated protein FRAP,Frap1,MGI:1332655,MGI:1919780,MGI:2140250,Mtor,RAFT1,RAPT1,RIKEN cDNA 2610315D21 gene,expressed sequence AI327068,flat,flat-top,mechanistic target of rapamycin (serine/threonine kinase),mechanistic target of rapamycin kinase	CATGGAGCCTATCCTGAAGGCTTTAATTTTGAAACTGAAAGATCCAGACCCTGACCCAAACCCGGGCGTGATCAATAACGTGTTGGCCACTATAGGAGAA	mechanistic target of rapamycin kinase
Mx1	NM_010846.1	AI893580,MGD-MRK-12725,MGD-MRK-12726,MGD-MRK-12728,MGI:2146518,MX dynamin-like GTPase 1,Mx,Mx-1,Mx1,expressed sequence AI893580,myxovirus (influenza) resistance 1 polypeptide	ACGGAATATTGGGAGACAGATCCCTCTGATTATCCAGTACTTCATCCTGAAAACATTTGGGGAGGAAATAGAGAAAATGATGCTTCAGCTTTTACAGGAC	MX dynamin-like GTPase 1
Myct1	NM_026793.2	1110020B04Rik,AI225941,AI642973,MGI:2143542,MGI:2143656,MT-MC1,Mtmc1,Myct1,RIKEN cDNA 1110020B04 gene,expressed sequence AI225941,expressed sequence AI642973,myc target 1	TTATAATGTCCTTCACCGTATCCGTGGCGATTGGGCTTGCAATCGGAGGATTTCTCTGGGCGCTGTTCGTTTTTCTGTCTCGAAGAAGAAGAGCCAGTGC	myc target 1
Myo5a	NM_010864.2	9630007J19Rik,AI413174,AI661011,Dbv,MGD-MRK-14365,MGD-MRK-2338,MGD-MRK-28030,MGD-MRK-33656,MGD-MRK-8805,MGI:1096356,MGI:1343057,MGI:2143030,MGI:2143108,MVa,Myo5,Myo5a,MyoVA,RIKEN cDNA 9630007J19 gene,d,dilute,expressed sequence AI413174,expressed sequence AI661011,flail,flailer,flr,myosin V,myosin VA,nmf244	TCCGCAGGAGGTACAAGATTAGACGAGCTGCCACGATTGTTATTCAGTCTTACTTGAGAGGCTACTTGACAAGAAATAGGTATCGCAAGATACTCCGTGA	myosin VA
Myorg	NM_001085515.2	AA408153,AI464131,AI604836,Gm762,MGI:2140126,MGI:2140342,MGI:2685608,Myorg,NET37,expressed sequence AA408153,expressed sequence AI464131,expressed sequence AI604836,gene model 762, (NCBI),myogenesis regulating glycosidase (putative)	TAATTTCGACGAGGGCAAGTTTCCCAACGCCAGTGACATGTTCCGCCGCCTGCGAGATGCCGGCTTCCGCGTCACACTTTGGGTGCATCCGTTTGTCAAC	myogenesis regulating glycosidase (putative)
Myrf	NM_001033481.1	Gm1804,Gm98,LOC225908,LOC386531,MGI:2686650,Myrf,gene model 1804, (NCBI),gene model 98, (NCBI),myelin regulatory factor,predicted gene 98	ACTTCACCTACCACATCCCTGTCAGCAGCAGCACACCACTGCACCTCAGCCTGACCCTGCAGATGAATTCCTCCACCCCTGTGTCCGTGGTACTGTGCAG	myelin regulatory factor
Nap1l2	NM_008671.1	Bpx,MGD-MRK-32160,MGD-MRK-35112,Nap1l2,brain protein, X-linked,nucleosome assembly protein 1-like 2	AGGGGAACTGCCATTGAGTACGCCACTGGCTGCGACATAGATTGGAACGAAGGGAAGAATGTCACTTTGAGAACCATCAAGAAGAAGCAGAGACATCGCG	nucleosome assembly protein 1-like 2
Ncam1	NM_001113204.1	CD56,E-NCAM,MGD-MRK-12786,NCAM,NCAM-1,NCAM-120,NCAM-140,NCAM-180,Ncam1,neural cell adhesion molecule 1	ATGCTGTGATTGTCTGTGATGTGGTCAGCTCCCTGCCTCCAACCATCATCTGGAAACACAAAGGCCGAGATGTCATTCTGAAAAAAGACGTCCGGTTCAT	neural cell adhesion molecule 1
Ncam2	NM_010954.4	MGD-MRK-12787,MGD-MRK-12788,MGI:1095738,Ncam-2,Ncam2,Ocam,R4B12 antigen,RNCAM,neural cell adhesion molecule 2,olfactory axon cell adhesion molecule	TGGAAAATAGTACGCTCCCATGGAGTTCAAACGATGGTTGTTTTGAGCAGTCTGGAACCAAATACGACTTACGAAATTAGGGTTGCAGCAGTGAATGGCA	neural cell adhesion molecule 2
Ncf1	NM_001286037.1	MGD-MRK-12789,MGD-MRK-12792,NADPH oxidase subunit (47kDa),NOXO2,Ncf-1,Ncf1,meutrophil cytosolic factor 1,neutrophil cytosolic factor 1,p47<phox>,p47phox	ACCATCCGCAACGCACAGAGCATCCACCAGCGTTCTCGGAAGCGCCTTAGCCAGGACACCTATCGCCGCAACAGCGTCCGATTCCTGCAGCAGCGCAGAC	neutrophil cytosolic factor 1
Nckap1	NM_016965.2	C79304,H19,Hem-2,Hem2,MGI:2139487,NCK-associated protein 1,Nap1,Nckap1,expressed sequence C79304,mh19	GAACCTTTGGAAGCTAGCTCTTCAGAGTAGCTCTTGCCTCTCTCTCTTTCGGGATGAAGTTTTCCACATTCACAAAGCTGCAGAAGACTTATTTGTAAAC	NCK-associated protein 1
Ncr1	NM_010746.3	Ly94,MAR1 (mouse activating receptor 1),NKp46,Ncr1,lymphocyte antigen 94,natural cytotoxicity triggering receptor 1	ACACCCAACCTCTGGGTTTATCCACAGCCTGAGGTAACCTTGGGGGAGAATGTTACCTTCTTTTGCCAACTGAAGACTGCCACAAGCAAATTCTTTCTGC	natural cytotoxicity triggering receptor 1
Ndufa10	NM_024197.1	2900053E13Rik,NADH:ubiquinone oxidoreductase subunit A10,Ndufa10,RIKEN cDNA 2900053E13 gene	GCCTCGCGGCCGGAGCCCAGCGCGTGGGACGAATTCATACCAGTGTGCACTGCAAGCTGAGGTATGGGCTTTTGGCCGCCATTCTTGGTGATAAGACAAC	NADH:ubiquinone oxidoreductase subunit A10
Ndufb5	NM_025316.2	0610007D05Rik,AU015782,MGI:2139864,NADH:ubiquinone oxidoreductase subunit B5,Ndufb5,RIKEN cDNA 0610007D05 gene,expressed sequence AU015782	GGAAGTTTTCTCACGCGGAGCTTTCCGAAGACTGTCGCTCCTGTGCGGCACAGTGGGGACCATGGCAAGAGACTGTTTGTCGTCAAGCCTTCTTTATACT	NADH:ubiquinone oxidoreductase subunit B5
Nefh	NM_010904.3	MGD-MRK-12826,NEFH,NF-H,NF200,Nefh,Nfh,mKIAA0845,neurofilament, heavy polypeptide	TGGAAGGCGAAGAGTGTCGGATTGGCTTTGGTCCGAGTCCCTTCTCTCTTACTGAAGGACTCCCAAAAATTCCCTCCATATCCACGCACATAAAAGTCAA	neurofilament, heavy polypeptide
Nefl	NM_010910.1	AI847934,CMT2E,MGD-MRK-12831,MGI:2145696,NF-L,NF68,Nefl,Nfl,expressed sequence AI847934,neurofilament, light polypeptide	ATAACCAGCGGCTACTCTCAGAGCTCGCAGGTCTTCGGCCGTTCTGCTTACAGTGGCTTGCAGAGCAGCTCCTACTTGATGTCTGCTCGCTCTTTCCCAG	neurofilament, light polypeptide
Nes	NM_016701.3	AA166324,C78523,EST AA166324,ESTM46,Ifaprc2,MGD-MRK-18592,MGI:1334428,MGI:1345191,MGI:1929610,MGI:2140057,Marc2,Nes,RC2,antigen identified by monoclonal antibody RC2,expressed sequence C78523,expressed sequence tag mouse EST 46,intermediate filament-associated protein RC2,nestin	GCAGAGAATTGTGAAACCTCTAGAAAAAGTGAGCCAGGTCTCCCTCGAATCTCTCGAAAAAGAGAATGTGCAGTCACCAAGGTATCTGGAAGAAGATGAC	nestin
Nf1	NM_010897.2	AW494271,Dsk9,MGD-MRK-12821,MGD-MRK-12822,MGI:2144546,MGI:2450693,Martin Hrabe de Angelis dark skin 9,Mhdadsk9,Nf-1,Nf1,dark skin 9,expressed sequence AW494271,neurofibromatosis 1,neurofibromin,neurofibromin 1	CCCACCTATGGGCGCTGTCAGTGAACGCAAAGGGTCTATGATTTCTGTAATGTCTTCTGAAGGGAATATTGATTCACCTGTCAGCAGATTTATGGACCGG	neurofibromin 1
Ngf	NM_001112698.1	MGD-MRK-12840,Ngf,Ngfb,nerve growth factor,nerve growth factor, beta	CAAGGAGGTGACAGTGCTGGCCGAGGTGAACATTAACAACAGTGTATTCAGACAGTACTTTTTTGAGACCAAGTGCCGAGCCTCCAATCCTGTTGAGAGT	nerve growth factor
Ninj2	NM_016718.2	Ninj2,ninjurin 2	CTAGTCACCCTCATCATTGTCTCTCTGCTCCTGCAAGTGGTCATTAGCCTCCTTCTTGTGTTCATCGCCATCCTGAACCTGAATGAGGTAGAGAACCAGA	ninjurin 2
Nkg7	NM_024253.4	2500004F03Rik,MGI:1919560,Nkg7,RIKEN cDNA 2500004F03 gene,natural killer cell group 7 sequence	TTTCTCAAGTCCAGACATTCTTCTCCTGGTCCTTCTACCTAGGCTGGGTCTCCTTCATCCTCTTCCTCTTTGCAGGCTGCCTGAGCCTGGGTGCTCACTG	natural killer cell group 7 sequence
Nkiras1	NM_023526.3	2400004O09Rik,KBRAS1,NFKB inhibitor interacting Ras-like protein 1,Nkiras1,RIKEN cDNA 2400004O09 gene	GGCGTGGAGCTGCCAAAGCATTACTTCTCATTTGCTGATGGCTTTGTTCTTGTGTATAGTGTGAATAACCTTGAGTCCTTCCAAAGAGTGGAGCTTCTGA	NFKB inhibitor interacting Ras-like protein 1
Nlk	NM_008702.3	AI194375,MGI:2144078,Nlk,expressed sequence AI194375,nemo like kinase	TTTGATGACACCTTTGAGAAGAACCTCAGCTCTGTCCGACAGGTTAAAGAAATTATCCACCAGTTCATTCTGGAACAGCAGAAAGGAAACAGAGTGCCTC	nemo like kinase
Nlrp1b	NM_001162414.1	ENSMUSG00000070390,MGI:3641853,MGI:3712674,NLR family, pyrin domain containing 1B,Nalp1b,Nlrp1b,OTTMUSG00000006087,OTTMUSG00000006089,predicted gene, ENSMUSG00000070390,predicted gene, OTTMUSG00000006087,predicted gene, OTTMUSG00000006089	CACTGATCTACTATCGAGTCAATCAGGAAGAAGTCACCCTTCACCTCTACCTAGTCCCTAATGACTGCACCATACAGAAGGCCATAGATGATGAAGAAAT	NLR family, pyrin domain containing 1B
Nlrp3	NM_145827.3	Cias1,Mmig1,NALP3,NLR family, pyrin domain containing 3,Nlrp3,Pypaf1,cold autoinflammatory syndrome 1 homolog (human),cryopyrin	ACGTGTACATCACATTCCTCTATGGTATGCCAGGAGGACAGCCTTGAAGAAGAGTGGATGGGTTTGCTGGGATATCTCTCCCGCATCTCCATTTGTAAAA	NLR family, pyrin domain containing 3
Nmnat2	NM_175460.3	AI843915,D030041I09Rik,MGI:2138339,Nmnat2,PNAT1,RIKEN cDNA D030041I09 gene,expressed sequence AI843915,mKIAA0479,nicotinamide nucleotide adenylyltransferase 2	CGCCAACCTGGGCACAGTGATGCGGTATGAGGAGATCGAGCTGCGCATCTTGCTGCTGTGTGGTAGTGACCTGCTGGAGTCTTTCTGCATCCCAGGACTC	nicotinamide nucleotide adenylyltransferase 2
Nos1ap	NM_001109985.1	6330408P19Rik,Nos1ap,RIKEN cDNA 6330408P19 gene,nitric oxide synthase 1 (neuronal) adaptor protein	CTGGTGATGCAGGACCCTATCTACAGGATCTTCTATGTCTCTCATGACTCCCAAGACTTGAAAATCTTCAGCTATATTGCCAGAGATGGTGCCAGCAATA	nitric oxide synthase 1 (neuronal) adaptor protein
Nos2	NM_010927.3	MGD-MRK-12910,MGD-MRK-12913,NOS-II,Nos-2,Nos2,Nos2a,iNOS,nitric oxide synthase 2, inducible,nitric oxide synthase-2 (brain)	AGACTGGATTTGGCTGGTCCCTCCAGTGTCTGGGAGCATCACCCCTGTGTTCCACCAGGAGATGTTGAACTATGTCCTATCTCCATTCTACTACTACCAG	nitric oxide synthase 2, inducible
Nostrin	NM_181547.3	Daip2,Nostrin,mDaIP2,nitric oxide synthase trafficker	GATGAGTTGAATTTGGAAAAAGGAGACATCGTGACCGTCCATGAGAAGAAAGAAGAAGGATGGTGGTTCGGCTCTTTAAAAGGGAAGAGAGGCCATTTTC	nitric oxide synthase trafficker
Npas2	NM_008719.2	MGD-MRK-38276,MOP4,Npas2,bHLHe9,neuronal PAS domain protein 2	CATTAGATGGCTTCGTCATCGTCGTGACAACAGACGGCAGCATCATCTATGTGTCCGACAGTATCACACCTCTCCTTGGACATTTACCGGCGGATGTCAT	neuronal PAS domain protein 2
Nptn	NM_009145.2	AW554172,MGD-MRK-37114,MGI:2143330,Nptn,Sdfr1,expressed sequence AW554172,neuroplastin,stromal cell derived factor receptor 1	TTGTCACCAGTGAAGAGGTCATTATTCGAGAAAGCCTCCTTCCTGTCACCCTGCAGTGTAACCTCACTTCCAGCTCTCACACCCTTATGTACAGCTACTG	neuroplastin
Nrcam	NM_001146031.1	Bravo,C030017F07Rik,C130076O07Rik,MGD-MRK-28041,MGI:1924717,MGI:2442157,Nrcam,RIKEN cDNA C030017F07 gene,RIKEN cDNA C130076O07 gene,mKIAA0343,neuronal cell adhesion molecule	TGCCGTCTCCAATAACATTGTTGTCCGCCCATCTAGGTCACCCTTGTGGACCAAGGAAAGACTTGAACCTATAGTACTCCAGAATGGGCAGTCATTAGTA	neuronal cell adhesion molecule
Nrg1	NM_178591.2	6030402G23Rik,ARIA,D230005F13Rik,GGF,GGFII,HGL,HRG,HRGalpha,Hgl,MGD-MRK-10710,MGI:1345182,MGI:2444307,MGI:2444355,NDF,Nrg1,RIKEN cDNA 6030402G23 gene,RIKEN cDNA D230005F13 gene,SMDF,heregulin,neuregulin 1	GTATCTAAAAACGTCATCTCCAGTGAGCATATTGTGGAGAGAGAAGTGGAGACCTCCTTTTCCACCAGTCACTACACTTCCACAGCTCATCACTCCACGA	neuregulin 1	Sub-maximal transcript coverage due to non-overlapping transcripts
Nrxn1	NM_001346960.1	1700062G21Rik,9330127H16Rik,A230068P09Rik,MGI:1915292,MGI:2442437,MGI:2444963,Nrxn1,RIKEN cDNA 1700062G21 gene,RIKEN cDNA 9330127H16 gene,RIKEN cDNA A230068P09 gene,alpha-latrotoxin receptor (calcium-dependent),mKIAA0578,neurexin I,neurexin I alpha,neurexin I beta	GTGGATGAGAGTCGAAACTACATCAGTAACTCAGCACAGTCCAATGGGGCTGTGGTCAAGGAGAAGCAACCCAGCAGTGCTAAAAGCGCCAACAAAAACA	neurexin I
Nsf	NM_008740.2	AI316878,AU020090,AU067812,MGD-MRK-25994,MGI:2144115,MGI:2144400,MGI:2144446,N-ethylmaleimide sensitive factor,N-ethylmaleimide sensitive fusion protein,Nsf,SKD2,expressed sequence AI316878,expressed sequence AU020090,expressed sequence AU067812	AACATCGACTCCAACCCTTACGACACCGACAAGATGGCCGCCGAGTTCATCCAGCAGTTCAACAACCAGGCCTTCTCAGTGGGGCAGCAGCTTGTCTTTA	N-ethylmaleimide sensitive fusion protein
Nuak1	NM_001004363.2	AU014801,AW494241,B230104P22Rik,MGI:2143718,MGI:2143843,NUAK family, SNF1-like kinase, 1,Nuak1,RIKEN cDNA B230104P22 gene,expressed sequence AU014801,expressed sequence AW494241	CAGTACCTGAAGCGGCTGGCAGACAGTAGCTTCTCCCTTCTCACTGATATGGACGATGTGACTCAGGTGTATAAGAAAGCGCTGGAGATCTGCAGCAAGC	NUAK family, SNF1-like kinase, 1
Nwd1	NM_176940.5	A230063L24Rik,NACHT and WD repeat domain containing 1,Nwd1,RIKEN cDNA A230063L24 gene	GTTCCTGGTGGTTTCTGAAGACGATTCCCTTCTTGTGGCAGGCTTTGGAAGATTTGTGCGGATTTTCTTGGCTGACTCGCAAGGCTTCCACCGGTTCATG	NACHT and WD repeat domain containing 1
Olfm3	NM_153157.3	B230206G02Rik,MGI:2443850,Olfm3,RIKEN cDNA B230206G02 gene,olfactomedin 3,optimedin	TTCGTGAATACAAGTCCATTGCAGACTTTGTGAGTGGAGCTGAATCAAGGACATACAACCTCCCTTTCAAGTGGGCAGGAACTAACCATGTTGTCTACAA	olfactomedin 3
Olfml3	NM_133859.2	2810002E22Rik,AI115209,AW550633,HNOEL-iso,MGI:2139624,MGI:2140002,ONT3,Olfml3,RIKEN cDNA 2810002E22 gene,expressed sequence AI115209,expressed sequence AW550633,mONT3,olfactomedin-like 3	GCGTTTGTCATCTGTGGGACCCTGTACGTTGTCTATAACACCCGCCCTGCCAGTAGGGCTCGTATTCAGTGTTCCTTCGATGCCAGTGGTACTCTCGCCC	olfactomedin-like 3
Olfr110	NM_146328.2	GA_x6K02T2PSCP-1956307-1957260,MOR249-2,Olfr110,olfactory receptor 110	ACTCTTCACCATCTTCTTTCTGACCTACATATGCACTTTAGGAGGCAATGTTTTTATCATTGTGGTGACCATAGCTGATTCCCACCTACACACACCCATG	olfactory receptor 110	Olfr111 (NM_001005485)
Olig1	NM_016968.4	AI836478,AW494459,Bhlhb6,MGI:2146489,MGI:2146642,Olg-1,Olig1,bHLHe21,expressed sequence AI836478,expressed sequence AW494459,oligodendrocyte transcription factor 1	CCCCGAAACGCTGCGCCCCACCAAGTACCTGTCTCTAGCGCTCGACGAGCCACCGTGCGGCCAGTTCTCTCTCCCAGCTGGTGGCGCGGGTAGCCCTGGC	oligodendrocyte transcription factor 1
Olig2	NM_016967.2	AI604895,Bhlhb1,MGI:2146463,Olg-2,Olig2,RK17,bHLHe19,expressed sequence AI604895,oligodendrocyte transcription factor 2	TGGACTCGGACGCCAGCCTGGTGTCTAGTCGCCCATCGTCCCCAGAACCCGATGATCTTTTTCTGCCCGCCCGGAGCAAGGGGGGAAGCAGCAGCGGCTT	oligodendrocyte transcription factor 2
Opa1	NM_001199177.1	1200011N24Rik,AI225888,AI847218,MGI:2146390,MGI:2146496,MGI:3578172,OPA1, mitochondrial dynamin like GTPase,Opa1,RIKEN cDNA 1200011N24 gene,expressed sequence AI225888,expressed sequence AI847218,lilR3,lilr3,optic atrophy 1	CTACCAGAGGCATTTTATAGATTCTGAGCTGGAATGCAATGACGTGGTCCTGTTTTGGCGAATACAGCGCATGCTCGCTATCACTGCCAATACATTAAGG	OPA1, mitochondrial dynamin like GTPase
Opcml	NM_177906.4	2900075O15Rik,AI844366,B930023M13Rik,Gm181,LOC235104,MGC:99974,MGD-MRK-12968,MGI:1920295,MGI:2143136,MGI:2443164,MGI:2685027,Obcam,Opcml,RIKEN cDNA 2900075O15 gene,RIKEN cDNA B930023M13 gene,expressed sequence AI844366,gene model 181, (NCBI),opioid binding cell adhesion molecule,opioid binding protein/cell adhesion molecule-like	GCCTTGAATGACGTCGCTGCACCTGATGTTCGGAAAGTAAAAATCACTGTAAACTACCCTCCCTATATATCTAAAGCCAAGAACACTGGTGTTTCAGTGG	opioid binding protein/cell adhesion molecule-like
Orc3	NM_001159563.1	Orc3,Orc3l,origin of replication 3 homolog (S. cerevisiae),origin recognition complex, subunit 3,origin recognition complex, subunit 3-like (S. cerevisiae)	AAAGTTTACCTCACAGTTGATGGACTGCTGTGTAGACAGGCATTCCAAGGAGGTGACAAGTGGTAAGGCCCTGAAGAAGACAAATTATTCAATGGATTCC	origin recognition complex, subunit 3
Orc4	NM_001355296.1	Orc4,Orc4P,Orc4l,mMmORC4,origin recognition complex, subunit 4,origin recognition complex, subunit 4-like (S. cerevisiae)	GAGCTACTCAAAAGAACTGCTATCTATGGAGAAAGCAATTCTGTACTCATTGTTGGACCACGAGGATCAGGAAAGACCACATTATTAAATCATGCTTTGA	origin recognition complex, subunit 4
Orc5	NM_011959.2	AL033327,MGI:2141023,MmORC5,Orc5,Orc5l,expressed sequence AL033327,mouse origin recognition complex 5,origin recognition complex, subunit 5,origin recognition complex, subunit 5 homolog (S. cerevisiae),origin recognition complex, subunit 5-like (S. cerevisiae)	AGGTCTCTCGGCGTACACCCACATGGAACTTCCATATTACTCCAAGTTTATTCTTATTGCTGCATACCTTGCCTCTTATAACCCAGCGAGAACTGATAAG	origin recognition complex, subunit 5
P2rx7	NM_001038839.2	AI467586,MGI:2140909,P2X(7),P2X7 receptor,P2X7R,P2rx7,expressed sequence AI467586,purinergic receptor P2X, ligand-gated ion channel, 7	GGAGAATGTCACAGAGGGTGGGGTGACGAAGTTAGGACACAGCATCTTTGACACTGCAGACTACACCTTCCCTTTGCAGGGGAACTCATTCTTTGTCATG	purinergic receptor P2X, ligand-gated ion channel, 7
P2ry1	NM_008772.4	MGD-MRK-32088,P2Y1,P2Y1 receptor,P2ry1,purinergic receptor P2Y, G-protein coupled 1	AATTTGGCTCTGGCTGACTTTTTATACGTGCTCACCCTACCAGCCCTCATCTTCTACTACTTCAACAAGACTGACTGGATCTTCGGGGATGCTATGTGCA	purinergic receptor P2Y, G-protein coupled 1
P2ry12	NM_027571.3	2900079B22Rik,4921504D23Rik,MGI:1920308,P2Y12,P2ry12,RIKEN cDNA 2900079B22 gene,RIKEN cDNA 4921504D23 gene,purinergic receptor P2Y, G-protein coupled 12	GATCACCCAGGTTCTCTTCCCATTGCTGTACACCGTCCTGTTCTTTGCTGGGCTCATCACGAACAGCTTGGCAATGAGGATTTTCTTTCAGATCCGCAGT	purinergic receptor P2Y, G-protein coupled 12
P2ry13	NM_028808.3	2010001L06Rik,G protein-coupled receptor 86,Gpr86,P2Y13,P2ry13,RIKEN cDNA 2010001L06 gene,SP174,purinergic receptor P2Y, G-protein coupled 13	AAAAAGACGGCTTTCGCAAAAACAGTCTCCATTTCCGTCTGGTCCCTGATGTTCTTCATCTCCCTGCCAAACATGATCTTGAACAAGGAGGCAACGCCAT	purinergic receptor P2Y, G-protein coupled 13
P2ry14	NM_001008497.2	A330108O13Rik,G protein-coupled receptor 105,G protein-coupled receptor 106,Gpr105,MGI:2441794,P2Y14,P2ry14,RIKEN cDNA A330108O13 gene,purinergic receptor P2Y, G-protein coupled, 14	CTTCATCACGGGGCTCCTCCTCAATGGGATATCAGGATGGATATTCTTTTATGTGCCCAGCTCCAAGAGTTTTATCATCTATCTCAAGAACATAGTGGTG	purinergic receptor P2Y, G-protein coupled, 14
P2ry6	NM_183168.2	2010204J23Rik,MGI:1913795,P2Y6,P2ry6,RIKEN cDNA 2010204J23 gene,pyrimidinergic receptor P2Y, G-protein coupled, 6	ACTCGCTACCTGCCCTATGGTATGGCCCTCACGGTCATCGGCTTCTTGCTGCCCTTCATAGCCTTACTGGCTTGTTATTGTCGCATGGCCCGCCGCCTGT	pyrimidinergic receptor P2Y, G-protein coupled, 6
Pak1	NM_011035.2	AW045634,MGI:1203486,MGI:2142185,PAK-1,Pak1,Paka,activated protein kinase alpha,expressed sequence AW045634,p21 (RAC1) activated kinase 1	CCTCAATGAAAACCCTTTGAGAGCCTTGTACCTCATTGCTACCAATGGGACGCCAGAGCTTCAGAACCCAGAGAAGTTGTCAGCTATTTTCCGGGACTTC	p21 (RAC1) activated kinase 1
Panx1	NM_019482.2	AI847747,MGI:2143143,Panx1,expressed sequence AI847747,pannexin 1	CTTCATCCCATTCCGGCAGAAAACGGACATTCTCAAAGTGTATGAAATCCTGCCCACCTTCGATGTTCTACATTTCAAGTCTGAAGGCTACAATGACTTG	pannexin 1
Parp2	NM_009632.2	ADP-ribosyltransferase (NAD+, poly(ADP-ribose) polymerase)-like 2,ADP-ribosyltransferase (NAD+; poly (ADP-ribose) polymerase) 2,Adprt2,Adprtl2,Aspartl2,C78626,EST C78626,MGI:1353643,PARP-2,Parp2,poly (ADP-ribose) polymerase family, member 2	ATGTCCTCCAAGAGTGCCAATTACTGCTTTGCCTCTCGCCTAAAGAATACAGGATTGCTTCTTCTGTCAGAGGTAGCTCTAGGTCAGTGTAATGAACTAC	poly (ADP-ribose) polymerase family, member 2
[truncated: 268 more rows]

## Sheet: Supplementary Table 2B
Supplementary Table 2B: NanoString Annotations
nCounter® Mouse Glial Profiling Panel - Annotations
[truncated: 772 more rows]
[truncated: 9 more columns]

## Sheet: Supplementary Table 3
Supplementary Table 3: NanoString Raw Data and Fold Change
[truncated: 787 more rows]

## Sheet: Supplementary Table 4
NanoString Top Differential Expression Genes
[truncated: 23 more rows]
